# Supplementary material for: Molecular evidence for cross boundary spread of Salmonella spp. in meat sold at retail markets in the middle Mekong basin area
Source: PeerJ. 2021 May 3;9:e11255. doi: 10.7717/peerj.11255 (PMC8101457; doi:10.7717/peerj.11255)
Supplement: File S1 [file peerj-09-11255-s001.zip]

Archive with 267 entries (266 files):
- Animal produt sequance for journal/
- Animal produt sequance for journal/LB03_aroC_10.txt
- Animal produt sequance for journal/LB03_dnaN_60.txt
- Animal produt sequance for journal/LB03_hemD_C98.txt
- Animal produt sequance for journal/LB03_hisD_C66.txt
- Animal produt sequance for journal/LB03_purE_6.txt
- Animal produt sequance for journal/LB03_sucA_C65.txt
- Animal produt sequance for journal/LB03_thrA_16.txt
- Animal produt sequance for journal/LB11_aroC_16.txt
- Animal produt sequance for journal/LB11_dnaN_16.txt
- Animal produt sequance for journal/LB11_hemD_20.txt
- Animal produt sequance for journal/LB11_hisD_C234.txt
- Animal produt sequance for journal/LB11_purE_8.txt
- Animal produt sequance for journal/LB11_sucA_ C12.txt
- Animal produt sequance for journal/LB11_thrA_C140.txt
- Animal produt sequance for journal/LB13_aroC_636.txt
- Animal produt sequance for journal/LB13_dnaN_4.txt
- Animal produt sequance for journal/LB13_hemD_20.txt
- Animal produt sequance for journal/LB13_hisD_C971.txt
- Animal produt sequance for journal/LB13_purE_C90.txt
- Animal produt sequance for journal/LB13_sucA_C6.txt
- Animal produt sequance for journal/LB13_thrA_C839.txt
- Animal produt sequance for journal/LB26_aroC_130.txt
- Animal produt sequance for journal/LB26_dnaN_97.txt
- Animal produt sequance for journal/LB26_hemD_25.txt
- Animal produt sequance for journal/LB26_hisD_125.txt
- Animal produt sequance for journal/LB26_purE_84.txt
- Animal produt sequance for journal/LB26_sucA_9.txt
- Animal produt sequance for journal/LB26_thrA_970.txt
- Animal produt sequance for journal/LB29_aroC_92.txt
- Animal produt sequance for journal/LB29_dnaN_107.txt
- Animal produt sequance for journal/LB29_hemD_79.txt
- Animal produt sequance for journal/LB29_hisD_156.txt
- Animal produt sequance for journal/LB29_purE_C64.txt
- Animal produt sequance for journal/LB29_sucA_C151.txt
- Animal produt sequance for journal/LB29_thrA_87.txt
- Animal produt sequance for journal/LB30_aroC_10.txt
- Animal produt sequance for journal/LB30_dnaN_60.txt
- Animal produt sequance for journal/LB30_hemD_58.txt
- Animal produt sequance for journal/LB30_hisD_66.txt
- Animal produt sequance for journal/LB30_purE_6.txt
- Animal produt sequance for journal/LB30_sucA_C65.txt
- Animal produt sequance for journal/LB30_thrA_C1241.txt
- Animal produt sequance for journal/LB31_aroC_130.txt
- Animal produt sequance for journal/LB31_dnaN_97.txt
- Animal produt sequance for journal/LB31_hemD_25.txt
- Animal produt sequance for journal/LB31_hisD_C1370.txt
- Animal produt sequance for journal/LB31_purE_84.txt
- Animal produt sequance for journal/LB31_sucA_C9.txt
- Animal produt sequance for journal/LB31_thrA_C970.txt
- Animal produt sequance for journal/LB46_aroC_15.txt
- Animal produt sequance for journal/LB46_dnaN_126.txt
- Animal produt sequance for journal/LB46_hemD_101.txt
- Animal produt sequance for journal/LB46_hisD_88.txt
- Animal produt sequance for journal/LB46_purE_C880.txt
- Animal produt sequance for journal/LB46_sucA_C19.txt
- Animal produt sequance for journal/LB46_thrA_22.txt
- Animal produt sequance for journal/LB49_aroC_10.txt
- Animal produt sequance for journal/LB49_dnaN_60.txt
- Animal produt sequance for journal/LB49_hemD_58.txt
- Animal produt sequance for journal/LB49_hisD_66.txt
- Animal produt sequance for journal/LB49_purE_6.txt
- Animal produt sequance for journal/LB49_sucA_C65.txt
- Animal produt sequance for journal/LB49_thrA_C604.txt
- Animal produt sequance for journal/LB58_aroC_130.txt
- Animal produt sequance for journal/LB58_dnaN_97.txt
- Animal produt sequance for journal/LB58_hemD_25.txt
- Animal produt sequance for journal/LB58_hisD_C125.txt
- Animal produt sequance for journal/LB58_purE_C84.txt
- Animal produt sequance for journal/LB58_sucA_9.txt
- Animal produt sequance for journal/LB58_thrA_C101.txt
- Animal produt sequance for journal/LB60_aroC_10.txt
- Animal produt sequance for journal/LB60_dnaN_491.txt
- Animal produt sequance for journal/LB60_hemD_58.txt
- Animal produt sequance for journal/LB60_hisD_31.txt
- Animal produt sequance for journal/LB60_purE_C235.txt
- Animal produt sequance for journal/LB60_sucA_20.txt
- Animal produt sequance for journal/LB60_thrA_C631.txt
- Animal produt sequance for journal/LB68_aroC_130.txt
- Animal produt sequance for journal/LB68_dnaN_97.txt
- Animal produt sequance for journal/LB68_hemD_25.txt
- Animal produt sequance for journal/LB68_hisD_125.txt
- Animal produt sequance for journal/LB68_purE_C309.txt
- Animal produt sequance for journal/LB68_sucA_9.txt
- Animal produt sequance for journal/LB68_thrA_101.txt
- Animal produt sequance for journal/LCH18_aroC_10.txt
- Animal produt sequance for journal/LCH18_dnaN_60.txt
- Animal produt sequance for journal/LCH18_hemD_58.txt
- Animal produt sequance for journal/LCH18_hisD_66.txt
- Animal produt sequance for journal/LCH18_purE_6.txt
- Animal produt sequance for journal/LCH18_sucA_C65.txt
- Animal produt sequance for journal/LCH18_thrA_16.txt
- Animal produt sequance for journal/LCH23_aroC_130.txt
- Animal produt sequance for journal/LCH23_dnaN_97.txt
- Animal produt sequance for journal/LCH23_hemD_25.txt
- Animal produt sequance for journal/LCH23_hisD_125.txt
- Animal produt sequance for journal/LCH23_purE_84.txt
- Animal produt sequance for journal/LCH23_sucA_9.txt
- Animal produt sequance for journal/LCH23_thrA_101.txt
- Animal produt sequance for journal/LCH26_aroC_16.txt
- Animal produt sequance for journal/LCH26_dnaN_16.txt
- Animal produt sequance for journal/LCH26_hemD_C20.txt
- Animal produt sequance for journal/LCH26_hisD_C18.txt
- Animal produt sequance for journal/LCH26_purE_8.txt
- Animal produt sequance for journal/LCH26_sucA_C12.txt
- Animal produt sequance for journal/LCH26_thrA_C652.txt
- Animal produt sequance for journal/LCH45_aroC_197.txt
- Animal produt sequance for journal/LCH45_dnaN_187.txt
- Animal produt sequance for journal/LCH45_hemD_10.txt
- Animal produt sequance for journal/LCH45_hisD_C234.txt
- Animal produt sequance for journal/LCH45_purE_C8.txt
- Animal produt sequance for journal/LCH45_sucA_65.txt
- Animal produt sequance for journal/LCH45_thrA_22.txt
- Animal produt sequance for journal/LCH50_aroC_92.txt
- Animal produt sequance for journal/LCH50_dnaN_107.txt
- Animal produt sequance for journal/LCH50_hemD_79.txt
- Animal produt sequance for journal/LCH50_hisD_C985.txt
- Animal produt sequance for journal/LCH50_purE_C64.txt
- Animal produt sequance for journal/LCH50_sucA_C151.txt
- Animal produt sequance for journal/LCH50_thrA_87.txt
- Animal produt sequance for journal/LPO01_aroC_92.txt
- Animal produt sequance for journal/LPO01_dnaN_107.txt
- Animal produt sequance for journal/LPO01_hemD_79.txt
- Animal produt sequance for journal/LPO01_hisD_C156.txt
- Animal produt sequance for journal/LPO01_purE_C64.txt
- Animal produt sequance for journal/LPO01_sucA_C151.txt
- Animal produt sequance for journal/LPO01_thrA_87.txt
- Animal produt sequance for journal/LPO12_aroC_10.txt
- Animal produt sequance for journal/LPO12_dnaN_60.txt
- Animal produt sequance for journal/LPO12_hemD_58.txt
- Animal produt sequance for journal/LPO12_hisD_C66.txt
- Animal produt sequance for journal/LPO12_purE_C706.txt
- Animal produt sequance for journal/LPO12_sucA_C65.txt
- Animal produt sequance for journal/LPO12_thrA _6.txt
- Animal produt sequance for journal/LPO42_aroC_10.txt
- Animal produt sequance for journal/LPO42_dnaN_60.txt
- Animal produt sequance for journal/LPO42_hemD_58.txt
- Animal produt sequance for journal/LPO42_hisD_C66.txt
- Animal produt sequance for journal/LPO42_purE_C6.txt
- Animal produt sequance for journal/LPO42_sucA_C65.txt
- Animal produt sequance for journal/LPO42_thrA_16.txt
- Animal produt sequance for journal/LPO58_aroC_16.txt
- Animal produt sequance for journal/LPO58_dnaN_16.txt
- Animal produt sequance for journal/LPO58_hemD_20.txt
- Animal produt sequance for journal/LPO58_hisD_C18.txt
- Animal produt sequance for journal/LPO58_purE_C8.txt
- Animal produt sequance for journal/LPO58_sucA_C12.txt
- Animal produt sequance for journal/LPO58_thrA_C930.txt
- Animal produt sequance for journal/LPO71_aroC_10.txt
- Animal produt sequance for journal/LPO71_dnaN_60.txt
- Animal produt sequance for journal/LPO71_hemD_58.txt
- Animal produt sequance for journal/LPO71_hisD_66.txt
- Animal produt sequance for journal/LPO71_purE_C837.txt
- Animal produt sequance for journal/LPO71_sucA_C65.txt
- Animal produt sequance for journal/LPO71_thrA_16.txt
- Animal produt sequance for journal/LPO76_aroC_10.txt
- Animal produt sequance for journal/LPO76_dnaN_7.txt
- Animal produt sequance for journal/LPO76_hemD_12.txt
- Animal produt sequance for journal/LPO76_hisD_9.txt
- Animal produt sequance for journal/LPO76_purE_C1176.txt
- Animal produt sequance for journal/LPO76_sucA_C925.txt
- Animal produt sequance for journal/LPO76_thrA_2.txt
- Animal produt sequance for journal/LPO86_aroC_197.txt
- Animal produt sequance for journal/LPO86_dnaN_187.txt
- Animal produt sequance for journal/LPO86_hemD_10.txt
- Animal produt sequance for journal/LPO86_hisD_C234.txt
- Animal produt sequance for journal/LPO86_purE_8.txt
- Animal produt sequance for journal/LPO86_sucA_C65.txt
- Animal produt sequance for journal/LPO86_thrA_22.txt
- Animal produt sequance for journal/LPO88_aroC_10.txt
- Animal produt sequance for journal/LPO88_dnaN_14.txt
- Animal produt sequance for journal/LPO88_hemD_15.txt
- Animal produt sequance for journal/LPO88_hisD_C31.txt
- Animal produt sequance for journal/LPO88_purE_25.txt
- Animal produt sequance for journal/LPO88_sucA_C20.txt
- Animal produt sequance for journal/LPO88_thrA_33.txt
- Animal produt sequance for journal/TB04_aroC_C16.txt
- Animal produt sequance for journal/TB04_dnaN_C16.txt
- Animal produt sequance for journal/TB04_hemD_20.txt
- Animal produt sequance for journal/TB04_hisD_C18.txt
- Animal produt sequance for journal/TB04_purE_C996.txt
- Animal produt sequance for journal/TB04_sucA_C487.txt
- Animal produt sequance for journal/TB04_thrA_C140.txt
- Animal produt sequance for journal/TB12_aroC_C130.txt
- Animal produt sequance for journal/TB12_dnaN_C760.txt
- Animal produt sequance for journal/TB12_hemD_25.txt
- Animal produt sequance for journal/TB12_hisD_C1011.txt
- Animal produt sequance for journal/TB12_purE_C309.txt
- Animal produt sequance for journal/TB12_sucA_C327.txt
- Animal produt sequance for journal/TB12_thrA_C101.txt
- Animal produt sequance for journal/TB20_aroC_C130.txt
- Animal produt sequance for journal/TB20_dnaN_C955.txt
- Animal produt sequance for journal/TB20_hemD_C25.txt
- Animal produt sequance for journal/TB20_hisD_C125.txt
- Animal produt sequance for journal/TB20_purE_C309.txt
- Animal produt sequance for journal/TB20_sucA_C327.txt
- Animal produt sequance for journal/TB20_thrA_C970.txt
- Animal produt sequance for journal/TB21_aroC_197.txt
- Animal produt sequance for journal/TB21_dnaN_C187.txt
- Animal produt sequance for journal/TB21_hemD_C10.txt
- Animal produt sequance for journal/TB21_hisD_C439.txt
- Animal produt sequance for journal/TB21_purE_C996.txt
- Animal produt sequance for journal/TB21_sucA_65.txt
- Animal produt sequance for journal/TB21_thrA_C22.txt
- Animal produt sequance for journal/TCH02_aroC_197.txt
- Animal produt sequance for journal/TCH02_dnaN_C187.txt
- Animal produt sequance for journal/TCH02_hemD_10.txt
- Animal produt sequance for journal/TCH02_hisD_C234.txt
- Animal produt sequance for journal/TCH02_purE_C898.txt
- Animal produt sequance for journal/TCH02_sucA_C844.txt
- Animal produt sequance for journal/TCH02_thrA_723.txt
- Animal produt sequance for journal/TCH11_aroC_C197.txt
- Animal produt sequance for journal/TCH11_dnaN_187.txt
- Animal produt sequance for journal/TCH11_hemD_10.txt
- Animal produt sequance for journal/TCH11_hisD_C234.txt
- Animal produt sequance for journal/TCH11_purE_C996.txt
- Animal produt sequance for journal/TCH11_sucA_C65.txt
- Animal produt sequance for journal/TCH11_thrA_C844.txt
- Animal produt sequance for journal/TPO04_aroC_92.txt
- Animal produt sequance for journal/TPO04_dnaN_107.txt
- Animal produt sequance for journal/TPO04_hemD_79.txt
- Animal produt sequance for journal/TPO04_hisD_156.txt
- Animal produt sequance for journal/TPO04_purE_C720.txt
- Animal produt sequance for journal/TPO04_sucA_C151.txt
- Animal produt sequance for journal/TPO04_thrA_87.txt
- Animal produt sequance for journal/TPO07_aroC_10.txt
- Animal produt sequance for journal/TPO07_dnaN_19.txt
- Animal produt sequance for journal/TPO07_hemD_C758.txt
- Animal produt sequance for journal/TPO07_hisD_C158.txt
- Animal produt sequance for journal/TPO07_purE_C620.txt
- Animal produt sequance for journal/TPO07_sucA_C9.txt
- Animal produt sequance for journal/TPO07_thrA_C967.txt
- Animal produt sequance for journal/TPO11_aroC_84.txt
- Animal produt sequance for journal/TPO11_dnaN_C11.txt
- Animal produt sequance for journal/TPO11_hemD_C16.txt
- Animal produt sequance for journal/TPO11_hisD_C42.txt
- Animal produt sequance for journal/TPO11_purE_40.txt
- Animal produt sequance for journal/TPO11_sucA_C71.txt
- Animal produt sequance for journal/TPO11_thrA_C254.txt
- Animal produt sequance for journal/TPO13_aroC_16.txt
- Animal produt sequance for journal/TPO13_dnaN_C16.txt
- Animal produt sequance for journal/TPO13_hemD_20.txt
- Animal produt sequance for journal/TPO13_hisD_C18.txt
- Animal produt sequance for journal/TPO13_purE_C996.txt
- Animal produt sequance for journal/TPO13_sucA_C12.txt
- Animal produt sequance for journal/TPO13_thrA_C140.txt
- Animal produt sequance for journal/TPO17_aroC_C636.txt
- Animal produt sequance for journal/TPO17_dnaN_C699.txt
- Animal produt sequance for journal/TPO17_hemD_10.txt
- Animal produt sequance for journal/TPO17_hisD_125.txt
- Animal produt sequance for journal/TPO17_purE_C235.txt
- Animal produt sequance for journal/TPO17_sucA_C754.txt
- Animal produt sequance for journal/TPO17_thrA_C22.txt
- Animal produt sequance for journal/TPO23_aroC_C92.txt
- Animal produt sequance for journal/TPO23_dnaN_107.txt
- Animal produt sequance for journal/TPO23_hemD_79.txt
- Animal produt sequance for journal/TPO23_hisD_C156.txt
- Animal produt sequance for journal/TPO23_purE_C64.txt
- Animal produt sequance for journal/TPO23_sucA_C151.txt
- Animal produt sequance for journal/TPO23_thrA_C631.txt
- Animal produt sequance for journal/TPO24_aroC_C84.txt
- Animal produt sequance for journal/TPO24_dnaN_C618.txt
- Animal produt sequance for journal/TPO24_hemD_16.txt
- Animal produt sequance for journal/TPO24_hisD_C42.txt
- Animal produt sequance for journal/TPO24_purE_C40.txt
- Animal produt sequance for journal/TPO24_sucA_C71.txt
- Animal produt sequance for journal/TPO24_thrA_C254.txt
