# Supplementary material for: Molecular evidence for cross boundary spread of Salmonella spp. in meat sold at retail markets in the middle Mekong basin area
Source: PeerJ. 2021 May 3;9:e11255. doi: 10.7717/peerj.11255 (PMC8101457; doi:10.7717/peerj.11255)
Supplement: File S1 [file peerj-09-11255-s001.zip › Animal produt sequance for journal/LB03_aroC_10.txt]

>H200723-055_G07_LB03-a_aroC.ab1	1475
AAGGCGCGACGGACATGTAAAATTCTCTCCGGCGTGTTTGATGGCGTGAC
GACCGGCACCAGCATTGGCCTACTGATTGAAAACACCGATCAGCGCTCGC
AGGACTACAGCGCGATTAAAGATGTTTTTCGTCCGGGACACGCGGATTAC
ACCTATGAGCAGAAATACGGCCTGCGCGATTACCGTGGCGGTGGACGTTC
TTCCGCGCGTGAAACCGCGATGCGCGTAGCGGCAGGGGCGATCGCCAAGA
AATACCTGGCGGAAAAGTTCGGCATCGAAATCCGCGGCTGCCTGACCCAG
ATGGGCGACATTCCGCTGGAGATTAAAGACTGGCGTCAGGTTGAGCTTAA
TCCGTTCTTTTGTCCCGATGCGGACAAACTTGACGCGCTGGACGAACTGA
TGCGCGCGCTGAAAAAAGAGGGTGACTCCATCGGCGCGAAAGTGACGGTG
ATGGCGAGCGGCGTGCCGGCAGGGCTTGGCGAACCGGTATTTGACCGACT
GGATGCGGACATCGCCCATGCGCTGATGAGCATTAATGCGGTGAAAGGCG
TGGAGATCGGCGAAGGATTTAACGTGGTGGCGCTGCGCGGCAGCCAGAAT
CGCGATGAAATCACGGCGCAGGGTTTTCAGAGCAACCACGCTGGCGGCAT
CCTCGGTGGCATCAGTAGCGGGCAACACATTGTGGCGCATATGGCGCTGA
AACCTACCTCCAGCATTACCGTGCCGGGACGTACGATCAACCGGGCAGGT
GAAGAAGTCGAAATGATCACCAAAGGGCGCACAACCCCGGGTGGGGGGGG
GGGGGGGGGGGGGCGGGCACCGGTTGTTTCCCTGGTTTTGTGCAGTATTG
TCCCCGCCCGGGGGAAACTGAGGTTGGGTTTTGCGGCCTTATCCCCCAAT
TGTTGTGGGTGCTTCGGATATCCCCGGAAATCCCCCTAGGGAGAAAACTA
TAAAAAACCTGGGCGGGGGTTGTGAGGTGGTTTGGGGCGCCCGAGGGCCC
CCAATGATGGGCAACCCCAATGCCCCTTTTCATGCTTAAATAAGAGGGGA
AAAAGTTATTCCCGGGGTTCAAAGAGCAAGGGCGCCGGCCGGGGCGCCTC
GGCTCCGCCCACGGGGGACGGGGTGAAGAAAAACCACTTTTCTATAGGGG
GGCGAAGTATAGATCGGATATTGTAGTTAGCAGGAGGGGTTAGATAGGCG
GGAAAAAAAACCGCGGACCGGGCTGGCTTAAATGTGGTCTTCGATGGAGG
GGTGGTCCGGCCGGGGGGGTGGGGGGCGGATGGGGAAGTAGAGGGAGGAC
AATGCGAACGCCGCTTGGCAATAGACATTGGGGGAAGTCCCCCCTCCCCC
CCCCACTCCCCCCCCCCCCCACGAAACTTGGGGGGTTAATGGTTTCGCCT
GTTCAACTCGGCGACGTGGAACCAAAAAAGAAGGTGGTATGGACCGGGCC
GCAGTGTAGGGGGCAAGATGGATAA
