# Supplementary material for: Molecular evidence for cross boundary spread of Salmonella spp. in meat sold at retail markets in the middle Mekong basin area
Source: PeerJ. 2021 May 3;9:e11255. doi: 10.7717/peerj.11255 (PMC8101457; doi:10.7717/peerj.11255)
Supplement: File S1 [file peerj-09-11255-s001.zip › Animal produt sequance for journal/LB03_dnaN_60.txt]

>H200723-055_G15_LB03-d_dnaN.ab1	1452
CCAATAGACGCTTCAGCAGGTCAGCGGCCCGCTGGGCGGTCGTCCTACGC
TGCCGATTCTCGGTAACCTGCTCCTCCGGTAGCGGACGGTACGCTTTCTC
TGACCGGCACCGATTTGAAATGGAGATGGTCGCGCGCGTTACGCTTTCTC
AGCCGCATGAGCCGGGCGCCACTACCGTGCCGGCGCGGAAATTCTTTGAT
ATCTGCCGCGGCCTGCCGGAGGGCGCGGAGATTGCCGTTCAGTTGGAAGG
CGATCGGATGCTGGTGCGTTCTGGCCGTAGCCGCTTCTCGCTGTCTACGC
TGCCTGCCGTCGATTTCCCGAATCTTGACGACTGGCAAAGCGAAGTTGAA
TTTACGCTGCCGCAGGCCACGATGAAGCGCCTGATTGAAGCGACCCAGTT
TTCGATGGCTCATCAGGATGTGCGCTACTACTTAAACGGTATGCTGTTTG
AAACGGAAGGTAGCGAACTGCGCACTGTCGCGACCGACGGCCACCGCCTG
GCGGTGTGCTCAATGCCGCTGGAAGCGTCTTTACCCAGCCACTCGGTGAT
TGTGCCGCGTAAAGGCGTGATTGAACTGATGCGTATGCTCGACGGCGGTG
AAAACCCGCTGCGCGTGCAGATCGGCAGTAATAATATCCGCGCGCACGTC
GGCGACTTTATCTTTACCTCGAAGCTGGTGGATGGTCGTTTCCCGGATTA
CCGTCGCGTTCTGCCGAAGAATCCGGATAAACATCTGGAAGCGGGCTGCG
ATATCCTCAAGCAGGCGTTTGCCCGCGCGGCATCCCAAGAAGAGAGAAAA
AAAAAAAAAAAAAAAAAAGGGCCTGTTTTGAAAAATTTTAACCCGGCTCC
CGAAATTTTTGTGATTAAGAGGCGGTGAAAAGGGGGGATTTTAGCCGGGT
AACAACCTTCTGTTGCCGTCGATGTAGGGTAAATTTGTTTCTAAGTGGGT
GGGGAAATTTAATTATGGCTAATTTTCTGTCGAAGGGGGGTTGGGCCGCG
CGCAGGAAAACCCAATTGAGTTATAGTCCTTTTTAGTGGATTTTAAGGGG
GGGGGGGGGGAGGGGAAGTCAACCAGGAAATAATAAGAAAAGAGGGGGTA
GTGTTGATGGTGTGGAGGATGTTTAAGGTTTGGTCCCCTCTTTTAAAAAG
AAGAACAAGAATGAAGTGTGGGAGGGGAGAGGTGGAAGGAACCGCCGGAA
AGGGGGGGGTTGTAGTGAGGATAGGTTAACCGTGGCTCGGAGTTGACCAA
ATTTTCATTTGTTTTTTTTTCTTTGTGTTGTATTGTGAGCTGTTGCCTGG
GGGGGTGGGGGAAAAACAGACGTGGGGGGGCCGGGGTGGAGCACAAAAAC
CCGCGAAAGGGCCCTGATAATGGTGTTTTTTCTGCATTCCGGGAGGAGGG
GGAAGAATAGAAGAGAAAAGGAGAACGGGGGGAGGTGACTTTGCGGGAGG
GG
