# Supplementary material for: Molecular evidence for cross boundary spread of Salmonella spp. in meat sold at retail markets in the middle Mekong basin area
Source: PeerJ. 2021 May 3;9:e11255. doi: 10.7717/peerj.11255 (PMC8101457; doi:10.7717/peerj.11255)
Supplement: File S1 [file peerj-09-11255-s001.zip › Animal produt sequance for journal/LB03_hemD_C98.txt]

>H200723-055_G23_LB03-h_hemD.ab1	1181
CAGGGAGAAGGGGCAGTGGCTGGAGTTTCACTGATTGAATTTGTCGCCGG
TCGGGAGCTACCCACCCTGGCCGACCGCCTGGCGACGCTGCGGAAAACGA
TCTGGTTTTTGCCCTTTCACAGCAGCTGTCGCCTTTGCTCACGCCCAGCT
CCGCGGGATGGTCGAAACTGGCCTGCGTCGCCCGCTATTTCGCGATTGGC
CGCACCACGGCGCTCGCCCTTCATACCGTTAGCGGGTTCGATATTCGTTA
TCCATTGGATCGGGAAATCAGCGAAGCCTTGCTACAATTACCTGAATTAC
AAAATATTGCGGGCAAACGCGCGCTGATTTTGCGTGGCAATGGCGGCCGC
GAACTGCTGGGCGAAACCCTGACAGCGCGCGGAGCCGAAGTCAGTTTTTG
TGAATGTTATCAACGATGTGCGAAACATTACGATGGCGCGGAAGAAGCGA
TGCGCTGGCATACTCGCGGCGTAACAACGCTTGTTGTTACCAGCGGCGAG
ATGTTGCAACGGCTCTGGTCGCTGACTCCCCAGTGGTATCGTGAGCACTG
GTTACTACGCTGTCGGCTATTGGTCGTCAGTGAGCGTCTGGCGCACCTCG
CCCGGGAACTGGGCTGGCAAGATATTAGGGTCCCTTAAAAAAAAAAAAAA
CGGGGGTGGGGGTTTCGTTTTTTTCTGTTTATGTCCGTCTCCAAAATTTG
GAAAGGAAAAAGAGAAGGGAAAAAAGGAAGGAATTGTTGGGTGTCCTTGG
GGAGGTATATTAGGAAAAATAAAAAAAAAAAAAAAAAAATTCTGGGGACG
GTGCTAGGGTTGTGGAGCTTCGGGGGTTTTTGGGGGTGGGGTGTGGGTGG
GTGGTTGAGAATTGTGTGAGTTTAGAGAGTAGGTGGGAGATGGTAGGACG
GTAGAGGGGGGTAGGGGGAGGGGAGAAGTAGTGGTTATATGAAGAGGGTA
GGGAGTAGAGGTTGGATGAAAATTATTGGAGGTAGTGGGGTGATTTATTG
GGGGGGGGGGTGGTAAGGAGGAGGGATAGTTTGTAGGATGGGTGGGGAGT
GGGACAGATAGGGATTCAGGGTATATGGAGTTTTTTTGTAATTTATAAGG
GCTGATAGAGAAGAGGGGGAAGGGGGTTTGGAGGATGGGTGAGTGGTTGA
TGGAGGAGGTGTGATGGGGTATTAGGAGAAG
