# Supplementary material for: Molecular evidence for cross boundary spread of Salmonella spp. in meat sold at retail markets in the middle Mekong basin area
Source: PeerJ. 2021 May 3;9:e11255. doi: 10.7717/peerj.11255 (PMC8101457; doi:10.7717/peerj.11255)
Supplement: File S1 [file peerj-09-11255-s001.zip › Animal produt sequance for journal/LB03_hisD_C66.txt]

>H200310-058_K04_1E0DSAC004_F02_premix.ab1	1474
CGCTAATCCAGCTGGACAGGTAGCAGTATAGCCATAGGTCGGTAAAACAT
GGTTGGTTCCGGAAGCGTAATCACCGGCGGATTCCGGCGACCAGTCGCCG
AGAAATACCGAGCCTGCGCTGGTAATCGCATCCACCAAATCGCGCGCATT
GCGCGTCTGGATGATTAAGTGTTCCGGCCCATACTGATTAGAGATGGCGA
CGCACTGCGCTAAATCTTTGGTCACAATCAGACGACTGGCGCTCAGGGCC
TGCCGGGCGGTGTCCGCGCGCGGCAGTTCTGCAAGTTGACGTTCTACCGC
CTCCGCCACCTTGCGGGCAATGTCAGCATCAGGCGTCAGCAGGATCACCT
GCGAATCCGGACCGTGTTCTGCCTGGGAGAGCAGGTCAGAAGCGACGAAA
TCCGGTGTTGCGCCGCTGTCGGCGATCACCAGCACTTCAGACGGCCCGGC
TGGCATATCGATAGCCGCGCCGTCGAGACGCTGGCTGACCTGACGCTTGG
CTTCGGTTACAAAGGCGTTGCCGGGGCCAAAAATTTTATCCACTTTCGGT
ACGGACTCGCTGCCGAAGGCCAGAGCGGCAATCGCCTGCGCGCCGCCAAC
GTTAAAGATTTCCTGCACGCCATACAGTTGTGCCGCATAGAGGATTTCAT
CAGCGATGGGCGACGGCTAGCACAGAACCACGTTCTGACATCCCGCTATG
CGCGACGGCATTGCCAGCATCAGCACCGTTGAGAAGAGCGAAGCCGAGCC
GCCGGCAATATGAAGACCGACTGACGCGACGGGACGCGTAACCCGCTGAC
AACGTAAGCCTGGCTGCGTTTCCACATCTACGGTCGGTGACTCTCAAAAG
AAAAAAAAGTTTTTAAATAAAAAAAAGAAGAGGGAGGAGGAAAAAAAAAG
AGAGAGGAGGGGGGGGAGGAGGAAGAGGAAGGGGAGGAGGAGAAGGAGGA
GGGGGAAGAGAGGGAAGGGAAGGAGGAAAAGAGAGGAAAAGAGGAGAGGA
GGGAGGAGGAGGGGAGGGAGAAGAAGAGGGAGGAGAAGAGGGAAGAAGGG
GAGGGAGAAGGAGAGGAGAAGAGGGGGAGGGGAGGGGAGAAGGGGGGGGG
AAAGAGGGGGGGGGGGGAGAAGGGGGAAGGGGGGGAAGGTGGAGGGAAGG
AGAGAGGGGAAAGGGAGGGGAGGGAGGAAAAAAAGGGAGGAGAAAAGGGG
GGGAGAGAGGGAGGGGAGAGGAAAGAGAGAGGAGGGAGAGGGGGGGGAAG
AGGAGGGAAAGAGATGAAATATGAGATGGTTGTGGATGGGTAGAGAAGGA
GGGGTGAGTATGTGTATGGAGTTGAGGAGTGAGAGGGATGTTGATGGGAA
TTGGGTGGGGAATAGTTTGTTTAAGATATGATGATATATAGGTATGTATT
GTGGATAGGTGTGTAATGTGATGATGAAATGGGATGTGGTGATGAATGGT
GGTGTTGAGAGAGGTAAATAGTGG
