# Supplementary material for: Molecular evidence for cross boundary spread of Salmonella spp. in meat sold at retail markets in the middle Mekong basin area
Source: PeerJ. 2021 May 3;9:e11255. doi: 10.7717/peerj.11255 (PMC8101457; doi:10.7717/peerj.11255)
Supplement: File S1 [file peerj-09-11255-s001.zip › Animal produt sequance for journal/LB03_purE_6.txt]

>H200310-058_M14_1E0DSAC004_G07_premix.ab1	1811
CCCGCTGGACTTAGACGCATGTCTTCCCGCATAATCCGGCGCGTGTCGCC
ATCGTGATGGGGTCCAAAAGCGACTGGGCTACCATGCAATTCGCCGCCGA
AATTTTTGAAATTCTGGATGTCCCGCACCATGTAGAAGTGGTTTCCGCCC
ATCGCACCCCCGATAAACTGTTCAGCTTCGCCGAAACGGCGGAAGAGAAC
GGATATCAAGTGATTATTGCCGGCGCGGGCGGCGCGGCGCACCTGCCGGG
AATGATTGCGGCAAAAACGCTGGTCCCGGTACTCGGCGTGCCGGTACAAA
GCGCTGCGCTAAGCGGCGTGGATAGCCTCTACTCCATTGTGCAGATGCCG
CGCGGCATTCCGGTGGGTACGCTGGCGATCGGTAAAGCCGGTGCCGCTAA
CGCCGCCCTGCTCGCCGCGCAGATTCTGGCGCAACACGACGCGGAACTGC
ATCAGCGCATTGCCGACTGGCGCAAAGCGCAAACCGATGAAGTTCTGGAA
AATCCCGATCCGCGGGGGACGCTATGAAGCAAGTTTGCGTTCTCGGCAAC
GGACAACTGGGCCGAATGCTGCGCCAGGCGGGCGAACCGCTGTTTGTGCG
CCGCTTAAAAACTTTTTTTTTGTGGGTTCAAGTAAGAATGGATCTTTCTT
AGGGTCCCGGGGAGGGAAGTTTCTAAAATATCCGTTTTGGGTTGTCTCTG
GGTGAGCCCGTAATTGAGACCCCGTTGGGTGCCCCCTATTTCTACAGGGG
GGGGGGGAGTTTGGGCCCCGTGTTTCTTAACAAGCTTCGACCTAAAATTC
CTGGCGCGCCCCCAATGTAGGTAGGTTCAGTTCCCCCTCTCTGTTCTTCT
TCCCTCCGCGTCCTCCGCGAGCCTTTTACATGGGTTTTCGTGTGGGGGAG
CCCGGGCCGCCCCGTGCCTGTAGATTTGATATAAAGTATCCTCTCTTGTT
CCGCCGCCGCCAAAAATAATGTGGTTGTGTGTGGGAGATGTGCATTCCAC
GCCCCCCCTGCGGGGTGGCGGGCCTTGTTGATTACAGTTTTATGATATGT
TTAGGTGGTGCGCGAGCGATCGATTGGGCAGCGCGTGTTAGTGGTCGCGT
CGCGGCGGAATAGGTGTCTGGGTTGAAAGCACTGGGTGTCATGTTAAACT
CGCTACTCGTATTATGTACACTTTTTGATTCTGAGTTATTAGATACTAAT
CATCTTTCGTCGCTGCCGAGACACGGTACATTATTTATGTTTGAGCGCGT
CATGGTCCGGCGCGGCTTGACATGTCTGGTGTTAGCCGGAAGTTGTGCAC
GGTCGCGCGGCGTATTGAAGTTTGCGAGGCTTCTATCTGGCTTAGCTCGT
GTCTGGGATGTAGGTACTAAGCGCAGACTTCGTGCGTCATAGGTGTATTA
TATGGGGATAGTAATCTGTTTGCCTGGTGGGATAGGCGTGGATGAGCGTA
GAGGGTATTGATATTTAGGGCGCAAGGCGGGTGCGCTCGATTGTCATATG
GTTGTTGACACGGTAGCGTAATAGGGACGACCGGCGTATCGCATGGATGC
GGCAGAGGACGATATGTGAGAGTGTAACGAGGATGTGGCTGCGATGACGC
GTGTTACGTCGATGCCGTTCTGATGTGTTTTGTGGATCTATGGCGGACCG
ACGGTCGGAGAAGAGGTGTGAGATTGATAAAGGCGCTGTGTTGGGGCATG
ATTGGGGGGTGAAGTGTGATGGTCGACATGTATATACAGACCTGGCGTGA
TTATATTTTTCTGTATCGATGCGGTGGTATTAGGACCGTATGTTTGCGTT
GGGTATGAGAG
