# Supplementary material for: Molecular evidence for cross boundary spread of Salmonella spp. in meat sold at retail markets in the middle Mekong basin area
Source: PeerJ. 2021 May 3;9:e11255. doi: 10.7717/peerj.11255 (PMC8101457; doi:10.7717/peerj.11255)
Supplement: File S1 [file peerj-09-11255-s001.zip › Animal produt sequance for journal/LB03_sucA_C65.txt]

>H200310-058_K03_1E0DSAC003_F02_premix.ab1	1411
GGGGGGCTGGATTTGGTTGTCTCAGCGAGCGTAGCGCTGAACCGCATCCA
GTGGGTAGAGGCGGTGAAGCCCACCTGGTTGTTGATAACAATACGTACCG
TACCGCCCACTTCGTAACCGCGCGCTTTCGACATGTTCAGGGTTTCCTGA
ACCACGCCCTGGCCGGTCACCGCGGCGTCGCCCTGAATAGTGATCGGCAA
CACTTTGTTGCTGCTCGGATCGTCCAGTCTGTCCAGACGCGCGCGCACGG
AGCCCATCACCACCGGGCTCACAATTTCCAGATGCGATGGGTTAAACGCC
AGCGCCAGGAGAACCAGACCGCCTTCGAATTCGATATCTGACGAGAAGCC
CATGTGATACTTCACGTCGCCGGAACCCAGATGTTCTTTATGCTTACCGG
CAAATTCGTCGAACAGATCCTGCGGTTTTTTACCCAGTACGTTGATCAGC
ACGTTCAGGCGACCACGATGCGCCATCCCCAGCACCACTTCGCGAGTGCC
GCTGTTACCCGCATGCCGAACCATCTCTTTCAGCATGGGTATCAGCGCAT
CTCCCCCCTCAAGCGAGATACGTTTCGCACCCGGGAATTTGGCGCCCAGA
TAACGTTCCAGCCCTTCAGCGACGGTCAGATCGCTCAGGAAGCGTTTTTT
CTCGTCAGCGCTAAAGGCCGCACGACCGCATTCGATGCGCTGTTGGATCC
AGCGTTTCTCTTCGGTGCTGGTGATGTGCATATACTCAGCGCCAATCGGG
CCGCAGTAGGTCTTTTTTTAACGCCAAACTCGGGCCGGCCGGGCGGGTTC
TGGCGTCTGCGCGGTGGGGCGATGGATGTGGGAGGTTGGCTGGAGCAGTG
GTGGGTGTAAGCTGGTCTTGCGCGGGATTGGTATATGGTTGTTGTTGTGG
GGATTGCGAGATGGCTGGAGTCGAGTGCTGGGATATGGTGTTGGTAGTAG
GATAGGTTATGTTTTCTTTGATGTGCGTGAATGTAGCTGGCTCCGGGGGC
GGCGTATTTTAGCAGGAGGTGTTGTAATGGGGATTGGTTATAAAGATGGG
TTGAGTGGTGGTTTTGGATGGGTGTGGGAATGAATGGGAGAAGAGAGTTA
ACGAGGGGGGGTGAGGGTTTTGTGAAGTGGGGTATTGGGGGGCGGAAAGG
GTGAGATTTTTTATGGGTGATTATTGTTTGATAATGTGGCGTGACGGGGT
TGGGGAGAATTGGTATGTGAGTGTTTTGGTTATATGTACAGAGGGTGACT
TGTATACCTTGCAATGAGATGTTGGAATGAGCTGAGGTGTTTTGTGTTCT
CGGTGTTGGGGGTGAGGAGGACAGGTGATGTGTGTGGGTTTAGGAGGTAA
GTGAGTTTTGATGGAGCATATCGTGGTAGGAGGGGCGATAGTGTGTTTGT
GATGGGTCATA
