# Supplementary material for: Molecular evidence for cross boundary spread of Salmonella spp. in meat sold at retail markets in the middle Mekong basin area
Source: PeerJ. 2021 May 3;9:e11255. doi: 10.7717/peerj.11255 (PMC8101457; doi:10.7717/peerj.11255)
Supplement: File S1 [file peerj-09-11255-s001.zip › Animal produt sequance for journal/LB03_thrA_16.txt]

>H200310-058_M13_1E0DSAC003_G07_premix.ab1	1451
TACGGAATGGGCGGTGGGCATTACCTTGATCTACCGTCGATATCGCGGAA
TCGACTCGCCGTATCGCCGCCAGCCAGATCCCGGCCGATCACATGATCCT
GATGGCGGGCTTTACCGCCGGTAATGAAAAGGGTGAACTGGTGGTGCTGG
GCCGTAATGGTTCCGACTATTCCGCCGCCGTGCTGGCCGCCTGTTTACGC
GCTGACTGCTGTGAAATCTGGACTGACGTCGATGGCGTGTATACCTGTGA
CCCGCGCCAGGTGCCGGACGCCAGGCTGCTGAAATCGATGTCCTACCAGG
AAGCGATGGAACTCTCTTACTTCGGCGCCAAAGTTCTTCACCCTCGCACC
ATTACGCCCATCGCCCAGTTCCAGATCCCCTGTCTGATTAAAAATACCGG
TAATCCGCAGGCGCCAGGAACGCTGATCGGCGCGTCCAGCGACGATGATA
ATCTGCCGGTCAAAGGGATCTCTAACCTTAACAATATGGCGATGTTTAGC
GTCTCCGGCCCTGGAATGAAAGGGATGATTGGGATGGCGGCGCGTGTTTT
CGCCGCCATGTCTCGCGCCGGGATCTCGGTGGTGCTCATTACCCAGTCCT
CCTCTGAGTACAGCATCAGCTTCTGTGTGCCGCAGAGTGACTGCGCGCGT
GCCCGCCGTGCGATGCAGGATGAGTTCTATCTGGAGCTGAAAGAGGGGCT
GCTGGAGCCGCTGGCGGTTACGGAGCGGTTGGCGATTATCTCTGTTGTCG
GCGACGGTATGCGCACGCTACGCGGCATTTCAGCGAAATTCTTCGCCGCG
CTGGCGCGCATATGTTATTTTTTTTTGGGGAAAGAGATAAAGGGGGTAAA
TAAGTGTAGTATGAATAATTTTATTGTGGGGTAGGTGATATTAAAGGGTT
GTTAATTAAATTAGGTTTGAAGGGTAGTGGGTGTTATTTGGTTGTTATTA
GGGGGGTATGTATGAGATATTTAGAGTGGGTGTTAGTAGGTGTTATTGGG
GGATGGGTTGTGTTTGGTTGGGTATTTATTGGAGTATTATTGTGTTAGGT
GTATGATTTTTGTGATGATAATTAAGTTGTAAGTATGGGGAGGTTGTTGT
AAGGATTTTGGAAGTATTGTGGTGGTGTTGTTTGGGGTGGGTTATTTGTA
AGGGGAGTGATTTTTTAATTTTTTAGTATGTGATGTTGAGTGTTTGATAG
AGGTGGTGGAAGATGGTAAGTGGAGGAGGTGAGTATAGAGGGTGATAGGT
GTGGTATTGGATAGAGGGGGTGTTTGGATATAAGATGAAGTATTTGTATT
TGGGTTGGGGTTTTTTAGATGGTGGGATGAGGTAGGGAGTTTTTAAGGGG
GGAGAGTAGTTGTATATGTTTGTTGTTAGGGTAGGGGTTTAGGTTGATTA
ATGGGTTAATAGATGTTGAGAGTAGTGGTGAGTTTTATTTGTTGAAATTG
T
