# Supplementary material for: Molecular evidence for cross boundary spread of Salmonella spp. in meat sold at retail markets in the middle Mekong basin area
Source: PeerJ. 2021 May 3;9:e11255. doi: 10.7717/peerj.11255 (PMC8101457; doi:10.7717/peerj.11255)
Supplement: File S1 [file peerj-09-11255-s001.zip › Animal produt sequance for journal/LB11_aroC_16.txt]

>H200723-055_I07_LB11-a_aroC.ab1	1442
GACGACCTCGACGGGACATGTAAAATTCTCTCCGGCGTGTTTGATGGCGT
GACGACCGGCACCAGCATTGGCCTGCTGATTGAAAACACCGATCAGCGCT
CGCAGGACTACAGCGCGATTAAAGATGTTTTTCGTCCGGGACACGCGGAT
TACACCTATGAGCAGAAATACGGCCTGCGTGATTACCGTGGCGGTGGACG
TTCTTCCGCGCGTGAAACCGCGATGCGCGTAGCGGCAGGGGCGATCGCCA
AGAAATACCTGGCGGAAAAGTTCGGCATCGAAATCCGCGGCTGCCTGACC
CAGATGGGCGACATTCCGCTGGAGATTAAAGACTGGCGTCAGGTTGAGCT
TAATCCGTTCTTTTGCCCCGATGCGGACAAACTTGACGCGCTGGACGAAC
TGATGCGCGCGCTGAAAAAAGAGGGTGACTCCATCGGCGCGAAAGTGACG
GTGATGGCGAGCGGCGTGCCGGCAGGGCTTGGCGAACCGGTATTTGACCG
ACTGGATGCGGACATCGCCCATGCGCTGATGAGCATCAATGCGGTGAAAG
GCGTGGAGATCGGCGAAGGATTTAACGTGGTGGCGCTGCGCGGCAGCCAG
AATCGCGATGAAATCACGGCGCAGGGTTTTCAGAGCAACCACGCTGGCGG
CATCCTCGGTGGCATCAGTAGTGGGCAACACATTGTGGCGCATATGGCGC
TGAAACCTACCTCCAGCATTACCGTGCCGGGACGTACGATCAACCGGATG
GGTGAAGAAGTCGAAATGATCACCAAAGGGCGCCACGACTCGCGGGGGGG
GGGGAGGTTGTGTTTTTTTTTTTTTTTTTTTTTTTTTTTTTTTTTTTTTT
TTTTTTTTTTTTTTTTTTTTTTTTTTTTTTTTTTTTTTTTTTTTTTTTTT
TTTTTTTTTTTTTTTTTTTTTTTTTTTTTTTTTTTTTTTTTTTTTTTTTT
TTTTTTTTTTTTTTTTTTTTTTTTTTTTTTTTTTTTTTTTTTTTTTTTTT
TTTTTTTTTTTTTTTTTTTTTTTTTTTTTTTTTTTTTTTTTTTTTTTTTT
TTTTTTTTTTTTTTTTTTTTTTTTTTTTTTTTTTTTTTTTTTTTTTTTTT
TTTTTTTTTTTTTTTTTTTTTTTTTTTTTTTTTTTTTTTTTTTTTTTTTT
TTTTTTTTTTTTTTTTTTTTTTTTTTTTTTTTTTTTTTTTTTTTTTTTTT
TTTTTTTTTTTTTTTTTTTTTTTTTTTTTGTTTTTTTTTTTTTTTTTTTT
TTTTTTTTTTTTTTTTTTTTTTTTTTTTTTTTTTTTTTTTTTTTTTTTTT
TTTTTTTTTTTTTTTTTTTTTTTTTTTTTTTTTTTTTTTTTTTTTTTTTT
TTTTTTTTTTTTTTTTTTTTTTTTTTTTTTTTTTTTTTTTTTGTATTTTT
TTTTTTTTTTTTTTTTTTTTTTTTTTTTTTTTTTTTTTTTTT
