# Supplementary material for: Molecular evidence for cross boundary spread of Salmonella spp. in meat sold at retail markets in the middle Mekong basin area
Source: PeerJ. 2021 May 3;9:e11255. doi: 10.7717/peerj.11255 (PMC8101457; doi:10.7717/peerj.11255)
Supplement: File S1 [file peerj-09-11255-s001.zip › Animal produt sequance for journal/LB11_dnaN_16.txt]

>H200723-055_I15_LB11-d_dnaN.ab1	1489
TCAAATTAACGCTCAGCAGGTCAGCGGCCCGCTGGGCGGTCGTCCTACGC
TGCCGATTCTCGGTAACCTGCTCCTCCGGTAGCGGACGGTACGCTTTCTC
TGACCGGCACCGATTTGAAATGGAGATGGTCGCGCGCGTTACGCTTTCTC
AGCCGCATGAGCCGGGTGCTACTACCGTGCCGGCGCGGAAATTCTTTGAT
ATCTGCCGCGGCCTGCCGGAGGGCGCGGAGATTGCCGTTCAGTTAGAAGG
CGATCGGATGTTGGTGCGTTCTGGCCGTAGCCGCTTCTCGCTGTCTACGC
TGCCTGCCGCCGATTTCCCGAATCTTGACGACTGGCAAAGCGAAGTTGAA
TTTACGCTGCCGCAGGCCACGATGAAGCGCCTGATTGAAGCGACCCAGTT
TTCGATGGCCCATCAGGATGTGCGCTACTACTTAAACGGTATGCTGTTTG
AAACGGAAGGCAGCGAACTGCGCACTGTTGCGACCGACGGCCACCGCCTG
GCGGTGTGCTCAATGCCGCTGGAAGCGTCTTTACCCAGCCACTCGGTGAT
TGTGCCGCGTAAAGGCGTGATTGAACTGATGCGTATGCTCGACGGCGGCG
AAAACCCGCTGCGCGTGCAGATCGGCAGTAATAATATCCGCGCGCACGTC
GGCGACTTTATCTTTACCTCGAAGCTGGTGGATGGTCGCTTCCCGGATTA
CCGTCGCGTTCTGCCGAAGAATCCGGATAAGCATCTGGAAGCGGGCTGCG
ATATCCTCAAGCAGGCGTTTGCCCGCGCGGCATCTCGAAGGGGGGAAAAA
AAAAAAAACAAAAAAATTTATATTTGTGGTTTGAAGGGGTTGGGAACCCG
GTGCCGGATTTTGTAAGCTGTTTACTTCGGCGTTATGAGTGTCTGTTAAG
CCGGGTGGTGGGGATTCTGGGAGGGGGGGGTTTTTTGGAGTTTGGGTAGC
CAAGGTGGGGGGGGGGAGGGGGAGGGGGGGGCAGAATGTCGGGGGTGGGG
GGGGAGGGGGGACCCCGGTGGGGAAGGCGACAAAGTGGGGGAGAACGGAT
TCGGAGCAACTAAAAGGGGGGGGGGGGGGGGGATTGAAAGAATTCTGAGG
AAGGATAGGTGTAAGGGGGGGAGGGAAGAGTGGGGTGGTTGTATGATGGA
GAGGTTAATTGTTATGTGCTACCATGTGAGAAGAAGTTAAAATAAAAGTG
TGGGAGAATGGGAGAAAAGGTTTAATGGGGGATAAAGGGGGATAAGGAGA
AAGCTTGGGGGGTGTTGGGATGGGTTGAAGTTGGAGATGTAGTATAGAAA
ATAATTAAATTTTTATGTTAAGTTGTTTTGTAAAATAAGACGAGGGAATT
TGGGGGGTATGGGGTGGGGGGAAAAAAGAAGGAAGATGGGGGGTTACCAG
GGGTGGGATAGTATGCAGTCCGTGTGTAACCGTGGTTTGTGATGGTTAGT
ATCGTGGTGCCTCCGCTTGGGGGGGGGGGGGGTGGGGGC
