# Supplementary material for: Molecular evidence for cross boundary spread of Salmonella spp. in meat sold at retail markets in the middle Mekong basin area
Source: PeerJ. 2021 May 3;9:e11255. doi: 10.7717/peerj.11255 (PMC8101457; doi:10.7717/peerj.11255)
Supplement: File S1 [file peerj-09-11255-s001.zip › Animal produt sequance for journal/LB11_hisD_C234.txt]

>H200310-058_M02_1E0DSAC004_G01_premix.ab1	1176
GGCTAACAGGCTGGACAGGTAGCAGTATAGCCATAGGTCGGTAAGACATG
GTTGGTTCCGGAAGCGTAATCACCGGCGGATTCCGGCGACCAGTCGCCGA
GAAATACCGAGCCTGCGCTGGTAATCGCATCCACCAAATCGCGCGCATTG
CGCGTCTGGATAATTAAGTGTTCCGGCCCATACTGATTAGAGATGGCGAC
GCACTGCGCTAAATCTTTGGTCACAATCAGACGACTGGCGCTCAGGGCCT
GCCGGGCGGTGTCCGCGCGCGGCAGTTCCGCCAGTTGACGTTCTACCGCC
TCCGCCACCTTGCGGGCAATGTCAGCATCAGGCGTCAGCAGGATCACCTG
CGAATCCGGACCGTGTTCTGCCTGGGAGAGCAGGTCAGAAGCGACGAAAT
CCGGTGTTGCGCCGCTGTCGGCGATCACCAGTACTTCAGACGGCCCGGCA
GGCATATCGATAGTCGCGCCGTCGAGGCGCTGGCTGACCTGACGCTTGCC
TTCGGATACAAAGGCGTTGCCGGGGCCAAAAATTTTATCCACTTTCGGTA
CGGACTCGCTGCCGAAGGCGAAAGCGGCAATCGCCTGCGCGCCGCCAACG
TTAAAGATTTCCTGCACGCATTAAGGGTGCGCCGCATAGATGATTTCATC
ATCTATGCGGGACGCTAGCTCATAACCACGCTCTGACATCCCGATATGCG
CGCCGGGATCACCAGCATCAGCACCGTTTATAAGAGCGACTCGACCCGCA
GTCATCTGCAGATCGACATACGCGACGGACGCGTACCAGCTGCTACGCTG
TCTGCTGCTTTCCCATCTCGGGAGCGATTTCAAAGTAGACAACTTTAAAA
AAAAAGTTGGGGGGGGGGGGGGGGGGGGGGGGGGGGGGGGGGGGGGGGGG
GGGGGGGGGGGGGGGGGGGGGGGGGGGGGGGGGGGGGGGGGGGGGGGGGG
GGGGGGGGGGGGGGGGGGGGGGGGGGGGGGGGGGGGGGGGGGGGGGGGGG
GGGGGGGGGGGGGGGGGGGGGGGGGGGGGGGGGGGGGGGGGGGGGGGGGG
GGGGGGGGGGGGGGGGGGGGGGGGGGGGGGGGGGGGGGGGGGGGGGGGGG
GGGGGGGGGGGGGGGGGGGGGGGGGGGGGGGGGGGGGGGGGGGGGGGGGG
GGGGGGGGGGGGGGGGGGGGGGGGGG
