# Supplementary material for: Molecular evidence for cross boundary spread of Salmonella spp. in meat sold at retail markets in the middle Mekong basin area
Source: PeerJ. 2021 May 3;9:e11255. doi: 10.7717/peerj.11255 (PMC8101457; doi:10.7717/peerj.11255)
Supplement: File S1 [file peerj-09-11255-s001.zip › Animal produt sequance for journal/LB11_purE_8.txt]

>H200310-058_O14_1E0DSAC004_H07_premix.ab1	1694
CTCGGCATGGGATTTAGACGCATGTCTTCCGCATAATCCGGCGCGTGTCG
CCATCGTGATGGGGTCCAAAAGCGACTGGGCTACCATGCAATTCGCCGCC
GAAATTTTTGAAATTCTGGATGTCCCGCACCATGTAGAAGTGGTTTCCGC
CCATCGCACCCCCGATAAACTGTTCAGCTTCGCCGAAACGGCGGAAGAGA
ACGGATATCAAGTGATTATTGCCGGCGCGGGCGGCGCGGCGCACCTGCCG
GGAATGATTGCGGCAAAAACGCTGGTCCCGGTACTCGGCGTGCCGGTACA
AAGCGCTGCGCTAAGCGGCGTGGATAGCCTCTACTCCATCGTGCAGATGC
CGCGCGGCATTCCGGTGGGTACGCTGGCGATCGGTAAAGCCGGTGCCGCT
AACGCCGCCCTGCTCGCCGCGCAGATTCTGGCGCAACACGACGCGGAACT
GCATCAGCGCATTGCCGACTGGCGCAAAGCGCAAACCGATGAAGTTCTGG
AAAATCCCGATCCGCGGGGGACGCTATGAAGCAAGTTTGCGTTCTCGGCA
ACGGACAACTGGGCCGAATGCTGCGCCAGGCGGGAGAACCGCTGGATTCG
CGCCGTCTAAACACTTTTTTGTGTGAGTTATTTTTTTTCCTTTTTCTCCT
CCCTCCCCCCTCCTCTTCTTCTTTCCCTTTCTTTCCCTCCCCCCTCCCCT
TTCCCTCTCCCTTTTTCCTCTTTCTTTTTTTCCCCCTCTTTCCCCCCCCT
TTTTTCTTTTTCCCCCCCTTTTCCCCTCCTCCCCCCCCTTTTTTCCTTCT
TTTCTCCCTTTTTTCTTTTTTTTCCCCTCCCTCTTTTTCCTTCCCCCCCT
CTTCCTCCCCTTCTTTTCTTTCTTTTTTCCCCTTCTTCCCCCTCCCCCCC
CCCCTTTTTTTCTTTTTTTCCCTTTTCTCCCTCCTCCCCCCTCCCTTTCT
TTTTCCTTTTTCCTTCCCTCCCCCCCCCCCCCCTCTCTTTCTCTCTCCCT
TTTTTTTCTCTTCTCTTTTTTCTTCTCTTTTTTTCTCCTTTTTCTCTCTT
TTTCCCCCTCTCTCTCTCTCTCTCCCTCCTTTCTTCCCTCTCTTCCCCCC
TTCTCCCCCTTTTTTTCTTTTTCCCTCCCCCCCCCCCCTCCTCTTTCTTT
TTCTTTCCCCTTCTTCCTCTCCTTTTTTCTTCCTTCTCCTCCCTTCTTCT
CCCCTCTCTTCTTACCTCTTTTCTCTCTCCCCTCCCTTTCTCTTCCCTTC
CCTCTTTTCCCCCTTTCTCTTTTTCCTTTTTTTCTCTTCTCCTCTCCTCT
CCCCCTCTCCCTTGTCCTCTCCCTCCCCCTCTTCTCTTCCTTTTCTTTTT
TTTCTTTTTCTTTCTTCCTCCTCTTCCTTTTTTTCTCTCCTCCTTCTCTT
TCTTCTCTCTCTTCTCTCCCCACCCCTCTTTCTCTCTTCCCTTCCTCCTC
TCTCTTCTGTTGCTTTTTTTTTTTTCTTCTTCCCTGTCCCTCCCCTTCTC
TTCTTTTCCTCTTCTTTTTTTCTCTTCCTCCCTTCCTTTTCTTCTTTCTC
CCTTCTTGTCTGTCGCCCTCTTCTTATTCCTCCTCTCTTTTTTCTTTTCT
TTTTTTTCTTCTCTTTTTTCTTCCCCTCTCCCGCTCTCTTCTCTTCTCCT
CCTTCCCTTTTTTTTTCCTCTCCGTCTTTTCTTTCTCTTTTTTT
