# Supplementary material for: Molecular evidence for cross boundary spread of Salmonella spp. in meat sold at retail markets in the middle Mekong basin area
Source: PeerJ. 2021 May 3;9:e11255. doi: 10.7717/peerj.11255 (PMC8101457; doi:10.7717/peerj.11255)
Supplement: File S1 [file peerj-09-11255-s001.zip › Animal produt sequance for journal/LB11_sucA_ C12.txt]

>H200310-058_M03_1E0DSAC003_G02_premix.ab1	1363
TGGGGCATGACTCATTCGGCGTGCTCATTCGTGCGTAGGGTTGAACGCGC
ATCCAGTGGGTTAGAGGTGGTGAAGCCCACCTGGTTGTTGATAACGATAC
GTACCGTACCGCCCACTTCGTAACCGCGCGCTTTCGACATGTTCAGAGTT
TCCTGAACCACGCCCTGGCCGGTCACCGCGGCGTCGCCGTGAATAGTGAT
CGGCAACACTTTGTTGCTGCTCGGTTCGTCCAGTCTGTCCAGACGGGCGC
GCACGGAGCCCATCACCACCGGGCTCACAATTTCCAAATGCGATGGGTTA
AACGCCAGCGCCAGGTGAACCAGACCGCCTTCGGTTTCGATATCTGACGA
GAAGCCCATGTGATACTTCACGTCGCCGGTACCCAGATGTTCTTTATGCT
TACCGGCAAATTCGTCGAACAGATCCTGCGGTTTTTTACCCAGTACGTTG
ATCAGCACGTTCAGGCGACCGCGGTGCCCCATCCCCAGCACCACTTCGCG
AGTGCCGCTGTTACCCGCATGGCGAACCATCTCTTTCAGCATGGGTATCA
GCGCATCTCCCCCCTCAAGCGAGAAACGTTTCGCACCCGGGAATTTGGCG
CCCAGATAACGTTCCAGCCCTTCAGCGGCGGTCAGTTCGTTCAGGAAACG
TTTTTTCTCGTCAGCGCTAAAAGCCGCACGACCGGATTCGATGCGCTGTT
GGATCCAGCGTTTCTCTTCGGTGCTGGTGATGTGCATATACTCAGCGCCA
ATCGGGCCGCAGTAGGTCTGTTTTTAACCGCGAAGAGAGAGGAGCAGGCG
AGAAGCGAGAGAAAGAAAGGAGAGGGGGGGGAGGCCCGACAAGAGGAAGG
GAACGGAGACGCGGGAAGGGAAGAGAGGAGGGGCAAAAAAGGGACGAGCG
GGACGGGGGAAGGGGGGGGGGGGGCGGCCGGGCGGGAGAACAGAGGCGGA
AGGCGGCGCGGGGAAAGGGAAAGGGACGGGAAGAGGCCGACGGAGAGCGG
AGGGGGGACGCGGGAGGACAGGAGAGGGAGAGGGAGGGGGAGGGGAAGGA
AGAAAGCCGGGAGAAGGAAGAAGGGGAGGGACAGGGGGGGGCGGGACGGG
AGCGAGGGGAACGAGGCGGGCGGAGGGGGAGGGACAAGGGGGACGGAGGA
AGCACGGAGCCGGCCGGGCGAGGGGGGGACGAGGGAGGGGAGGGGAAGAG
GGGGGACCGAGAGGAGAAGAGAGGGGAGCGGCAGAAGAAGGGGGGGGGCC
GGCGGGGAGGAGGGGGAGGGGGGGAGGGGGGGAGGCGGAACAGCCAGGAG
GGGAGGGGAGACGGGCGGAGGGGCGGAGAAGAGAGCAGGGGGGGGGGAGG
GAGGAAAGGGAGG
