# Supplementary material for: Molecular evidence for cross boundary spread of Salmonella spp. in meat sold at retail markets in the middle Mekong basin area
Source: PeerJ. 2021 May 3;9:e11255. doi: 10.7717/peerj.11255 (PMC8101457; doi:10.7717/peerj.11255)
Supplement: File S1 [file peerj-09-11255-s001.zip › Animal produt sequance for journal/LB11_thrA_C140.txt]

>H200310-058_O13_1E0DSAC003_H07_premix.ab1	834
CGCAGCCTGACTCCTAGGAAATGCGCTGTATGCCGCGTAGCGGCGCATAC
CGTCGCCGACACAGAGATAATCGCCAACCGCTCAGTAACCGCCAGCGTTC
CAGCAGCCCTCTTTCAGCTCCAGATAGAACTCATCCTGCATCGCACGGCG
GACACGCGCGCAGTCTCTCTGCGGAACAAAGAAGTTGAGTGTGGTATTCA
GAGGGAGGAGGGGGAAATGAGCACCCCCCAGAGATCCCGGCGGGAGAAAA
TGGCGGGGAAAAACACGGCGCCGCCTTCCAAATCATCCTTTTCTTTCCGG
GGGCGGGAGAACGTAAACCATGCCATTTTGGTAAAGGTAAGAAGACCCTT
TTACCGGGAAAATTATTAACCGCCGCTGGACGGCGCCGATAAGCGTTCTT
GGCGCTTGGGAATTACGGGATTTTTAAATCAAAAGGGGGACCTGAAACTG
GGCCAATAGGCGTTATGGGGCAGGGGGAAAGGAACTTTGCCCCCAAAGAA
AAAAAGTCCCATCGTTTCCTGGAAGGACATCGATTTCAGCAGTCTGGCGC
CCGGCACCTGGGGCGGGTCACAGGTTTCCCCGCCATCAACGTCAGTCCAA
ATTTCACGGCAGCAGCCGCGTAAACAGGCGGCCACAACGCCGGCAGAGTA
GTCAAGAGCCTTTACCCCCACCCCCACCGGTCACCCTTTTCATTACCGCA
GAAAGCCCGCCATCAGGATCATGTGATCGGCGGGATCTGGCTGGCGGCAT
TCGGCGAGTCGATCCCGCGATATCGACGGTAGATTCAAGGTAATGGCCCA
CCGCCAGCAGTTTTCTACGAGAAACGGAAAAAAG
