# Supplementary material for: Molecular evidence for cross boundary spread of Salmonella spp. in meat sold at retail markets in the middle Mekong basin area
Source: PeerJ. 2021 May 3;9:e11255. doi: 10.7717/peerj.11255 (PMC8101457; doi:10.7717/peerj.11255)
Supplement: File S1 [file peerj-09-11255-s001.zip › Animal produt sequance for journal/LB13_aroC_636.txt]

>H200723-055_K07_LB13-a_aroC.ab1	1461
AACAGGTGGTACGGACATGTAAAATTCTCTCCGGCGTGTTTGATGGCGTG
ACGACCGGCACCAGCATTGGCCTGCTGATTGAAAACACCGATCAGCGCTC
GCAGGACTACAGCGCGATTAAAGATGTTTTTCGTCCGGGACACGCGGATT
ACACCTATGAGCAGAAATACGGCCTGCGCGATTACCGTGGCGGTGGACGT
TCTTCCGCGCGTGAAACCGCGATGCGCGTAGCGGCAGGGGCGATTGCCAA
GAAATACCTGGCGGAAAAGTTCGGCATCGAAATCCGCGGCTGCCTGACCC
AGATGGGCGACATTCCGCTGGAGTTTAAAGACTGGCGTCAGGTTGAGCTT
AATCCGTTCTTTTGTCCCGATGCGGACAAACTTGACGCGCTGGACGAACT
GATGCGCGCGCTGAAAAAAGAGGGCGACTCCATCGGCGCGAAAGTGACGG
TGATGGCGAGCGGCGTGCCGGCAGGGCTTGGCGAACCGGTTTTTGACCGA
CTGGATGCGGACATCGCCCATGCGCTGATGAGCATCAATGCGGTGAAAGG
CGTGGAGATCGGCGAAGGATTTAACGTGGTGGCGCTGCGTGGCAGCCAGA
ATCGCGATGAAATCACGGCGCAGGGTTTTCAGAGCAACCACGCTGGCGGC
ATCCTCGGTGGTATCAGTAGCGGGCAACACATTGTGGCGCATATGGCGCT
GAAACCTACCTCCAGCATTACCGTGCCGGGACGTACGATCAACCGGATGG
GTGAAGAAGTCGAAATGATCACCAAAGGGCGCCACACTCCCGGGGGGGGG
GGGGGTGGGGGCGGGGGGACAAAACGAGCCAGTAAATTTTTACTAATAAA
AGCTCTTCCCCGCGGACGAATTTTTGTGGTTGGTTTGGAGGCCGCGAGGT
AACTTTTTTTTTTTTTTTTTTTTTTTTTTTTTTTTTTTTTTTTTTTTTTT
TTTTTTTTTTTTTTTTTTTTTTTTTTTTTTGTTTTTTTTTTTTTTTTTTT
TTTTTTTTTTTTTTTTTTTTTTTTTTTTTTTTTTTTTTTTTTTTTTTTTT
TTTTTTTTTTTTTTTTTTTTTTTTTTTTTTTTTTTTTTTTTTTTTTTTTT
TTTTTTTTTTTTTTTTTTTTTTTTTTTTTTTTTTTTTTTTTTTTTTTTTT
TTTTTTTTTTTTTTTTTTTTTTTTTTTTTTTTTTTTTTTTTTTTTTTTTT
TTTTTTTTTTTTTATTTTTTTTTTTTTTTTTTTTTTTTTTTTTTTTTTTT
TTTTTTTTTTTTTTTTTTTTTTTTTTTTTTTTTTTTTTTTTTTTTTTTTT
TTTTATTTTTTTTTTTTTTTTTTTTTTTTTTTTATTTTTTTTTTTTTTTT
TTTTTTTTTTTTTTTTTTTTTTTTTTTTTTTTTTTTTTTTTTTTTTTTTT
TTTTTTTTTTTTTTTTTTTTTTTTTTTTTTGTTTTTTTTTTTTTTTTTGG
ATTTTTTTTTT
