# Supplementary material for: Molecular evidence for cross boundary spread of Salmonella spp. in meat sold at retail markets in the middle Mekong basin area
Source: PeerJ. 2021 May 3;9:e11255. doi: 10.7717/peerj.11255 (PMC8101457; doi:10.7717/peerj.11255)
Supplement: File S1 [file peerj-09-11255-s001.zip › Animal produt sequance for journal/LB13_dnaN_4.txt]

>H200723-055_K15_LB13-d_dnaN.ab1	1441
TCAAATCAACCGCTCAGCAGGTCAGCGGCCCGCTGGGCGGTCGTCCTACG
CTGCCGATTCTCGGTAACCTGCTCCTCCAGGTAGCGGACGGTACGCTTTC
TCTGACCGGCACCGATCTTGAAATGGAGATGGTCGCGCGCGTTACGCTTT
CTCAGCCGCATGAGCCGGGCGCCACTACCGTGCCGGCGCGGAAATTCTTT
GATATCTGCCGCGGCCTGCCGGAGGGCGCGGAGATTGCCGTTCAGTTGGA
AGGCGATCGGATGCTGGTGCGTTCTGGCCGTAGCCGCTTCTCGCTGTCTA
CGCTGCCTGCCGCCGATTTCCCGAATCTTGACGACTGGCAAAGCGAAGTT
GAATTTACGCTGCCGCAGGCCACGATGAAGCGCCTGATTGAAGCGACCCA
GTTTTCGATGGCTCATCAGGATGTGCGCTACTACTTAAACGGTATGCTGT
TTGAAACGGAAGGTAGCGAACTGCGCACTGTCGCGACCGACGGCCACCGC
CTGGCGGTGTGCTCAATGCCGCTGGAAGCGTCTTTACCCAGCCACTCGGT
GATTGTGCCGCGTAAAGGCGTGATTGAACTGATGCGTATGCTCGACGGCG
GCGAAAACCCGCTGCGCGTGCAGATCGGCAGTAATAATATCCGCGCGCAC
GTCGGCGACTTTATCTTTACCTCGAAGCTGGTGGATGGTCGCTTCCCGGA
TTACCGTCGCGTTCTGCCGAAGAATCCGGATAAACATCTGGAAGCGGGCT
GCGATATCCTCAAGCAGGCGTTTGCCCGCGCGGCATCTCGAAGGGGGAGA
AAATAAAAAACAAAAAAAAAAAGGGGTGTTGGGAATGGGGACCGGCTGCC
CATGTTTCTCCGAAGGCGCGCGTAAGGGGGGGGTGGGCCGGGAGCGGCCA
GGCCCGGGTGGGCTAGTAGAAAAAGTATGCGACGGGGGGGGGATGTATGG
AAGGCCGGGGTGCAGGGGATGGGGGGGTTGGCCCCCTTGAGGGGAGCAGA
AGGTGAAATAAGCCCTTATGCCGGGAAAGAAGAGAGGGGGGGAGGGTAAG
AAAGCGTTCGGGCGGGTTGAGGTAAAAAACGGGGGGGTGTGGGTGTGGAT
GGGGCGACGGGAAGGGATTTTTTTTTATCAGTTTATAAGAAGGTAAAAGT
TGGCAGGGATGGCCGGAAAAACGGGATAGAGATCCGGGGAAAGAAGGGGG
GGTGTGAGATAAGGAGTTGGAGGTGGGGGGGGGGGGGGGGGGGGGGGGGG
GGGGGGGGGGGGGGGGGGGGGGGGGGGGGGGGGGGGGGGGGGGGGGGGGG
GGGGGGGGGGGGGGGGGTGGGGGGGGGGGGGGGGGGGGGGGGGGGGGGGG
GGGGGGGGAGGGGGGGGGGGGATGGGGGGGGGGGGGGGGAGGGGGGGGGG
GGGGGGGGGGGGGGGGGGGGGGGGGGGGGGGGGGGGGGGGG
