# Supplementary material for: Molecular evidence for cross boundary spread of Salmonella spp. in meat sold at retail markets in the middle Mekong basin area
Source: PeerJ. 2021 May 3;9:e11255. doi: 10.7717/peerj.11255 (PMC8101457; doi:10.7717/peerj.11255)
Supplement: File S1 [file peerj-09-11255-s001.zip › Animal produt sequance for journal/LB13_hisD_C971.txt]

>H200310-058_O04_1E0DSAC004_H02_premix.ab1	1290
CTGTTCTCGTTGATGTGGACCAGCCAGGCGTGCGTTGCCAGCAGGTTACG
CGTCCCGTCGCGTCTGTCGGTCTGTATATTCCCGGCGGCTCGGCTCCGCT
CTTCTCAACGGTGCTGATGCTGGCGACGCCGGCGCGTATTGCGGGATGTC
AGAACGTGGTTCTGTGCTCGCCGCCGCCCATCGCTGATGAAATCCTCTAT
GCGGCGCAACTGTGTGGCGTGCAGGAAATCTTTAACGTCGGCGGCGCGCA
GGCGATTGCCGCTCTGGCCTTCGGCAGCGAGTCCGTACCGAAAGTGGATA
AAATTTTTGGCCCCGGCAACGCCTTTGTAACCGAAGCCAAGCGTCAGGTC
AGCCAGCGCCTCGACGGCGCGGCTATCGATATGCCTGCCGGGCCGACTGA
AGTACTGGTGATCGCCGACAGCGGCGACAACACCGGATTTCGACGCTTCT
GACCTGCTCTCCCTGGCTGAGCACGGTCCGGATTCGCAGGTGATCCTGCT
GACGCCTGATGCTGACATTGCCCGCAAGGTGACGAAGGCGTCAGAACGTC
AACTGGAGTAACTGCCGCGCGCGGACACCGCCCGGCAGGCCCTGAGCGCC
AGTCGACTGATTGTGACCAAAGATTTAGCGCAGTGCGTCGCCATCTCTAA
TCAGTATGGGCCGGAACACTAAATCATCCCGACGCGCAATGCGCGCGATT
TGGCGGATGCGATTACCAGCGCAGGCTCGGTATTTCTCGGCGACTGGACG
CCGGAATCCGCCGCTGATTACGCTACCGGAACCAACCATGTCTTAGCGAC
CTATGGCTATACTGCTACCTGTTCCAGCCTTGGGGTAGCGCATTTCAAAA
AGAAAAAACCCTTTAAAAAAAAAACCTGGAGGTGTTGCGGGCCGGGGGGG
GGGCGGGGGGGGCGGGGGGCGCGCGGGGGGGGGCGCGCGGGGCCGCGGGG
CGGGGGGGCGGCGGCGCGGGCGGGGGGCGCGGCGGGGGGGCGGGCGGCGC
CGCGGGGGGGCGGCGGGCGGGGGCGGGGCCCGGGGGCGCGCCGGGGGGCG
GGCGGGCGCGGGCGGCGCCGGCGGGGGGGGGGCGGGGGGGGCGGGGGGGG
GGGGCGCGGGCGGGGGGCGCGGGCGGGGGGGGGGGCGGGCGCGGGGGGGG
CCGGCGCGGGCGCGGGGCGGGGGGCGGCGGCGGGCGGGGGCGGGCGGGCG
GGGGGGGGGGGCCGGGGGGGGGGGCCGCGGGGGGGGGGGGGGGGGGGGGC
GGGGGCGGCGGGGCGCGGGCGGGCGGGCGCGCGGCGGGCG
