# Supplementary material for: Molecular evidence for cross boundary spread of Salmonella spp. in meat sold at retail markets in the middle Mekong basin area
Source: PeerJ. 2021 May 3;9:e11255. doi: 10.7717/peerj.11255 (PMC8101457; doi:10.7717/peerj.11255)
Supplement: File S1 [file peerj-09-11255-s001.zip › Animal produt sequance for journal/LB13_purE_C90.txt]

>H200310-058_A16_1E0DSAC004_A08_premix.ab1	1643
CTCGGATGACTTTAGACGCATGTCTTCCCGCATAATCCGGCTGCGTGTCG
CCATCGTGATGGGGTCCAAAAGCGACTGGGCTACCATGCAATTCGCCGCC
GAAATTTTTGAAATTCTGGATGTCCCGCACCATGTAGAAGTGGTTTCCGC
TCATCGCACCCCCGATAAACTGTTCAGCTTCGCCGAAACGGCGGAAGAGA
ACGGATATCAAGTGATTATTGCCGGCGCGGGCGGCGCGACGCACCTGCCG
GGAATGATTGCGGCAAAAACGCTGGTCCCGGTACTCGGCGTGCCGGTACA
AAGCGCTGCGCTAAGGGGCGGGGATAGCCTCTACTCCATCGTGCAGATCC
CGCGCGGGATTTCCGGTGGGTACGCTGGCAATCGGTAAAGCCGGTGCCGC
TTACGCCCGCCCTGCTCGCCGCGCAGAATCCTGGGCGCAACACGACGCGA
AACTTGCATCACCGCTTCGCTTAACTGGCGCAAAGCGAAAACCGATTAAA
AGTTTTGGAAAAACCCCGATCCCGCGGGGACGCTATGAAGCAAGGTTTGC
GTTTCTCGGCAACGGAAAAACTGGCCCGAATGCTGCCCCAGGGGGGCCAA
ACCGCTGGGTTTTCCCCCGTCTTAAGCTTTTTTTTTAGGCAAGCCAAAAG
AACCCCAACCTGGGTGGGGGGGGGGGGGGGGGGGGGGGGGGGGGGGGGGG
GTGGGGGGGGGGGTTTGGGGGTTGGGTTTGTTTTTTGGGTTTGGGGGGGG
GGTGGTTGTTTTTTGGGGGGGGGGGGGGTTGTGGGGTTTTTGTTGGGGGG
GTTTGGGTGGGTGTTTGGGTGGGGTTTTTGTGGTTTGGGTGGGTTGGGTG
GGGTTTGTTGTTGTTGGGGGGGGTGTGTGGGTGGGTTGGTTTTTTGTTGT
TTGGGTGTGGGGGGGGGGGGGGGGGGGGTTTGGGTTTGTGGGTTGGTTTT
TTTTTTTTGTTTGTTTTTTTTTTTTTTTTTGGTGTGGTGGTTGGGGTGGG
GTGGTGTTGGTTTTGTGGGTGTGGGTTGGGTGGTTTGGGGTTGTGGTTTT
TTTGGGTGTGGTGGGTGGTGTGTTGTGTTGGGGTGGGTGGGGTGGGGGGG
TTGTGTTTTTTGTTTTTGGGGTTTTTGTTTTTTTTGTTGTTGGGGGGGGT
GGTTTTTTGGTTTTTGGTGGTTTGTGGGGGTTTTTGGGTTGGTTGGGGGT
TGGGGTGGGGGTTGTGTGTGGTGTGTTGTGGGGGGGGGGTGTGTGGTGGT
GGGGTTGTGTGGTTTGTGTTTGGGGTGTGTTTTGTGGGGGGTTTGTTGTG
TGGGTTGGTGGGTTGGTGTTTGGTGGTTGTTGGGGTGTTTGGGTGGTGTG
TGTTTGTGGTGGTGGGTTTTGTGTGTGGGGGTGGTGTTGTTGGGGGGTGT
GTTGTTTTGGTTGTGGGTTGTGGGTGGTTGTTGTGTTGTTGGGGGTGGTG
GGTTGGTGGTTTTGTTTTGTTTTGTGGGGGGGTTGGGGGGGGGTTTTTGG
TGGTGTTGTTTGTGGGTTGTGTTGTGTTTTTGTGTGGGGGTTGGGGGTGT
GTTTTGTTTTGTTTGTCGTTGTTGTTTGTGTTGTTGTTTGTTTGTGGTTG
TGGGTGGTTGTGGGTGGTGTGGGTTGGGTGTGGTTTGTTGGGT
