# Supplementary material for: Molecular evidence for cross boundary spread of Salmonella spp. in meat sold at retail markets in the middle Mekong basin area
Source: PeerJ. 2021 May 3;9:e11255. doi: 10.7717/peerj.11255 (PMC8101457; doi:10.7717/peerj.11255)
Supplement: File S1 [file peerj-09-11255-s001.zip › Animal produt sequance for journal/LB13_sucA_C6.txt]

>H200310-058_O03_1E0DSAC003_H02_premix.ab1	1363
GGGGGCCACAGTTTGTGGTTGTGCTCATTCGAGCGTAGGGTGAACGCGCA
TCCAGTGGGTTAGAGGTGGTGAAGCCCACCTGGTTGTTGATAACGATACG
TACCGTACCGCCCACTTCGTAACCGCGCGCTTTCGACATGTTCAGAGTTT
CCTGAACCACGCCCTGGCCGGACACCGCGGCGTCGCCCTGAATAGTGATC
GGCAACACTTTGTTGCTGCTCGGATCGTCCAGTCTGTCCAGACGGGCGCG
CACGGAGCCCATCACCACCGGGCTCACAATTTCCAGATGCGATGGGTTAA
ACGCCAGCGCCAGGAGAACCAGACCGCCTTCGGTTTCGATATCTGACGAG
AAGCCCATGTGATACTTCACGTCGCCGGTACCCAGATGTTCTTTATGCTT
ACCGGCAAATTCGTCGAACAGATCCTGCGGTTTTTTACCCAGTACGTTGA
TCAGCACGTTCAGGCGACCGCGGTGCCCCATCCCCAGCACCACTTCGCGA
GTGCCGCTGTTACCCGCATGGCGAACCATCTCTTTCAGCATGGGTATCAG
CGCATCTCCCCCCTCGAGCGAGAAACGTTTCGCACCCGGGAATTTGGCAC
CCAGATAACGTTCCAGCCCTTCAGCGGCGGTCAGATCGCTCAGGAAGCGT
TTTTTCTCGTCAGCGCTAAAAGCCGCACGACCGGATTCGATGCGCTGTTG
GATCCAGCGTTTCTCTTCGGTGCTGGTGATGTGCATATACTCAGCGCCAA
TCGGGCCGCAGTAGGCTTTTTTAACCCGAAAGAGAAAAGGAAAAGAGGAA
AAGAAAAAGAGGGGGGGGGGGGGAGGGAGAGGAAAGGGAGAGGGAGGGAG
AGGGGAAAGGGGGGAGAGAGAGAGGGAAAAGAGAGGGGGAGAGGGAGGGG
GAAAAGAAAGGAAAGAGGGGAGGAAGAGAAAGAAGGAGAGAGGGGGAGGG
GGAGGGAGGGGGAGGAGGAGAAGGGAGAAGAAGAGAGGGGAGGGAGAGAG
GAGAGGAGGGGGAAAGAAGGAGGAGAAGGGGAGGAAAAAGGGAGAGGAAG
GGGGGAAGAAGAAAAGGAGGAGGAAGGAGGGGAGAGGGAAGAGGGGAGAG
GGAGGGAGGAAGAGAGAGGAGAGAGGAGGGGGGAGGAGAGAAGGGGAGGA
GGGAGGGGGGAAAAGGGGGAGAGAGAGAGGAGAGAGGGGGAAAGGAGGGA
GGAGAGGAGAAGGAGAAGGGAAGGGGAGAAGGAGAGGGGGGAGGGAAAGG
GAGGGAGGAAAGAGGAAGGGGGAGGGGAGAGAAGAAAGGGGAGGAGGGAG
GGAGGGAGGGAGAGGAGAGGGGAGAGAGGAAGGAGGGGGGGGGAGGAGGG
AGGAGGGGGAAGG
