# Supplementary material for: Molecular evidence for cross boundary spread of Salmonella spp. in meat sold at retail markets in the middle Mekong basin area
Source: PeerJ. 2021 May 3;9:e11255. doi: 10.7717/peerj.11255 (PMC8101457; doi:10.7717/peerj.11255)
Supplement: File S1 [file peerj-09-11255-s001.zip › Animal produt sequance for journal/LB13_thrA_C839.txt]

>H200310-058_A15_1E0DSAC003_A08_premix.ab1	862
CGGAGCCGTCGCCGTGGGATCGCTGAATGCCGCGTAGCGGCGCATACCGT
CGCCGACAACAGAGATAATCGCCAACCGCTCCGTAACCGCCAGCGGCTCC
AGCAGCCCCTCTTTCAGCTCCAGATAGAACTCATCCTGCATCGCACGGCG
GGCACGCGCGCAGTCACTCTGGGGAACACAGAAAGCTGATGCTGTACTCA
AAAGGAGGACTGGGGTAATGAGCACCACCGAAATCCCGGCGGGGAAAAAT
GGGCGGCAAAAACCCCGCCCCGCCCATCCAAATCATCCTTTTTCATTCCA
GGGCCGGAAAACGCTAAAACATCCGCCATGTTGGTAAGGGTTAAGAGATC
CCTTTGACCGGAAAATATATCATCGCCCGCTGGACGCCCCCGATTCAGCG
TTCCTGGGGCCTGCGGAATTACCGGATTTTTTTAAATCAAAACAGGGGAT
CTGAAACGGGGGCGATAGGCGTATTGGGCCGAGGGGGAAGGATTTTGCCG
CCAAAGAAAAAAGAGTCCCTTCGCTTCCTGGAAGGACATCGATTTCAGCA
GCCTGGCGTCGGGCACCTGGCGGCGGGTCACAGGTATACCCGCCATTCGA
CGTCCGGTCCAGATTTCACAGACAGTCAGCCGCGAAACCGGGCGGCCAGC
ACGGCAGCGGAATAGTCGGAAACCTTTACCGGCCCAAGCAACCACCAGTT
CCACCCTTTTCATTACCGGCAGAAAAGCCCGCCATCAGGATCATGTGATC
GGCCGGGATCTGGCTGGCGGCGATACGGCGAGTCGATTCCGCGATATCGA
CGGTAGATTCAAGGTATGGCCCACCGCCACAGTTTTCTACGAGAAAAAAA
AAAAAAAAAAAA
