# Supplementary material for: Molecular evidence for cross boundary spread of Salmonella spp. in meat sold at retail markets in the middle Mekong basin area
Source: PeerJ. 2021 May 3;9:e11255. doi: 10.7717/peerj.11255 (PMC8101457; doi:10.7717/peerj.11255)
Supplement: File S1 [file peerj-09-11255-s001.zip › Animal produt sequance for journal/LB26_aroC_130.txt]

>H200723-055_M07_LB26-a_aroC.ab1	1469
CAAAAGTGGACGGATCAGTAATTCTCTCCGGCGTGTTTGATGGCGTGACG
ACCGGCACCAGCATTGGCCTGCTGATTGAAAACACCGATCAGCGCTCGCA
GGACTACAGCGCGATTAAAGATGTTTTTCGTCCGGGACACGCGGATTACA
CCTATGAGCAGAAATACGGCCTGCGCGATTACCGTGGCGGTGGACGTTCT
TCCGCGCGTGAAACCGCGATGCGCGTAGCGGCAGGGGCGATCGCCAAGAA
ATACCTGGCGGAAAAGTTCGGCATCGAAATCCGCGGCTGCCTGACCCAGA
TGGGCGATATTCCGCTGGAGATTAAAGACTGGCGTCAGGTTGAGCTTAAT
CCGTTCTTTTGTCCCGATGCGGACAAACTTGACGCGCTGGACGAACTGAT
GCGCGCGCTGAAAAAAGAGGGCGACTCCATCGGCGCGAAAGTGACGGTGA
TGGCGAGCGGCGTGCCGGCAGGGCTTGGCGAACCGGTATTTGACCGACTG
GATGCGGACATTGCCCATGCGCTGATGAGCATCAATGCGGTGAAAGGCGT
GGAGATCGGCGAAGGATTTAACGTGGTGGCGCTGCGCGGCAGCCAGAATC
GCGATGAAATCACGGCGCAGGGTTTTCAGAGCAACCACGCTGGCGGCATC
CTCGGTGGCATCAGTAGCGGGCAACACATTGTGGCGCATATGGCGCTGAA
ACCTACCTCCAGCATTACCGTGCCGGGACGTACGATCAACCGGATGGGTG
AAGAAGTCGAGATGATCACCAAAGGGCGCACACCCCGCGGGGGGGGGGGA
GGGGGGGGGGGGGGGGGTTTTGGGGGCTACCAGCCGGCATGGTGGAGGAG
CCTTGGGGGGTGGTTAGGAGCGGTGGAGGGGGGTTTGTTGGGGGGAGGGG
CGCGTAGTTTGGGGGGCCGCCCAGGGAAGGATCCGAAGGATGGCCTCTTG
GGGGTATGCCCATAATTAATAAAGATGTTGGTTTGGCTTTGTTGAATGGG
GAAAGAAGGATTTCCTGGTTTATGAGGACTTTCGTAGGGGTGGTAAGCGG
ATAGGAGTAAGGGGAAGGGAAAATGTGGTTTAGTTTGTTTCGTGGTGTGC
GGGGTATGATAAAAAAGAATAGGGGTTTGGGTGGGTGGTGTGGGGAGAGA
GTAGGGGGATGGATATATGGCTGTGGGGTAGGGTCAGGGTTGTAACGGGG
AGGGTGGGGGGGGTGGGGGACCGGGGGGGGGAAGGAGAGGAGGGGGTAAG
GAAAGGGGGAGGTTGGGAGTGTGCTGGAGGGGGGTAGGGTGATGGACGGG
ACGGGTCACGGGGATAGCGGAGGCCGCGTGCGTGGACGGGATGTGCCGGC
GTCTATGTATTTGGTGTTGGCTTGTGGTTGAGGAGGTATTGGGTTGTTTG
GGGAGGGGGGTGGGGGTGTAAGGAAGGTGAGGAAAAGAGATGGGTTGTTT
GGTTGGATTGAATGATGCA
