# Supplementary material for: Molecular evidence for cross boundary spread of Salmonella spp. in meat sold at retail markets in the middle Mekong basin area
Source: PeerJ. 2021 May 3;9:e11255. doi: 10.7717/peerj.11255 (PMC8101457; doi:10.7717/peerj.11255)
Supplement: File S1 [file peerj-09-11255-s001.zip › Animal produt sequance for journal/LB26_dnaN_97.txt]

>H200723-055_M15_LB26-d_dnaN.ab1	1471
ACTATTTAACCGCTTCAGCAGGTCAGCGGCCCGCTGGGCGGTCGTCCTAC
GCTGCCGATTCTCGGTAACCTGCTCCTCCAGGTAGCGGACGGTACGCTTT
CTCTGACCGGCACCGATCTTGAAATGGAGATGGTCGCGCGCGTTACGCTT
TCTCAGCCGCATGAGCCGGGTGCTACTACTGTGCCGGCGCGGAAATTCTT
TGATATCTGCCGCGGCCTGCCGGAGGGCGCGGAGATTGCCGTTCAGTTGG
AAGGCGATCGGATGCTGGTGCGTTCTGGCCGTAGCCGCTTCTCGCTGTCT
ACACTGCCTGCCGCCGATTTCCCGAATCTTGACGACTGGCAAAGCGAAGT
TGAATTTACGCTGCCGCAGGCCACGATGAAGCGCCTGATTGAAGCGACCC
AGTTTTCGATGGCCCATCAGGATGTGCGCTACTACTTAAACGGTATGCTG
TTTGAAACGGAAGGTAGCGAACTGCGCACTGTCGCGACCGACGGCCACCG
CCTGGCGGTGTGCTCAATGCCGCTGGAAGCGTCTTTACCCAGCCACTCGG
TGATTGTGCCGCGTAAAGGCGTGATTGAACTGATGCGTATGCTCGACGGC
GGCGAAAACCCGCTGCGCGTGCAGATCGGCAGTAATAATATCCGCGCGCA
CGTCGGCGACTTTATCTTTACCTCGAAGCTGGTGGATGGGCGCTTCCCGG
ATTACCGTCGCGTTCTGCCGAAGAATCCGGATAAACATCTGGAAGCGGGC
TGCGATATCCTCAAGCAGGCGTTTGCCCGCGCGGCAATCCTCTCGAAGGG
GAAAAAATTAAAAAAAAAGGACGGGGGGGCGGCGGGCTGGGGGGGGGATG
AGTGGGGGGCTGGGGGGGGGGGAAGTGGGGGGGGGGGCGTATAGGATGAT
GGCAAGGGGAGTTTAGGGGGGGGAAAGTTAAGGGTGTTAGGCACAGGATG
GGAAGCTGCCCAGAGAAGGGTGAGGAAGGGCGGGGTGGTGCGGGCGGGCG
AGGGAGGCGACAAGGGGGGTAGGGAGGGGAAGGGTGCGGGGTAGGGGTGG
GTGTGAGGGAGTGGGTGTGGGAGAGGGGGGAGGGTAGGGGGGAGAGGGGG
GGAGAGTAAAGTGAGGGGACAAGGTAGGATCTGAAGTGAAGCAAAGGTGG
CCGGACGAATAGGGGAAGGGGGGAGAGAGAAGGGGGGAGAGGGGAAGGAC
GTGTGCGTTATGGGGTGGGGGGGGGAGTCGGGAAGGGTAGCGGCGGTGTA
AGAGGGGAGAAGCTGTGAATCGGGGGATAAGTGTGAGGCGAAATTACGGG
CTGGTGTGGCGCGAAGCGTGGGAGGTAAGGGGAAATTCAGGAAAATGAAG
GTTGGGAGAATAATGGCGGCGTAACCGTGCTTTAGGGCAATGGATTGGTT
GTGGTGGGTTTACGTGGAAGGAGATGGGGCTGGAGTGGGGGAGGGGGGGG
GGGGGGGGGGGAGGGGGGGGG
