# Supplementary material for: Molecular evidence for cross boundary spread of Salmonella spp. in meat sold at retail markets in the middle Mekong basin area
Source: PeerJ. 2021 May 3;9:e11255. doi: 10.7717/peerj.11255 (PMC8101457; doi:10.7717/peerj.11255)
Supplement: File S1 [file peerj-09-11255-s001.zip › Animal produt sequance for journal/LB26_hemD_25.txt]

>H200723-055_M23_LB26-h_hemD.ab1	1211
TGCGAGTGGGCAGTGGCTGGAGTTTTCCACTGATTGAATTTGTCGCCGGT
CGGGAGCTACCCACCCTGGCCGACCGCCTGGCGACTCTGACGGAAAACGA
TCTGGTTTTTGCCCTTTCACAGCACGCCGTCGCCTTTGCTCACGCCCAGC
TCCAGCGGGATGGTCGAAACTGGCCTGCGTCGCCGCGCTATTTCGCGATT
GGCCGCACCACGGCGCTCGCCCTTCATACCGTTAGCGGGTTCGATATTCG
TTATCCATTGGATCGGGAAATCAGCGAAGCCTTGCTACAATTACCTGAAT
TACAAAATATTGCGGGCAAACGCGCGCTGATTTTGCGTGGCAATGGCGGC
CGCGAACTGCTGGGCGAAACCCTGACAGCTCGCGGAGCCGAAGTCAGTTT
TTGTGAATGTTATCAACGATGTGCGAAACATTACGATGGCGCGGAAGAAG
CGATGCGCTGGCATACTCGCGGCGTAACAACGCTTGTTGTTACCAGCGGC
GAGATGTTGCAACGGCTCTGGTCGCTGACTCCCGAGTGGTATCGTGAGCA
CTGGTTACTACGCTGTCGGCTATTGGTCGTCAGTGAACGTCTGGCGCACC
TCGCCCGGGAGCTGGGCTGGCAAGATATAGGGGCGCCCTTAAAAAAAAAA
AAAACAAAGAAAAAATGGGAACGTGGTTCCCGGGGAGACCCGGCCCAGTC
GGCGAAAGAAAGGGGGAAACGGGGGGAGGGGGGCGGGGATGTCCCGGGGG
GGGGGGTGGCAGAGAAAAAAAAAAAAAAAAAAAAAAAAAAAAAGAAAGTA
GGTACTGGCGGGGAGGGGGAGGGGGGTTGGGGAGGGTGGGGAGGGAGAGT
AAGGATAGTGGACGCGGGGGGACGTATAAAAAAGGTATTGGAGGAGGCAA
GGTAGGGATTGGGGGCGGAGAGGAAGGAGGCATAGGTGTGGCGGGGAGGG
GGGGGGGGAGGGTGGTTGCGTTTGTCGGGGGGTAAGGGTGTGGAAGGGAG
TGAGGCAGGGGGGGCGGGTGGAAGAGAGTAGTTGTGGGGGGGAGGTACGG
GTGGTGGGGGGGGGGTTGGGAGGGGGGGGTAGTGGCGGGGGAGGGGGAGG
GAGGTGTGATAGGGGACGGGTGGGGGGTAGAAGGGGGGGGGGGGGGGGGG
TGGGGGGGGGGGGGGGGGGGGGGGGTGGGCGGAATGGGGCAGAAAGTGGG
GGGGGGGGTAG
