# Supplementary material for: Molecular evidence for cross boundary spread of Salmonella spp. in meat sold at retail markets in the middle Mekong basin area
Source: PeerJ. 2021 May 3;9:e11255. doi: 10.7717/peerj.11255 (PMC8101457; doi:10.7717/peerj.11255)
Supplement: File S1 [file peerj-09-11255-s001.zip › Animal produt sequance for journal/LB26_purE_84.txt]

>H200310-058_C16_1E0DSAC004_B08_premix.ab1	1652
CTCCGATGGCGTTAGACGCATGTCTTCCCGCATAATCCGGCGCGTGTCGC
CATCGTGATGGGGTCCAAAAGCGACTGGGCTACCATGCAATTCGCCGCCG
AAATTTTTGAAATTCTGGATGTCCCGCACCATGTAGAAGTGGTTTCCGCT
CATCGCACCCCCGATAAACTGTTCAGCTTCGCCGAAACGGCGGAAGAGAA
CGGATATCAAGTGATTATTGCCGGCGCGGGCGGCGCGGCGCACCTGCCGG
GAATGATTGCGGCAAAAACGCTGGTCCCGGTACTCGGCGTGCCGGTACAA
AGCGCTGCGCTCAGCGGCGTGGATAGCCTCTACTCCATCGTGCAGATGCC
GCGCGGCATTCCGGTGGGTACGCTGGCGATCGGTAAAGCCGGTGCCGCTA
ACGCCGCCCTGCTCGCCGCGCAGATTCTGGCGCAACACGACGCGGAACTG
CATCAGCGCATCGCTGACTGGCGCAAAGCGCAAACCGATGAAGTTCTGGA
AAATCCCGATCCGCGGGGGACGCTTTGAAGCAAGTTTGCGTTCTCGGCAA
CGGAAAAACTGGGCCGAAATGCTGCGCCAGGGGGGGCAAACCGCTGGTTT
CTCCGCCCAATAAGATTTTTTTTAGAGAGTAAAAACACCCGAAGAGTTGA
TGGGGGCCCCGGTTGGGAATGAGAAAAACGTGCAGTGGGTCCCCCGTCTC
GTTTTATTTCGGCTCGTTTGTGGAAAGTGTTCGGGGAGGGGGCGGAGCAG
CGCCCGTGGTAACCTCCCCCAGAGGGCTGTTAGGGGGTTTTTAGTGGGGG
GGATTGGGCTGACGTCGCGGTGGGGGCAGAGGTTGATTACCGGCGTCTTT
TGTTAGCTTTTGGTCGAGGAGGCGTGCGCGCGGGGCGGGAGTGGGGGGGC
AGATGGTGATTTGTCCGGCTAGCTTGCCTGGGACGCAGAGTGTTAGGGGG
GTTGGGTTTTGGGGCTTGGACAGTTTGAAGGGGGCGTTGGGGGGAGTGGG
GTGTTAGGTGTGGTGGGGAGCGTTGAGGTATGTTTTGTCGGTATTTTTTA
CGTGATTTTGTTGTTATGCGATAGGGGGGCGGGCCGGGTGTTGATTTTCT
ATTGTCGTGTATTTTGCATGCATTAGTGTGGTGGGTTGGGGTTTTGGGTG
CGGGGTGAGGAATAGGGGTGGTTGAGATGGACGGTGATGTGGATGCTCTT
ATGGTGCGTTAATGTATGCTGTGGGGGTTGCTGTTTTGAGCGTGAACGTG
TGCGGCTGGTGCGGTATTTGCGTGGATACTGGGAGGGGACTGTTTGGTAA
TATTTGTGTGTGGTTGTGATGGAGGTGAGTTTTGCGATGGCTGGCGGATC
GGGCACTTAATCTGTAGGGACGTGCAGATGTGTGATAATGAGGGATGATG
GCGGTGTGGAGCGTTGTGTCGTTTTGTTATTTATGTGGAATTACCATGCG
AGGGCAGGCACGATATATGTTTGGTTGGATGGATGGGTATGGTGCGCGGC
TGGGATGTGTGTTGTGTACGCGTGACATGGGCACGGTGATTGTTTGTGGA
TACAGTACGGGCGCGATTGATGATGTTTGGTGTGTTTGTATTGATGAGGC
TAGTGGGGTACGCTGATGCGCGTGGTCGGTTGCTTGTTGTGAACTGTTGG
AA
