# Supplementary material for: Molecular evidence for cross boundary spread of Salmonella spp. in meat sold at retail markets in the middle Mekong basin area
Source: PeerJ. 2021 May 3;9:e11255. doi: 10.7717/peerj.11255 (PMC8101457; doi:10.7717/peerj.11255)
Supplement: File S1 [file peerj-09-11255-s001.zip › Animal produt sequance for journal/LB26_sucA_9.txt]

>H200310-058_A05_1E0DSAC003_A03_premix.ab1	1493
GGGGGGCCACATATGCTGGCTCAATCAATCGTGCAGTAGGCGTTGAACGC
GGCATCCAGTGGGTTAGAGGTGGTGAAACCCACCTGGTTGTTGATAACGA
TACGTACCGTACCGCCCACTTCGTAACCGCGCGCTTTCGACATGTTCAGG
GTTTCCTGAACCACGCCCTGGCCGGTCACCGCGGCGTCGCCGTGAATAGT
GATCGGCAACACTTTGTTGCTGCTCGGTTCGTCCAGTCTGTCCAGACGGG
CGCGCACGGAGCCCATCACCACCGGGCTCACAATTTCCAGATGCGATGGG
TTAAACGCCAGCGCCAGGTGAACCAGACCGCCTTCGGTTTCGATATCTGA
CGAGAAGCCCATGTGATACTTCACGTCGCCGGTACCCAGATGTTCTTTAT
GCTTACCGGCAAATTCGTCGAACAGATCCTGCGGTTTTTTACCCAGTACG
TTGATCAGCACGTTCAGGCGACCGCGGTGCGCCATCCCCAGCACCACTTC
GCGAGTGCCGCTGTTACCCGCATGGCGAACCATCTCTTTCAGCATGGGTA
TCAGCGCATCTCCCCCCTCGAGCGAGAAACGTTTCGCACCCGGGAATTTG
GCGCCCAGATAACGTTCCAGCCCTTCAGCGGCGGTCAGTTCGTTCAGGAA
GCGTTTTTTCTCGTCAGCGCTAAAGGCCGCACGACCGGATTCGATGCGCT
GTTGGATCCAGCGTTTCTCTTCGGTGCTGGTGATGTGCATATACTCAGCG
CCAATCGGGCCACAGTAGGTCTGTTTTTAACGCCGAAAACCAGGGGCACA
ATATGCTTGCGTGCGGTGCCGGGTGACGGCAGAAAAAGGAGGGGGAAAGG
GGAGGGGGGGAGAGGAGGGGGAGGGGGGGGAGGAGAAAGGAGGGAGGAGA
GAAGGAGGGGGGAGAGAGGGGAGGGGGGGAGGGAGGAAAGGGGGGGGGGA
GGGGGGAAAAGAGGAGGGAGAAGAGAAGAGGGAGGGGGGGAGAGAGGGGG
GGGGGGGAGAGGGAGGGGAGAAGGGGGGGGGGGGAGAGGGAGAGGAGAGG
GAGAAAGAAGGGGGGGGGAGGGGAGAAGGAAAGGAAGAGAGGGGGGGGGG
GAGGGGAGAAAGGAGGAGAGAAGGAGAGAGGGAGAAAAAGGGGAGGAGGG
GGGGGAGAAGAAGGGAGGGGGAGAAGGAGGGGAAAGGGGGAAGGGGGGGG
GGAGGGAAGGAGGGGAGGGAGGGAGGGGGGGAGAGGAAGGGAGGGGAGAG
GGAGGGGAGAGGGGGGGGGGAAGAGGGGGGGGGGGGGAAAGGAGGGGGGG
GGAAGGGGGGAGAGGGAGAGGGAAGAGGGAGGAGGGGGGGGGGAGGGAAG
GAGGGGGGGGAGGGGGGGGGAGGGGAGGGGGGGGGGCGAGGCGGGAGAGC
GGGGGCGAGGCGGCACAAGAACGCGCCACGCCCGCGGAGAGGGACGCGAA
GCGGGCGACGGGCGGGGGGGAAGAGGTGGGAACGAGGGCGAGA
