# Supplementary material for: Molecular evidence for cross boundary spread of Salmonella spp. in meat sold at retail markets in the middle Mekong basin area
Source: PeerJ. 2021 May 3;9:e11255. doi: 10.7717/peerj.11255 (PMC8101457; doi:10.7717/peerj.11255)
Supplement: File S1 [file peerj-09-11255-s001.zip › Animal produt sequance for journal/LB26_thrA_970.txt]

>H200310-058_C15_1E0DSAC003_B08_premix.ab1	832
GCTGGTTCTGGAGTAGAACATTCGCTGAAATGCCGCGTAGGGGTGCGCAT
ACCGTCGCCGACAACAGAGATAATCGCCAACCGCTCCGTAACCGCCAGCG
TCTCCAGCAGCCCTCTTTCAGCTCCAGATAGAACTCATCCTGCATCGCGG
GCGGGCACGCGCGCTGCCACTCTGCGGCACAAAGAAATTGTGGCTGTCCT
TCGAGGGGAGGATGGGGAAATGAGACCCCCCGAAGACCCCGGCGGGGAGA
AATGGGGGGAAAAACCCCGCCCCGGCCCTCCCAAATCATCCTTTTTCATT
CCAGGGCCCGGAAGACGCTAAACATCGCCTTGTTGGTTAAGGTAAAGAAT
CCCTTTCCCCGGCAAGATTTTTCACCGCCCTTGAACGCGCCGTTCAGCGT
TCTTGGGGCTTGGGGATTACGGGTTTTTTTAATCAAACGGGGGATCTGAA
ACTGGGCCGTAGGGGGTTTTGGGGGCGAGGGTAAAGGATTTTGGCCCCAA
AGAAAAAAAGTCCCTTCCCTTCCCTGGAGGGACATCGATTTCAGCGCCTG
GCTCCGCCCCTGACGGGGTCACAGGTTTACCCGCCATCCACGTCAGTCCA
GATTTCAAGCAGTCAGCGCGTAAACAGGCGCCAGCACGGCGGCGGATAGT
CGAAACCATTACGGCCCAGCACCACCAGTTCACCCTTTTTCATTACCGGC
GGTAAAGCCCGACATCAGGATCATGTGATCCGCCGGGAATCTGGCTGGCG
CGATACGCGAGTCGATCGCGATATCGACGGTAGATTCAAGGTATGGCCAC
CGCCAGCATTTTCTACGATGAACGGGAAAATA
