# Supplementary material for: Molecular evidence for cross boundary spread of Salmonella spp. in meat sold at retail markets in the middle Mekong basin area
Source: PeerJ. 2021 May 3;9:e11255. doi: 10.7717/peerj.11255 (PMC8101457; doi:10.7717/peerj.11255)
Supplement: File S1 [file peerj-09-11255-s001.zip › Animal produt sequance for journal/LB29_aroC_92.txt]

>H200723-055_O07_LB29-a_aroC.ab1	1297
GGCGAGCGGGACGGACAGGTAAATTCTCTCCGGCGTGTTTGATGGCGTGA
CGACCGGCACCAGCATTGGCCTGCTGATTGAAAACACCGATCAGCGCTCG
CAGGACTACAGCGCGATTAAAGATGTTTTTCGTCCGGGACACGCGGATTA
CACCTATGAGCAGAAATACGGCCTGCGCGATTACCGTGGCGGTGGACGTT
CTTCCGCGCGTGAAACCGCGATGCGCGTAGCGGCAGGGGCGATTGCCAAG
AAATACCTGGCGGAAAAGTTCGGCATCGAAATCCGCGGCTGCCTGACCCA
GATGGGCGACATTCCGCTGGAGATTAAAGACTGGCGTCAGGTTGAGCTTA
ATCCGTTCTTTTGTCCCGATGCGGACAAACTTGACGCGCTGGACGAACTG
ATGCGCGCGCTGAAAAAAGAGGGTGACTCCATCGGCGCGAAAGTGACGGT
GATGGCGAGCGGCGTGCCGGCAGGGCTTGGCGAACCGGTATTTGACCGAC
TGGATGCGGACATCGCCCATGCGCTGATGAGCATTAATGCGGTGAAAGGC
GTGGAGATCGGCGAAGGATTTAACGTGGTGGCGCTGCGCGGCAGCCAGAA
TCGAGATGAAATCACGGCGCAGGGTTTTCAGAGCAACCACGCTGGCGGCA
TCCTCGGTGGCATCAGTAGCGGGCAACACATTGTGGCGCATATGGCGCTG
AAACCTACCTCCAGCATTACCGTGCCGGGACGTACGATCAACCGGATGGG
TGAAGAAGTCGAGATGATCACCAAAGGGCGCCACCCCGGGGGGGGGGGGA
AAAAAAGAATAACCCTGGGGGTGGGGAACATTTTTAATGCAAGGAGCGGT
TAGGGGGTCTTTTGTGGTCAGAGCAGGAATCGGGGAAGGAGGCAGGAGAA
AGGAAGGTAGCTGTAAGGGGCACTCACATTACCCAGATGCCCAATTGCCC
TTAGCGGGGCAAAAGGTTTTGTTGATTTGTGGATGCCGGGGCTGATGGGG
GGGGGGGGGGGGGGGGGGGGGGGGGGGGGGGGGGGGGGGGGGGGGGGGGG
GGGGGGGGGGGGGGGGGGGGGGGGGGGGGGGGGGGGGGGGGGGGGGGGGG
GGGGGGGGGGGGGGGGGGGGGGGGGGGGGGGGGGGGGGGGGGGGGGGGGG
GGGGGGGGGGGGGGGGGGGGGGGGGGGGGGGGGGGGGGGGGGGGGGGGGG
GGGGGGGGGGGGGGGGGGGGGGGGGGGGGGGGGGGGGGGGGGGGGGGGGG
GGGGGGGGGGGGGGGGGGGGGGGGGGGGGGGGGGGGGGGGGGGGGGG
