# Supplementary material for: Molecular evidence for cross boundary spread of Salmonella spp. in meat sold at retail markets in the middle Mekong basin area
Source: PeerJ. 2021 May 3;9:e11255. doi: 10.7717/peerj.11255 (PMC8101457; doi:10.7717/peerj.11255)
Supplement: File S1 [file peerj-09-11255-s001.zip › Animal produt sequance for journal/LB29_dnaN_107.txt]

>H200723-055_O15_LB29-d_dnaN.ab1	1327
ACCTTGTGAACGCTGAGCAGGTCAGCGGCCCGCTGGGCGGTCGTCCTACG
CTGCCGATTCTCGGTAACCTGCTCCTCCAGGTAGCGGACGGTACGCTTTC
TCTGACCGGCACCGATCTTGAAATGGAGATGGTCGCGCGCGTTACGCTTT
CTCAGCCGCATGAGCCAGGCGCCACTACCGTGCCGGCGCGGAAATTCTTT
GATATCTGCCGCGGCCTGCCGGAGGGCGCGGAGATTGCCGTTCAGTTGGA
AGGCGATCGGATGCTGGTGCGTTCTGGCCGTAGCCGCTTCTCGCTGTCTA
CGTTGCCTGCCGCCGATTTCCCGAATCTTGACGACTGGCAAAGCGAAGTT
GAATTTACGCTGCCGCAGGCCACGATGAAGCGCCTGATTGAAGCGACCCA
GTTTTCGATGGCCCATCAGGATGTGCGCTACTACTTAAACGGTATGCTGT
TTGAAACGGAAGGCAGCGAACTGCGCACTGTTGCGACCGACGGCCACCGT
CTGGCGGTGTGCTCAATGCCGCTGGAGGCGTCTTTACCCAGCCACTCGGT
GATTGTGCCGCGTAAAGGCGTGATTGAACTGATGCGTATGCTCGACGGCG
GCGAAAACCCGCTGCGCGTGCAGATCGGCAGTAATAATATCCGCGCGCAC
GTCGGCGACTTTATCTTTACCTCGAAGCTGGTGGATGGTCGTTTCCCGGA
TTACCGTCGCGTTCTGCCGAAGAATCCGGATAAACATCTGGAAGCGGGCT
GCGATATCCTCAAGCAGGCGTTTGCCCGCGCGGCAATCCTCTCAAAGGGA
GAAAATTAAAAAGGGGGGAGGGGGGGGGGGGGGGGGGGGGGGGGGGGGGG
GTCGGGGGAGGGGGGGACTGTTGGGGAGGGAATGAATAGAAGGGAGATAT
AGGAGGGATAAGGGGGGAGGCAAAAAGGAGAAAAGGGGGGGCGATGGGTC
GGGGGTGAGAAGGGATGGGGGAGAAGGGGGGGCAGAGGGGGTAGTGGGAG
ATGGGTAGGTGGGAGGGGTTAGGTAAGGGGGCTAGTTTGGGGGAACAGGG
GATGGAGTTGGGGAGATAGGGCGCGGTGGGTGGAGGAGGGGGGGGGGGAC
AATGGTGAGGCGGACAGGCCTAGGGGAGGGGTGGGGGGGGGGCGAGGCGG
AAGCAATGGTGGGGGAAGGGAGGGGTGTAGGAGGATGGGAAAGAAAGGAA
GGGAAGAAGAGGTAAGTGGGGGGGTGGGGGGGGGGGGGGGGGGGGGGGGG
GGGGGGGGGGGGGGGGGGGGGGGGGGGGGGGGGGGGGGGGGGGGGGGGGG
GGGGGCGGGGGGGGGGGGGGGGGGGGA
