# Supplementary material for: Molecular evidence for cross boundary spread of Salmonella spp. in meat sold at retail markets in the middle Mekong basin area
Source: PeerJ. 2021 May 3;9:e11255. doi: 10.7717/peerj.11255 (PMC8101457; doi:10.7717/peerj.11255)
Supplement: File S1 [file peerj-09-11255-s001.zip › Animal produt sequance for journal/LB29_hisD_156.txt]

>H200310-058_C06_1E0DSAC004_B03_premix.ab1	1425
CTGGTCAGCCTTGATGTGGACCAGCCAGGCGTGCGTTGCCAGCAGGTTAC
GCGTCCCATCGCGTCTGTCGGTCTGTATATTCCCGGCGGCTCGGCTCCGC
TCTTCTCAACGGTGCTGATGCTGGCGACGCCGGCGCGTATTGCGGGATGT
CAGAACGTGGTTCTGTGCTCGCCGCCGCCCATCGCTGATGAAATCCTCTA
TGCGGCGCAACTGTGTGGCGTGCAGGAAATCTTTAACGTCGGCGGCGCGC
AGGCGATTGCCGCTCTGGCCTTCGGCAGCGAGTCCGTACCGAAAGTGGAT
AAAATTTTTGGCCCCGGCAACGCCTTTGTAACCGAAGCCAAGCGTCAGGT
CAGCCAGCGCCTCGACGGCGCGGCTATCGATATGCCTGCCGGGCCGTCTG
AAGTGCTGGTGATCGCCGACAGCGGCGCAACACCGGATTTCGTCGCTTCT
GACCTGCTCTCCCAGGCAGAACACGGTCCGGATTCGCAGGTGATCCTGCT
GACGCCTGATGCTGACATTGCCCGCAAGGTGGCGGAGGCGGTAGAACGTC
AACTGGCGGAGCTGCCGCGCGCGGACACCGCCCGGCAGGCCCTGAGCGCC
AGTCGTCTGATTGTGACCAAAGATTTAGCGCAGTGCGTCGCCATCTCTAA
TCAGTATGGGCCGGAACACTTAATCATCCAGACGCGCAATGCGCGCGATT
TGGTGGATGCGATTACCAGCGCAGGCTCGGTATTTCTCGGCGACTGGTCG
CCGGAATCCGCCGGTGATTACGCTACCGGAACCAACCATGTCTTACCGAC
CTATGGCTATCCTGCTACCTGTTCCAGCCTTGGGTAGCGATTCAAAAAGA
AAAAACCCTTCACAAAAAAAAACCCCCCCCCCCCCCCCCCCCCCCCCCCC
CCCCCCCCCCCCCCCCCCCCCCCCCCCCCCCCCCCCCCCCCCCCCCCCCC
CCCCCCCCCCCCCCCCCCCCCCCCCCCCCCCCCCCCCCCCCCCCCCCCCC
CCCCCCCCCCCCCCCCCCCCCCCCCCCCCCCCCCCCCCCCCCCCCCCCCC
CCCCCCCCCCCCCCCCCCCCCCCCCCCCCCCCCCCCCCCCCCCCCCCCCC
CCCCCCCCCCCCCCCCCCCCCCCCCCCCCCCCCCCCCCCCCCCCCCCCCC
CCCCCCCCCCCCCCCCCCCCCCCCCCCCCCCCCCCCCCCCCCCCCCCCCC
CCCCCCCCCCCCCCCCCCCCCCCCCCCCCCCCCCCCCCCCCCCCCCCCCC
CCCCCCCCCCCCCCCCCCCCCCCCCCCCCCCCCCCCCCCCCCCCCCCCCC
CCCCCCCCCCCCCCCCCCCCCCCCCCCCCCCCCCCCCCCCCCCCCCCCCC
CCCCCCCCCCCCCCCCCCCCCCCCCCCCCCCCCCCCCCCCCCCCCCCCCC
CCCCCCCCCCCCCCCCCCCCCCCCC
