# Supplementary material for: Molecular evidence for cross boundary spread of Salmonella spp. in meat sold at retail markets in the middle Mekong basin area
Source: PeerJ. 2021 May 3;9:e11255. doi: 10.7717/peerj.11255 (PMC8101457; doi:10.7717/peerj.11255)
Supplement: File S1 [file peerj-09-11255-s001.zip › Animal produt sequance for journal/LB29_purE_C64.txt]

>H200310-058_E16_1E0DSAC004_C08_premix.ab1	1876
CCCCATGACTTAGACGCATGTCTTCCCGCAATAATCCGGCGCGTGTCGCC
ATCGTGATGGGGTCCAAAAGCGACTGGGCTACCATGCAATTCGCCGCCGA
AATTTTTGAAATTCTGGATGTCCCGCACCATGTAGAAGTGGTTTCCGCCC
ATCGCACCCCCGATAAACTGTTCAGCTTCGCCGAAACGGCGGAAGAGAAC
GGATATCAAGTGATTATTGCCGGCGCGGGCGGCGCGACGCACCTGCCGGG
AATGATTGCGGCAAAAACGCTGGTCCCGGTACTCGGCGTGCCGGTACAAA
GCGCTGCGCTAAGCGGCGGGGATAGCCTTTACTCCATTGTGCAGATGCCG
CGCGGGATTCCGGTGGGTACACTGGCGATCGGTAAAGCCGGTGCGGCTAA
TGCCGCCCTGCTCGCCGCGCAGATTCTGGCGCAACACGACGCGAAACTGC
ATCACCGCTTCGCCGACTGGCGCAAAGGCCAAACCGTTAAAGTTTTGGAA
AACCCCATCCCGGGGGGAACCTTTTAAGCAAGGTTTGCGTTCTCGGGAAA
CGAAAAACTGGACCAAAAGCCGGCCCCAGGGGGGCGAACCGCTGGTTTCC
CCCCTCAACCCTTTTTGTGGCGGGGCAAAAAAATCTTTTTGTTTTTTAAG
GCCCCCGGTGTTGGTTTGGTTGAACTTGCTGGTGGGCGGAGCGCAGGGAG
GATGGCTATTTGGCCCCCGGTTGGTCCCTATTGATCGGGGGGGGGGGGTG
ATTTCGCAGGGGTGCCGAGCCTTTTCTTCCCGACAGGCCCGGTAAACTTT
GTGAATGAGTTAGTTGCCTGGTGCTTTGGTAGGGGTGGGAGCGGGGGTTG
TTGTCGATGTTTTCCCGGGGCGGCCGCCGCCGGCGGACGTTGTATATTTG
ATCTTTGCCTTCTTTTTCCGCACTGAGCGAAAGGTAGTGGCGGGGTGGGG
GGATTATTGTAGTACCGCGGCGCGGCGCCAGCGGGGTATATGATAATGTG
GTGTTTAGTTTTGTAAATGGCTGTGTTGGCCGCTATCCGGCGGGCCTGAC
AGCGCGATAACGTGACTTCGGTATGGTTAGCGGTGACAGAATGCGTAGGG
GTGAGGTGGTATGATAGCGGTTGATAAGTAGATTAGAGGACACCGGAGGC
GTTAGCGTGGGTTTATAGGAGTGGGTTGATAAGAATTATTAGAGGGGGGA
TGAACGCGGGTTGACTGCCGGGTGGGTGTCATGTGTCGGTGCTATATTAG
TCGCGAGGTGGCCACGTCGTATGGGGGTAGTTACGCGTGCTGTGTTTGTA
TTGTGATGCTGTGGGCGCGGGGTTTCTCTTGTCTGCATAGATCCGAGCGT
GTGCGGTAGCGGTTGCTAGGGTGCTTAGGTATGGTCATGTATGTAGGTAT
ATTGCGGTGATGCGTGATAACTGACGCCGCGTGTGCGGTTGATTGAGCTG
GCAGATGGTTGGCTGCTCGTAGTACGGATTATATGTGGCTGAGGAATGCA
CGAGAATGAGATTGGTGTGGGCGGGATGGCTGCAGGTCTGGGTTGCCGTG
TATTCTTTGTATTTAGCGTGGTGTGTGTGACTAGGAGAGCGGCGACTGGA
CGCGAGCGCGGCGACACTGTTGGCTGGCGACGCTATATGATAGTGTGTGA
CGCGCAGCGTGAGTGATAGCTGTCTTTGTTACAGAAGTACGGGGATGCGG
GTCGACGTGCGCGGTGCAGCAGCATCATGATACTGATGGGTATTGACTGT
TGATAGCTGTGGTCATTATGTGGTGTGTTTTGTACTCTTATACATCGGCG
CGTCTGTGCGCTGTCCGTGGCGAGCGCCAACCACGATTGTGTGGGGTGCG
CGCGCTCGTTGGGATGATGGCGTTGT
