# Supplementary material for: Molecular evidence for cross boundary spread of Salmonella spp. in meat sold at retail markets in the middle Mekong basin area
Source: PeerJ. 2021 May 3;9:e11255. doi: 10.7717/peerj.11255 (PMC8101457; doi:10.7717/peerj.11255)
Supplement: File S1 [file peerj-09-11255-s001.zip › Animal produt sequance for journal/LB29_thrA_87.txt]

>LB29_F07_premix.ab1	1599
TACGTCATGCGGTGGGCATTACCTTGATCTACCGTCGATATCGCGGAATC
GACTCGCCGTATCGCCGCCAGCCAGATCCCGGCCGATCACATGATCCTGA
TGGCGGGCTTTACTGCCGGTAATGAAAAGGGTGAACTGGTGGTGCTGGGG
CGTAATGGCTCTGACTACTCTGCCGCCGTGCTGGCCGCCTGTTTACGCGC
TGACTGCTGTGAAATCTGGACTGACGTCGATGGTGTGTATACCTGTGACC
CGCGCCAGGTGCCGGACGCCAGGCTGCTGAAATCGATGTCCTACCAGGAA
GCGATGGAACTCTCTTACTTCGGCGCCAAAGTCCTTCACCCTCGCACCAT
TACGCCCATCGCCCAGTTCCAGATCCCCTGTCTGATTAAAAATACCGGTA
ATCCGCAGGCGCCAGGAACGCTGATCGGCGCGTCCAGCGACGATGATAAT
CTGCCGGTTAAAGGGATCTCTAACCTTAACAACATGGCGATGTTTAGCGT
CTCCGGCCCGGGAATGAAAGGGATGATTGGGATGGCGGCGCGTGTTTTCG
CCGCCATGTCTCGCGCCGGGATCTCGGTGGTGCTCATTACCCAGTCCTCC
TCTGAGTACAGCATCAGCTTCTGTGTGCCGCAGAGTGACTGCGCGCGTGC
CCGCCGTGCGATGCAGGATGAGTTCTATCTGGAGCTGAAAGAGGGGCTGC
TGGAGCCGCTGGCGGTTACTGAGCGGTTGGCGATTATCTCTGTTGTCGGC
GACGGTATGCGCACGCTACGCGGCATTTCAGCGAAATTCTTCGCCGCGCT
GCGCGCAATTTTTAATTTTTTTGGGGGGAGGGGTTGGATGGGGGAAAAGG
GTTTAGTTATTTGGGTTAGTATGTGGGGGAATGAGATGAGATGGATGTGT
TGGATATTGATGTAAGAGATATGGAGTGGTAGTATTGGGGGGAGATGGGG
ATAGTGTAAGATATGATAGTGGGTGGGATGAAGAGGGGTGGGTTGAGGTT
GGGAGGGGATTTTTTGGGAATGGAGATGGATTATGAGAGTTATAGTGGTG
GGGGGATGTGGGGAAGTGGTGTGTTGTGATATAGATAGATGGATTGGTGG
AATGAGGGTGGTTGAGGTGAGGTTGGAAGTGATGGGATGGGGTAGAAGAG
TTATGAGGGAGTTGGGGGGAAGATATTAGTAGGGTAGTTTATGTGTTGAG
TAGTGTTTGAGAAGAATTAGATATATAGTGGGGTATTATGAGTGTATGGG
ATGGATGATGGTGTTAAGAGGGGGGAGAGGGGTAGTTATTGTTGTGGGGT
TTGAATGGATAAATGATATGGTGTGGAATGGTGTGGGTGTAGTGGTTGGA
TATGATATATGATTTTTGGATGTATGGTTGGAGGGTGTGTGTATGTATAT
GAGGGGGGTGGGTGGGAGATATGGGGATAGGATGAGGATATGGAGGAGGT
GGGGTGATTATGTTTGTGATGTGTGTATGAGTGAGTTGGTGTGTTAGTAT
GAGGGTTGTAGATGTGAAAGGTGGAGAAGAGAGAGATTGGGTGTTAGGGA
GAAGAGGATGGTGGATGGTGTGTGGTGTGTGTTGTTGTTATAGGGTAAG
