# Supplementary material for: Molecular evidence for cross boundary spread of Salmonella spp. in meat sold at retail markets in the middle Mekong basin area
Source: PeerJ. 2021 May 3;9:e11255. doi: 10.7717/peerj.11255 (PMC8101457; doi:10.7717/peerj.11255)
Supplement: File S1 [file peerj-09-11255-s001.zip › Animal produt sequance for journal/LB30_aroC_10.txt]

>H200723-055_A09_LB30-a_aroC.ab1	1386
CCCGATTCGTACGGACATGTAATTCTCTCCGGCGTGTTTGATGGCGTGAC
GACCGGCACCAGCATTGGCCTACTGATTGAAAACACCGATCAGCGCTCGC
AGGACTACAGCGCGATTAAAGATGTTTTTCGTCCGGGACACGCGGATTAC
ACCTATGAGCAGAAATACGGCCTGCGCGATTACCGTGGCGGTGGACGTTC
TTCCGCGCGTGAAACCGCGATGCGCGTAGCGGCAGGGGCGATCGCCAAGA
AATACCTGGCGGAAAAGTTCGGCATCGAAATCCGCGGCTGCCTGACCCAG
ATGGGCGACATTCCGCTGGAGATTAAAGACTGGCGTCAGGTTGAGCTTAA
TCCGTTCTTTTGTCCCGATGCGGACAAACTTGACGCGCTGGACGAACTGA
TGCGCGCGCTGAAAAAAGAGGGTGACTCCATCGGCGCGAAAGTGACGGTG
ATGGCGAGCGGCGTGCCGGCAGGGCTTGGCGAACCGGTATTTGACCGACT
GGATGCGGACATCGCCCATGCGCTGATGAGCATTAATGCGGTGAAAGGCG
TGGAGATCGGCGAAGGATTTAACGTGGTGGCGCTGCGCGGCAGCCAGAAT
CGCGATGAAATCACGGCGCAGGGTTTTCAGAGCAACCACGCTGGCGGCAT
CCTCGGTGGCATCAGTAGCGGGCAACACATTGTGGCGCATATGGCGCTGA
AACCTACCTCCAGCATTACCGTGCCGGGACGTACGATCAACCGGGCAGGT
GAAGAAGTCGAAATGATCACCAAAGGGCGCCACCCCGGGGGGGGGGGGGG
AAAAAAAAAGGAAAATTTTTTTTAAAAGTTGGCGCGGGAGGAAAGTAAAT
CCGCAAGGGAGAGGAAATGGGGGGAGTTATTGGCGCCAAATGGCCCGAGG
TTGGGGTTGGTGGGGGGGTCCTCGGGAAACCCCCGGGGGGGTTGATTTAA
GACCCGGGGCTGGATGTCTGGAATAGTGGGGTTGGGTGTCCCCCCAAGTT
TAGAAAACCTTTGAGTAATAAAAATAAGCTCAGGGGGAAAAGTTAGACCC
GAAGCTGAGAGGATCATGGCCCGGCGGGCGGACTTTTGTCCCACATGTTT
GTGGGGGGTGAGGTAGTACCTTCTTTCTTTTTTGGGGGCAAAAACGTGGG
AGGGGGGGTAGGGGGTAAAAGCGCAAACAGGGTAAGAGATAAGGACTGCA
CGTGCCGGCGAGTGATTGATTCTAGAAAAACAGAACTGGGTGGGCTGTAG
CTTGGGGGCGCGCCCGAAAAAAGAAGGGCTAGTTCTTTCATGTTATGTAA
AATTGGTTTGAGGGTATGCGTCCCGCTCGGGGTTGTCGGGTGTGAATTCG
ACGCCGGGCGTTACGGTGAGAGGGGGTGGGTGGGTC
