# Supplementary material for: Molecular evidence for cross boundary spread of Salmonella spp. in meat sold at retail markets in the middle Mekong basin area
Source: PeerJ. 2021 May 3;9:e11255. doi: 10.7717/peerj.11255 (PMC8101457; doi:10.7717/peerj.11255)
Supplement: File S1 [file peerj-09-11255-s001.zip › Animal produt sequance for journal/LB30_dnaN_60.txt]

>H200723-055_A17_LB30-d_dnaN.ab1	1352
CCTAATTAAACGCTCAGCAGGTCAGCGGCCCGCTGGGCGGTCGTCCTACG
CTGCCGATTCTCGGTAACCTGCTCCTCCGGTAGCGGACGGTACGCTTTCT
CTGACCGGCACCGATTTGAAATGGAGATGGTCGCGCGCGTTACGCTTTCT
CAGCCGCATGAGCCGGGCGCCACTACCGTGCCGGCGCGGAAATTCTTTGA
TATCTGCCGCGGCCTGCCGGAGGGCGCGGAGATTGCCGTTCAGTTGGAAG
GCGATCGGATGCTGGTGCGTTCTGGCCGTAGCCGCTTCTCGCTGTCTACG
CTGCCTGCCGTCGATTTCCCGAATCTTGACGACTGGCAAAGCGAAGTTGA
ATTTACGCTGCCGCAGGCCACGATGAAGCGCCTGATTGAAGCGACCCAGT
TTTCGATGGCTCATCAGGATGTGCGCTACTACTTAAACGGTATGCTGTTT
GAAACGGAAGGTAGCGAACTGCGCACTGTCGCGACCGACGGCCACCGCCT
GGCGGTGTGCTCAATGCCGCTGGAAGCGTCTTTACCCAGCCACTCGGTGA
TTGTGCCGCGTAAAGGCGTGATTGAACTGATGCGTATGCTCGACGGCGGT
GAAAACCCGCTGCGCGTGCAGATCGGCAGTAATAATATCCGCGCGCACGT
CGGCGACTTTATCTTTACCTCGAAGCTGGTGGATGGTCGTTTCCCGGATT
ACCGTCGCGTTCTGCCGAAGAATCCGGATAAACATCTGGAAGCGGGCTGC
GATATCCTCAAGCAGGCGTTTGCCCGCGCGGCATCTCAAGGGGAGAAAAA
TAAAAAAAAAAAAGAGGGGGGGGGGTGTGTGTGAAGTGGTGAGGCGTTTT
GGGGGTTTTTATGCTGAAGGCTTGGGAGGAAGGGGATTGGTTGGGCGGGG
AATAGAGATTGGACTGGGGTGGAATTGAGATGTTAGGGTGACCCAAGTGG
GGGGAGGAGGAGAAGAAGGGGGAATTTGGAGGGGGGAAGGGGGTTGGGCC
CTGTGGAAAACGTAAAATAGAAGTGATTTGGGCTGGTTGTAGAAATGGGG
TTGTATAGAAGAGTGTCCCCTTTAGGAGAAGATGACCAGGGAGATCAGGT
GGTGGGGGAATATTAATGGGGGTTTAGCGGGGAAAGATGGTAGAAAGGGG
GAAGGGAAAATTAGAAAAGAAGAACTAAAAAAGGTGTAGGTGGGAGTTTT
AGATGAGGGACATTTAAGGTGACTTAGTTGGTAACACGGACAAGATACGA
ATGGACGAATTGGGGTATGGGGGAGGGAGGTATAAAGTTGGGGGCGTTTT
GGGGGGGGTAATAATAAGTAGTGGGGAGGTAGGGTTGCAAGTAAGCGGTG
TA
