# Supplementary material for: Molecular evidence for cross boundary spread of Salmonella spp. in meat sold at retail markets in the middle Mekong basin area
Source: PeerJ. 2021 May 3;9:e11255. doi: 10.7717/peerj.11255 (PMC8101457; doi:10.7717/peerj.11255)
Supplement: File S1 [file peerj-09-11255-s001.zip › Animal produt sequance for journal/LB30_hemD_58.txt]

>H200723-055_A02_LB30-h_hemD.ab1	1700
GGCGAGTAGGGCAGGTGGCTGGAGTTTCACTGATTGAATTTGTCGCCGGT
CGGGAGCTACCCACCCTGGCCGACCGCCTGGCGACGCTCGCGGAAAACGA
TCTGGTTTTTGCCCTTTCACAGCACGCTGTCGCCTTTGCTCACGCCCAGC
TCCAGCGGGATGGTCGAAACTGGCCTGCGTCGCCGCGCTATTTCGCGATT
GGCCGCACCACGGCGCTCGCCCTTCATACCGTTAGCGGGTTCGATATTCG
TTATCCATTGGATCGGGAAATCAGCGAAGCCTTGCTACAATTACCTGAAT
TACAAAATATTGCGGGCAAACGCGCGCTGATTTTGCGTGGCAATGGCGGC
CGCGAACTGCTGGGCGAAACCCTGACAGCGCGCGGAGCCGAAGTCAGTTT
TTGTGAATGTTATCAACGATGTGCGAAACATTACGATGGCGCGGAAGAAG
CGATGCGCTGGCATACTCGCGGCGTAACAACGCTTGTTGTTACCAGCGGC
GAGATGTTGCAACGGCTCTGGTCGCTGACTCCCCAGTGGTATCGTGAGCA
CTGGTTACTACGCTGTCGGCTATTGGTCGTCAGTGAGCGTCTGGCGCACC
TCGCCCGGGAACTGGGCTGGCAAGATATAGGGGGGCCCTAAAAAAAAAAA
AAACAAGAAGAACACACAAACAGAAGACTGGGGGGTCATTGACTGGGGCT
GGGATGGTTGCCGGGCGAATATTTTTTGGGGTATGGGGAGAGTGGGGAAG
AAGAATAGGGGGGGGTGGAAGGGGTGTATACAGGAAAACAGGAGAGAAGG
ATAATGAGATATGTATAGAAGGGAGGGGGTTAAAGATTGGGTTGGGGGAG
TTAATAAGAAAAAAGATATATAAGAATAAGGGTGAAAGGAATTATGAAAG
GGGGCGGTGGGTCGGGGGGATGAGAAGGTGGTGAGTGCGTTGGGGGGGGG
GAAGGAAAGGGGTTAGAGGGGGGGGGAGGGGGGGTGGGGAGGGGGGGGGT
GCGGTGAGAAAGAGGGTAATGGGGGGTAGGGAGGGATGTGTGAGGGGGGG
AGTGAAGGGTTTGAGAGTAGAGGAGCACACTTGGCTTGCAGTAACAAATG
AGGAGGGGAGGAATGGCGAGGGGCGGCGGTGACGGGCGCGAAGCGGCGGG
TAAAGGGACGAACCTATGGGGGGCACACAGTAATAGGAGAAGAAACAGGG
GGGACGAAGAGAGGCAATAAACAATAGCCAACAAAAGAGTCGGATAGGGA
GGGGGCAGAGAGGAAGGTGGTAAAGAGCGGGGCCGGAAGGTGGGGCTGGG
TGAGAGCGAGGGGAAGGCAATGGGGGGGGGGGAGGGAGATGAGGGGGGGG
GGAAAGACGTGAGGGGGATGGGCGGAGAAAGGTTCTAACAAGCGGCGCAC
TGGTAAGAGGTGGTAAGACATGGGTTGGATGGGTGGTATAGGGGTGGGGG
AGGTGGGGGGGGTGGGAGGGGGGGGCGGGGGGTAGCATCACGGGGCGGCA
AGTCGGGGGTGGTGATTGGGGGGAAGGGGGAGGGGGGAACAGAGGGGGTG
GAGCGGGTGGTTGTGTGTTATTTTTTTTTTTTTTTTTGTTTTTTAGTTTT
TTTGGTTTTTTTGTTTTTTTTTTTTTTTTGTTTTTGTTTTTTTTTTTTTT
TTTTTTTTTATTTTTTATTTTTGTTGTTTTTTTTTTTGTTGTTTTTTTTG
