# Supplementary material for: Molecular evidence for cross boundary spread of Salmonella spp. in meat sold at retail markets in the middle Mekong basin area
Source: PeerJ. 2021 May 3;9:e11255. doi: 10.7717/peerj.11255 (PMC8101457; doi:10.7717/peerj.11255)
Supplement: File S1 [file peerj-09-11255-s001.zip › Animal produt sequance for journal/LB30_hisD_66.txt]

>H200310-058_E06_1E0DSAC004_C03_premix.ab1	1318
CAGTCAGCTTGATGTGGACCAGCCAGGCGTACGTTGTCAGCAGGTTACGC
GTCCCGTCGCGTCTGTCGGTCTTTATATTCCCGGCGGCTCGGCTCCGCTC
TTCTCAACGGTGCTGATGCTGGCAACGCCGGCGCGCATTGCGGGATGTCA
GAACGTGGTTCTGTGCTCGCCGCCGCCCATCGCTGATGAAATCCTCTATG
CGGCACAACTGTGTGGCGTGCAGGAAATCTTTAACGTCGGCGGCGCGCAG
GCGATTGCCGCTCTGGCCTTCGGCAGCGAGTCCGTACCGAAAGTGGATAA
AATTTTTGGCCCCGGCAACGCCTTTGTAACCGAAGCCAAGCGTCAGGTCA
GCCAGCGTCTCGACGGCGCGGCTATCGATATGCCAGCCGGGCCGTCTGAA
GTGCTGGTGATCGCCGACAGCGGCGCAACACCGGATTTCGTCGCTTCTGA
CCTGCTCTCCCAGGCAGAACACGGTCCGGATTCGCAGGTGATCCTGCTGA
CGCCTGATGCTGACATTGCCCGCAAGGTGGCGGAGGCGGTAGAACGTCAA
CTTGCAGAACTGCCGCGCGCGGACACCGCCCGGCAGGCCCTGAGCGCCAG
TCGTCTGATTGTGACCAAAGATTTAGCGCAGTGCGTCGCCATCTCTAATC
AGTATGGGCCGGAACACTTAATCATCCAGACGCGCAATGCGCGCGATTTG
GTGGATGCGATTACCAGCGCAGGCTCGGTATATCTCGGCGACTGGTCGCC
GGAATCCGCCGGTGATTACGCTTCCGGAACCAACCATGTTTTACCGACCT
ATGGCTATACTGCTACCTGTTCCAGCCTTGGGTAGCGGATTCCAGAAAGA
GAACGCTTCAGAGAAGAGAAAATTGCGGGTTGGTTGCTCTTGTGTTTTCG
GTCCTCTGGGCTGTTGCGGCCTTGCCTGGTGCCCTGCCCTGGGGTGGGTC
GGGTTCTGGGGGGGGGTCGGGGCGGCCTTGTGCTGGGTGCTGGTGTGTTC
GGTGGGGTGGGTCTTGTTGTTGGTCGGTCGGGGGTGTTGGGGTGGTTTCC
GGCGGCTCGCGCCGGGTGCTCTGGGGGGTCCGTCGGTCGGGGGTCGCGCG
GTTCCGGTTTGCGCTTCTCGGGCGGCGCGGGGGTGGTTCGGGGGGGCTGT
TTTTCGTGGTGTGCGGGGTGTGTCTGGGCGGGTCGCGCTGCGTGCGGGGT
CCCGTGGGTTGTGCGCCGGGGGGGCCGTCGGGTGGTCGCGTGGTCGGTGT
GCGGGTCGGGGGTGCTGCTGGTGTGCTGTTTTGGGTGTCGGGCGCTGGGG
GTCTGCGCGGGGTGCCGT
