# Supplementary material for: Molecular evidence for cross boundary spread of Salmonella spp. in meat sold at retail markets in the middle Mekong basin area
Source: PeerJ. 2021 May 3;9:e11255. doi: 10.7717/peerj.11255 (PMC8101457; doi:10.7717/peerj.11255)
Supplement: File S1 [file peerj-09-11255-s001.zip › Animal produt sequance for journal/LB30_purE_6.txt]

>H200310-058_G16_1E0DSAC004_D08_premix.ab1	1523
CCGGAATGACTTAGACGCATGTCTTCCCGCAATAATCCGGCGCGTGTCGC
CATCGTGATGGGGTCCAAAAGCGACTGGGCTACCATGCAATTCGCCGCCG
AAATTTTTGAAATTCTGGATGTCCCGCACCATGTAGAAGTGGTTTCCGCC
CATCGCACCCCCGATAAACTGTTCAGCTTCGCCGAAACGGCGGAAGAGAA
CGGATATCAAGTGATTATTGCCGGCGCGGGCGGCGCGGCGCACCTGCCGG
GAATGATTGCGGCAAAAACGCTGGTCCCGGTACTCGGCGTGCCGGTACAA
AGCGCTGCGCTAAGCGGCGTGGATAGCCTCTACTCCATTGTGCAGATGCC
GCGCGGCATTCCGGTGGGTACGCTGGCGATCGGTAAAGCCGGTGCCGCTA
ACGCCGCCCTGCTCGCCGCGCAGATTCTGGCGCAACACGACGCGGAACTG
CATCAGCGCATTGCCGACTGGCGCAAAGCGCAAACCGATGAAGTTCTGGA
AAATCCCGATCCGCGGGGGACGCTATGAAGCAAGTTTGCGTTCTCGGCAA
CGGACAACTGGGCCGAATGCTGCGCCAGGCGGGCGAACCGCGGGATTCCC
CCCTCTACGCTTTTTGTGGGGGTCAAAACAAATCCGGGGGGTAGGCCAAA
ACCGGTGATGATGGTCGCTTTGCTAAATTCGAAAACGCCAGAAGCACGGC
ATTCGTGCGCTGGGCCCGCAATCTACTTTTCGTACCAGCGGCAGGGTATC
GATACGGTTAACGACATCATCAACCCGCTGGGTATCCCCCCGTCATAAAA
AAAATTTTGAGGGGTACATTGCGGCCCGGAAGTGCGCGGTTGTTTATGGC
ATTTCCGTGGTGGCCGGGTAAGCTGGGGATATGATGTTTTTTTGGTTGCC
CCGCCCCGGCAACATGGTATAGAGTGGGTGGGGGGGTCCAGTTTTTTCGC
GCCGCGGGCCCTCCGGGGAGATCGATAGTGTGGTGGTGGTTTGGGTGGGG
TGGGTCGGACTGCCGGCCAGTGAGGGGGGGCGGGGCGGAGGGGCGGAGGA
GCTGGGGTGGGGCGCGCCGGGGGTGGTGTGAGGTATTTGGTGGGGTGTGT
TGGTATTTGTCGGCGGGCCTGGACGTATTGTGTATTAGGGGTAGGAATTG
GGGGGGTGGGCGGGGAGAAGGGTTTGAGGGGCGGGGTTGAGTGTAGGGAT
TTTTGGGAGGAGTGGAGTCGTGGCGTAGTTGGGGGGGTTTATAAGTGGTT
AGCTCGGCGGTTAATGTGGGGAGGGAAAGTATAGCGCAGGCGGACGTTGT
TGTTTATAGAATGGGGTGGTCTGGGTGGTTGGGCAGCAGAAGGTTGCTTC
CGGGATAGCGGTGGGACGCGTAATGGTCTGCAATTTTTTGTCTGACGGCG
GACTGGGGTGGGTTTTAAATTGAGCGGCTAACGTTTTTGTTGTTGAGGGG
GGTGTTGCGTGATTTGGGGCGGATATTAGTGTGTTTGGCCGGAGCTAGGG
GGGTTGTGTACGGCGGGGGGCGA
