# Supplementary material for: Molecular evidence for cross boundary spread of Salmonella spp. in meat sold at retail markets in the middle Mekong basin area
Source: PeerJ. 2021 May 3;9:e11255. doi: 10.7717/peerj.11255 (PMC8101457; doi:10.7717/peerj.11255)
Supplement: File S1 [file peerj-09-11255-s001.zip › Animal produt sequance for journal/LB30_sucA_C65.txt]

>H200310-058_E05_1E0DSAC003_C03_premix.ab1	1390
GGGGGCTATCACTTATGACTCTAACTCAATCGTGCAGTAGGCGTTGAACG
CGCATCCAGTGGGTTAGAGGTGGTGAAGCCCACCTGGTTGTTGATAACAA
TACGTACCGTACCGCCCACTTCGTAACCGCGCGCTTTCGACATGTTCAGG
GTTTCCTGAACCACGCCCTGGCCGGTCACCGCGGCGTCGCCGTGAATAGT
GATCGGCAACACTTTGTTGCTGCTCGGATCGTCCAGTCTGTCCAGACGGG
CGCGCACGGAGCCCATCACCACCGGGCTCACAATTTCCAGATGCGATGGG
TTAAACGCCAGCGCCAGGTGAACCAGACCGCCTTCGGTTTCGATATCTGA
CGAGAAGCCCATGTGATACTTCACGTCGCCGGTACCCAGATGTTCTTTAT
GCTTACCGGCAAATTCGTCGAACAGATCCTGCGGTTTTTTACCCAGTACG
TTGATCAGCACGTTCAGGCGACCACGGTGCGCCATCCCCAGCACCACTTC
GCGAGTGCCGCTGTTACCCGCATGGCGAACCATCTCTTTCAGCATGGGTA
TCAGCGCATCTCCCCCCTCAAGCGAGAAACGTTTCGCACCCGGGAATTTG
GCGCCCAGATAACGTTCCAGCCCTTCAGCGGCGGTCAGATCGTTCAGGAA
GCGTTTTTTCTCGTCAGCGCTAAAGGCCGCACGACCGGATTCGATGCGCT
GTTGGATCCAGCGTTTCTCTTCGGTGCTGGTGATGTGCATATACTCAGCG
CCAATCGGGCCGCAGTAGGCTGTTTTAAGCGCCGGAAAATCCCCCCCTTT
TTTTTTTTCTAAGTGGTAGGACGGAGAAGGGGAAGGAAGGGGGGGGGGAG
GGGGAAGGGAAGAGGGAGGAGAGAGGGGGGAGGGGGGGGGGGAAGGAGAG
GAAGGAGGAGGGGAGAGAGGGAGGGGGGAGAGGGGGGGAAGAGGAGGGGA
AGAGGAGAAGGGAGGAAGGAAAGGGAGGAGGGAGAGGGGAGGAGGGGGGG
AAGAGAAAGGGGAAAGGGGGGAGGAGGAGAGGGAAGAGGAAGAGAGGAGA
AGGAGGGGAGAAGAGAGGGAGGAGGGGGGGGGGAGGAGGGAGGGAGAGAG
GGGGAGGGAGGAAAAGGGAGAGAGGAAAAGGGAGGGAAAGAGGGAGAGAG
AAGAGGAGGGAGAAGGGGAAGAGAGAGGGAGGAGGAGAAGAGGGAGGAGA
GGGGGGGGAGGAGGGAAGAGGGGGGGGAGGGGGGGAGGGGAGAGAGGAGA
GGGAGAGGAAGAGAGGGAGAGAAAGGGAGGGGGGGGGGGGGGGAGGGGAG
AGAGGGGAGGGGAGAGAAGAGGGAAGAAAGGAAGGGAAAGGGGGGGGGAA
GAGGAGGAGGGGGAGGAGGGGGGGGGAGAGGGGAAGAGAA
