# Supplementary material for: Molecular evidence for cross boundary spread of Salmonella spp. in meat sold at retail markets in the middle Mekong basin area
Source: PeerJ. 2021 May 3;9:e11255. doi: 10.7717/peerj.11255 (PMC8101457; doi:10.7717/peerj.11255)
Supplement: File S1 [file peerj-09-11255-s001.zip › Animal produt sequance for journal/LB30_thrA_C1241.txt]

>H200310-058_G15_1E0DSAC003_D08_premix.ab1	891
TGTACCTGACTGAGGGAAATGCGCTGAATGCCGCGTAGCGGCGCATACCG
TCGCCGACACAGAGATAATCGCCAACCGCTCCGTAACCGCCAGCGTTCCA
GCAGCCCCTCTTTCAGCTCCAGATAGAACTCATCCTGCATCGCACGGGGG
CACGCGCGCAGTCACCTCTGCGGCACACAGAAAGCTGATGCTGGTACTCA
AGAGGGAGGAGTGGGGTAATGGAGACACCCCCCGGAGACCCCGGCGGGAA
AAATGGGGGGCAAAAAACCGGCGCCGCCCCCCCCAATCATCCTTTTTCAT
TCCGGGGGCCGGGAGACGCTAAACATCGCCATTTTGTTAAAGGGTTAGAA
GATCCTTTTGCACGGGAAAATATATCATCGCCGCTGGACGCCCCCGATCA
GCGGTCTCTTGGGGGCCTGCGGTATCACGGGGTATTTTTTAATCAAAAGA
GGGGAATCGGGAAACTGGGCCGATGGGCCGAAATGGGGCCAAGGGGTAAA
GAAATTTTGCCCCCCAAAGAAAAAAGAGTTCATTCCGTTTCCTTGTAAGG
ACTTCGATTTCAGCAGCCTGGCGCCCGGCACCTGGGGGGGGTTCACAGGT
ATACCGCCCATTCAACGTCAGCCAAAGATTTCACAAGCAGCCAGCGGCGA
AAAACAGGCCGGCCAGCACGGGCGGCGGAAATAGTCGGGAACACATTCAC
GGCCCACCCACCACCAGGTTCACCCTTTTCATTTACCGGGCGGAAAAGCC
CCGCCATCCAGGATCATGTGATTCGGCCGGGATCCTGGCTGGCGGCGATA
CGGCGAGTCGATTCCCGCGATATCGACGGTAGAATTCAAGGTATGGCCCA
CCCGCCAACAGTTTTTCTACCGTGAAAACAAAAAAAAAAAA
