# Supplementary material for: Molecular evidence for cross boundary spread of Salmonella spp. in meat sold at retail markets in the middle Mekong basin area
Source: PeerJ. 2021 May 3;9:e11255. doi: 10.7717/peerj.11255 (PMC8101457; doi:10.7717/peerj.11255)
Supplement: File S1 [file peerj-09-11255-s001.zip › Animal produt sequance for journal/LB31_aroC_130.txt]

>H200723-055_C09_LB31-a_aroC.ab1	1457
CACAGGGACGGATCAGTAAATTCTCTCCGGCGTGTTTGATGGCGTGACGA
CCGGCACCAGCATTGGCCTGCTGATTGAAAACACCGATCAGCGCTCGCAG
GACTACAGCGCGATTAAAGATGTTTTTCGTCCGGGACACGCGGATTACAC
CTATGAGCAGAAATACGGCCTGCGCGATTACCGTGGCGGTGGACGTTCTT
CCGCGCGTGAAACCGCGATGCGCGTAGCGGCAGGGGCGATCGCCAAGAAA
TACCTGGCGGAAAAGTTCGGCATCGAAATCCGCGGCTGCCTGACCCAGAT
GGGCGATATTCCGCTGGAGATTAAAGACTGGCGTCAGGTTGAGCTTAATC
CGTTCTTTTGTCCCGATGCGGACAAACTTGACGCGCTGGACGAACTGATG
CGCGCGCTGAAAAAAGAGGGCGACTCCATCGGCGCGAAAGTGACGGTGAT
GGCGAGCGGCGTGCCGGCAGGGCTTGGCGAACCGGTATTTGACCGACTGG
ATGCGGACATTGCCCATGCGCTGATGAGCATCAATGCGGTGAAAGGCGTG
GAGATCGGCGAAGGATTTAACGTGGTGGCGCTGCGCGGCAGCCAGAATCG
CGATGAAATCACGGCGCAGGGTTTTCAGAGCAACCACGCTGGCGGCATCC
TCGGTGGCATCAGTAGCGGGCAACACATTGTGGCGCAAATGGCGCTGAAA
CCTACCTCCAGCATTACCGTGCCGGGACGTACGATCAACCGGATGGGTGA
AGAAGTCGAGATGATCACCAAAGGGCGCCAACCCTGGGTGGGGGGGGGGG
GGGGGGGGAATATAATTTTTTTTTTTTTTTTTTTTTTTTTTTTTTTTTTT
TTTTTTTTTTTTTTTTTTTTTTTTTTTTTTTTTTTTTTTTTTTTTTTTTT
TTTTTTTTTTTTTTTTTTTTTTTTTTTTTTTTTTTTTTTTTTTTTTTTTT
TTTTTTTTTTTTTTTTTTTTTTTTTTTTTTTTTTTTTTTTTTTTTTTTTT
TTTTTTTTTTTTTTTTTTTTTTTTTTTTTTTTTTTTTTTTTTTTTTTTTT
TTTTTTTTTTTTTTATTTTTTTTTTTTTTTTTTTTTTTTTTTTTTTTTTT
TTTTTTTTTTTTTTTTTTTTTTTTTTTTTTTTTTTTTTTTTTTTTTTTTT
TTTTTTTTTTTTTTTTTTTTTTTTTTTTTTTTTTTTTTTTTTTTTTTTTT
TTTTTTTTTTTTTTTTTTTTTTTTTTTTTTTTTTTTTTTTTTTTTTTTTT
TTTTTTTTTACTTTTTTTTTTTTTTTTTTTTTTTTTTTTTTTTTTTTTTT
TTTTTTTTTTTTTTTTTTCATTTTTTTTTTTTTTTTTTTTTTTTTTTTTT
TTTGTTTTTTTTTTTTTTTTTTTTTTTTTTTTTTTTTTTTTTTTTTTTGT
TTTTTTTTTTTTTTTTTTTTTTTTTTTGGTTTTTTTTTTTTTTTTTTAAT
TTTTTTT
