# Supplementary material for: Molecular evidence for cross boundary spread of Salmonella spp. in meat sold at retail markets in the middle Mekong basin area
Source: PeerJ. 2021 May 3;9:e11255. doi: 10.7717/peerj.11255 (PMC8101457; doi:10.7717/peerj.11255)
Supplement: File S1 [file peerj-09-11255-s001.zip › Animal produt sequance for journal/LB31_dnaN_97.txt]

>H200723-055_C17_LB31-d_dnaN.ab1	1409
TCTAATTCAACGCTTCAGCAGGTCAGCGGCCCGCTGGGCGGTCGTCCTAC
GCTGCCGATTCTCGGTAACCTGCTCCTCCGGTAGCGGACGGTACGCTTTC
TCTGACCGGCACCGATTTGAAATGGAGATGGTCGCGCGCGTTACGCTTTC
TCAGCCGCATGAGCCGGGTGCTACTACTGTGCCGGCGCGGAAATTCTTTG
ATATCTGCCGCGGCCTGCCGGAGGGCGCGGAGATTGCCGTTCAGTTGGAA
GGCGATCGGATGCTGGTGCGTTCTGGCCGTAGCCGCTTCTCGCTGTCTAC
ACTGCCTGCCGCCGATTTCCCGAATCTTGACGACTGGCAAAGCGAAGTTG
AATTTACGCTGCCGCAGGCCACGATGAAGCGCCTGATTGAAGCGACCCAG
TTTTCGATGGCCCATCAGGATGTGCGCTACTACTTAAACGGTATGCTGTT
TGAAACGGAAGGTAGCGAACTGCGCACTGTCGCGACCGACGGCCACCGCC
TGGCGGTGTGCTCAATGCCGCTGGAAGCGTCTTTACCCAGCCACTCGGTG
ATTGTGCCGCGTAAAGGCGTGATTGAACTGATGCGTATGCTCGACGGCGG
CGAAAACCCGCTGCGCGTGCAGATCGGCAGTAATAATATCCGCGCGCACG
TCGGCGACTTTATCTTTACCTCGAAGCTGGTGGATGGGCGCTTCCCGGAT
TACCGTCGCGTTCTGCCGAAGAATCCGGATAAACATCTGGAAGCGGGCTG
CGATATCCTCAAGCAGGCGTTTGCCCGCGCGGCATCTCGAGAGGGGGAGA
AATTAAAAACAAAAGGGGGGAGCTGCGGTGGCTTTGTAGGTGGGGACCGG
CGTGCCGTAGGTTGGTTCCTGAAGCGTTGGGCGTAATGTGCCGGTTATAC
TGGGGGGTGTGCTTGTTCTGTGTTCCGTAGTCTGTAATAAGTTTCACCGA
AAGGGTAGGAGAATGTGAATGGGATGGTAATTGTATAGTCCGTGGGGAGT
TGGGCCCGGGGAAGTGGAACGGTTGAATGTGTACTGGTTGATTGAATTAA
TTGTATTTTGAAGGTGGGTATATTAAGTTGTGTGTTTTATGGAGGGATGG
GGCCGGAGGGTCTTGTTGGGTTGTAAAAGTGGGGTTTGGTTTTGGAAACG
TTTAACGCGGATAAGGGGCTTGATGAAAACTGTGAAATGGGTGTGGGGAA
AGGGGTGTGGGGTTAGTGGAGTTAGGGTAAAAGGTGGGTCTAATCAGTGT
TGGCAGGGATGAATAGATTAAGAAGAGAAAAGGGGGGAGGTATTGGATTT
AAGCTATATATAATATGTTTGGGGATTGTGGTGGCTGGGTGGAAGGCGTA
TTTGAGGAAAATGGGAGGGGAGGGGGAATGTTGGTGACGGGAGGGATGGG
AAATTAGTT
