# Supplementary material for: Molecular evidence for cross boundary spread of Salmonella spp. in meat sold at retail markets in the middle Mekong basin area
Source: PeerJ. 2021 May 3;9:e11255. doi: 10.7717/peerj.11255 (PMC8101457; doi:10.7717/peerj.11255)
Supplement: File S1 [file peerj-09-11255-s001.zip › Animal produt sequance for journal/LB31_hemD_25.txt]

>H200723-055_C02_LB31-h_hemD.ab1	2225
TGCAGTAGGGCAGTGGCTGGAGTTTCACTGATTGAATTTGTCGCCGGTCG
GGAGCTACCCACCCTGGCCGACCGCCTGGCGACTCTGACGGAAAACGATC
TGGTTTTTGCCCTTTCACAGCACGCCGTCGCCTTTGCTCACGCCCAGCTC
CAGCGGGATGGTCGAAACTGGCCTGCGTCGCCGCGCTATTTCGCGATTGG
CCGCACCACGGCGCTCGCCCTTCATACCGTTAGCGGGTTCGATATTCGTT
ATCCATTGGATCGGGAAATCAGCGAAGCCTTGCTACAATTACCTGAATTA
CAAAATATTGCGGGCAAACGCGCGCTGATTTTGCGTGGCAATGGCGGCCG
CGAACTGCTGGGCGAAACCCTGACAGCTCGCGGAGCCGAAGTCAGTTTTT
GTGAATGTTATCAACGATGTGCGAAACATTACGATGGCGCGGAAGAAGCG
ATGCGCTGGCATACTCGCGGCGTAACAACGCTTGTTGTTACCAGCGGCGA
GATGTTGCAACGGCTCTGGTCGCTGACTCCCGAGTGGTATCGTGAGCACT
GGTTACTACGCTGTCGGCTATTGGTCGTCAGTGAACGTCTGGCGCACCTC
GCCCGGGAGCTGGGCTGGCAAGATATAGGGGGGGCGCAGAGAAAAAAAAA
AAAAAACCAAAACCCAAAAAAAAAAAAAAAAAAAAGCGTTTAAAAATATT
TTTTGTAGGAGAGTTTTAGGGAATTTGAGTACAAAGGTTGAAGAGAAGGT
AGGTGGTTGTGGGAAAGTGGGGGGGTGAAAACCGGGAGGGGGAGAAAAAA
ATTTTATAAATTAAAGGAAGGAAGAAGGGGGTTGAAAGAAAATACAGGGT
GGGTTGAAGAAGAAATAAATGCAAAGGGGATGGGTGATGAAAAGGAAAAT
GTGGGCGATAGCGGGGGTGGGGGGGGGGGGGGGGGGGGGGGGGGGGGGGG
GGGGGGGGGGGGGGGGGGGGGGGGGGGGGGGGGGGGCGGGGGGGGAGGCG
GGGGGGCGGGGGGGGGCGGGGGGGGGGCGGGGGGGGGGGGGGGGGGGGCG
GGGGGGGGGGGGGGCGGGGGGGGGGGGGGGGGGGGGGGGGGGGGGGGGGG
GGGGGGGGGGGGGGGGGGGGGGGGGGGGGGGGGGGGGGGGGCGGGGGGGG
GGGGGGGGGGGGGGGGCGGGGGGGGGGGGGGGGTAGGGGGGGGGGGGGGG
GGGGGGGGAGGGGGGGGCGGGCGAGCGGGGGGTGGGGGGGGGGGGGGGGG
GGGGGGGGGGGGGGGGGGGGGGGGGGGGGGGGGGGGGGGGGGTGGGGGGG
GGGGGGGGGGGGGAGGGGGGGAGGGGGTGGGGCGGGGCGGGGCGGGGGCG
AGGGGGGGTGGGGGCGAGGGGGAGGGGGGGGGAGGGGGGACGGGGGGCGT
GGGAAGGCAGGGGGAGGGGGGGCGCGGGGGAGGGGGAAGGGAAGGGGAGG
GAAGGGTGGGGGGAGGAGGGGGGGAGGGGGGGGGGGGGGGGGGGGCGGGG
GGGGGGGAGGGGGAGGGGGAGGAGAAGGGGAGAGCCGGGGGGGGGGGGGG
GGAGGGGGGGGGAGGCGGGGGAGGGGGGATGAAGGGGGGAGGAGAGGGGG
AGAGGGAGAGGGACGAGAGAGGGGCGGTGAGCGGGGAGGGAGCGGGGGGG
GAGAAGGATTGGGCAGGTGGGTGGGGGGGGGCGGGGATGCGGCCTGGGCG
GGGGGGGAGCGGGCGCGGGGGGGGGGGGGGGGGGGGGGGGGGCGGGCGGG
GGTGGGCGGGGGGGGCGGGGGGCGGAGCGCGGCTGGGGGGAGCGGGGAGC
AAGGGGGGGGGTAGAGGGAGGGTTGGGGGGCGCGGAGGGCGAGGAGCCGT
GTGGGAGAGGGGGGTAGGGGTGGGGTGGGCGGGGGTGGGAGGGGGGTTGG
TGGGAGTGGGGGGGATGGGGGGGGTGGGGGGGGGTGTGGGGGAGAGGGGT
TGGAGGGGGGGTGGGTGTTGAGGAGGTGGAGTGGTTGGAGCGGTGGAGGT
GGGTGGGGGGGTGGGGAAGGGGGCGTGTAGAGTGGTTGGTTGGGGTGGGT
GGTGGGATGCAGGGTGGTGTGTGGGGAGTTGTGGGAGGAAGTGGGGGGGG
GGGGGGGGGGTGGGGGGGGGTTGGGATGAGGGGGGGGGGGATGGAGGGAT
GGAGTGGGAATGGGGGAGTAGTGGAAGGAAGAGGCGGGGGCGGGGTGAAG
GAGTGAAGGGGGGGGGGGGGGGGGG
