# Supplementary material for: Molecular evidence for cross boundary spread of Salmonella spp. in meat sold at retail markets in the middle Mekong basin area
Source: PeerJ. 2021 May 3;9:e11255. doi: 10.7717/peerj.11255 (PMC8101457; doi:10.7717/peerj.11255)
Supplement: File S1 [file peerj-09-11255-s001.zip › Animal produt sequance for journal/LB31_hisD_C1370.txt]

>H200310-058_G06_1E0DSAC004_D03_premix.ab1	1190
CCGTCAGCCTTGATGTGGACCAGCCAGGCGTACGTTGTCAGCAGGTTACG
CGTCCCGTCGCGTCTGTCGGTCTGTATATTCCCGGCGGCTCGGCTCCGCT
CTTCTCAACGGTGCTGATGCTGGCGACGCCGGCGCGTATTGCGGGATGTC
AGAACGTGGTTCTGTGCTCGCCGCCGCCCATCGCTGATGAAATCCTCTAT
GCGGCACAACTGTGTGGCGTGCAGGAAATCTTTAACGTCGGCGGCGCGCA
GGCGATTGCCGCTCTGGCCTTCGGCAGCGAGTCCGTACCGAAAGTGGATA
AAATTTTTGGCCCCGGCAACGCCTTTGTAACCGAAGCCAAGCGTCAGGTC
AGCCAGCGTCTCGACGGCGCGGCTATCGATATGCCAGCCGGGCCGTCTGA
AGTACTGGTGATCGCCGACAGCGGCGCAACACCGGATTTCGTCGCTTCTG
ACCTGCTCTCGCAGGCTGAGCACGGCCCGGATTCGCAGGTGATCCTGCTG
ACGCCTGATGCTGACATTGCCCGCAAGGTGGCGGAGGCGGTAGAACGTCA
ACTGGCGGAACTGCCGCGCGCGGACACCGCCCGGCAGGCCCTGAGCGCCA
GTCGTCTGATTGTGACCAAAGATTTAGCGCAGTGCGTCGCCATCTCTAAT
CAGTATGGGCCGGAACACTTAATCATCCAGACGCGCAATGCGCGCGATTT
GGTGGATGCGATTACCAGCGCAGGCTCGGTATTTCTCGGCGACTGGTCGC
CGGAATCCGCCGGTGATTACGCTTACCGGAACCAACCATGTTTTACCGAC
CTATGGCTATCCGGCTACCTGTTCCCAGCCTTGGGGTAGCGGATTCCCAG
GAGAAGAAACCACCCTCAAAAAAAAAAAAAATGCGGGGGGGGGGGGGGGG
GGGGGGGGGGGGGGGGGGTGGGGGGTGGGGGGTGGGTGGGGGGTTGGGGT
TGGTGTTGTTTGGGGGGTGTGGGTGGGGGGGGTTGGTTTGGTGGGTGGGG
TGTGGGTTGGGGGTGGGTGTGGGGTGGTGGGTGTTGGTGTTGGGGGTGGG
GTGGCGGGTTGTGGTGTGGGGGTTGTTGTTTTGTGGTGTGGGGGTGGTTA
TGGTTGGGTGGGTGGTGGGGGGGGGGGGTGGTTGGGGGGGTTGATTGTTT
TTTTTGTGGGGGGGTTAGTATGGGGGTGGGTGTATATGAT
