# Supplementary material for: Molecular evidence for cross boundary spread of Salmonella spp. in meat sold at retail markets in the middle Mekong basin area
Source: PeerJ. 2021 May 3;9:e11255. doi: 10.7717/peerj.11255 (PMC8101457; doi:10.7717/peerj.11255)
Supplement: File S1 [file peerj-09-11255-s001.zip › Animal produt sequance for journal/LB31_purE_84.txt]

>H200310-058_I16_1E0DSAC004_E08_premix.ab1	2034
CCTGCATAGGCCGATTCGGCAGTTGTCCGTTGCCGAGAACGCAAACTTGC
TTCATAGCGTCCCCCGCGGATCGGGATTATTCCAGAACTTCATCGGTTTG
CGCTTTGCGCCAGTCAGCGATGCGCTGATGCAGTTCCGCGTCGTGTTGCG
CCAGAATCTGCGCGGCGAGCAGGGCGGCGTTAGCGGCACCGGCTTTACCG
ATCGCCAGCGTACCCACCGGAATGCCGCGCGGCATCTGCACGATGGAGTA
GAGGCTATCCACGCCGCTGAGCGCAGCGCTTTGTACCGGCACGCCGAGTA
CCGGGACCAGCGTTTTTGCCGCAATCATTCCCGGCAGGTGCGCCGCGCCG
CCCGCGCCGGCAATAATCACTTGATATCCGTTCTCTTCCGCCGTTTCGGC
GAAGCTGAACAGTTTATCGGGGGTGCGATGAGCGGAAACCACTTCTACAT
GGTGCGGGACATCCAGAATTTCAAAAATTTCGGCGGCGAATTGCATGGTA
GCCCAGTCGCTTTTGGACCCCATCACGATGGCGACACGCGCCGAATTATT
GCGGGAAAGACATGCGTCTAAAAACTCCTGTGGTGCGAGACACGCTGCTT
TTGGGGGGGGGCAAAAACTGGAAAATAAAAGGCCACTTATTTTAAAAAAC
CTGTGTGTTTTTTTTTTTTTTCTTTTTTTTTTTTTTTTTTTTTTTTTTTT
TTTTTTTTTTTTTTTTTTTTTTTTTTTTTTTTTTTTTTTTTTTTTTTTTT
TTTTTTTTTTTTTTTTTTTTTTTTTTTTTTTTTTTTTTTTTTTTTTTTTT
TTTTTTTTTTTTTTTTTTTTTTTTTTTTTTTTTTTTTTTTTTTTTTTTTT
TTTTTTTTTTTTTTTTCTTTTTTTTTTTTTTTTTTTTTTTTTTTTTTTTT
TTTTTTTTTTTTTTGTTTTTTTTTTTTTTTTTTTTTTTTTTTTTTTTTCT
TTTTTTTTTTTTTTTTTTTTTTTTTTTTTTTTTTTTTTTTTTTTTTTTTT
TTTTTTTTTTTTTTTTTTTTTTTTTTTTTTTTTTTTTTTTTTTTTTTTTT
TTTTTTTTTTTTTTTTTTTTTTTTTTTTTTTTTTTTTTTTTTTTTTTTTT
TTTTTTTTTTTTTTTTTTTTTTTTTTTTTTTTTTTTTTTTTTTTTTTTTT
TTTTTTTTTTTTTTTTTTTTTTTTTTTTTTTTTATTTTTTTTTTTTTTTT
TTTTTTTTTTTTTTTTTTTTTATTTTTTTTTTTTTTTTTTTTTTTTTTTT
TTTTTTTTTTTTTTTTTTTTTTTTTTTTTTTTTTTTTTTTTCTGTTTTTT
TTTTTTTTTGTTTTTTTTGTGTTTTTTTTTTTTTTTTTTTTTTTTTTTTT
TTTTTTTTTTTGTTTTTTTTTTTTTTTTTTTTTTTTTTTTTTTTTTTTGC
TTTTTTTTTTTTTTTTTTTTGTTTTTTTTTTTTTTTTTTTTTTTTTTTTT
TTTTTTTTTTTGTTTTTTTTTTTTTTTTTTTTTGTTTTTTATGTTTGTTT
TTTTTTTTTTTTTTTTTTTTTTTTTTTTTTTTTTTTTCTTTTTTTTTTTT
TTTTTTTTGGTTTTTTTCTGTTTTTGTTTTTTTTTTTTTTTTTTTTTTTT
TTTTTTTTTTTTTTTTTTTTTTTTGTTTTTTTTTTTTTTTTTTTTTTTGT
TTTGTTTTTTTTTTTTTTTTTTTTTTTTTTTTTTTCTTTTTTTTTTTTTT
TTTTATTTTTATTTTTTTTTTTTTTATTTTTTTTTTTTTTTTTTTTTTTT
TTTTTTCGTTTTTTTTTTTTTTGTTTTTTGTTGTTTGCTTTTGGTTTTTT
TTTTTTTTTTTATTTTTTTTTTTTTTTTTTTTTTTTTTGTTTTTCTGTTT
GGTTTTTTTTTTGTTTTTTTTCGTTTTTTTTTTTTTTTTTTTGTTTTTTT
TTTTTTTTTGGATTTTTTTTTTTTTTTTTTTTTTTTTTTTGCTTTTTTTA
TTGTTTTTTTTTTTTTTTTTTTTTTTTTTTTTTTGTTTTTTTTTTTTTTT
TTTTTTTTTTTTTTTTTACTTTTATTTGGTTTTT
