# Supplementary material for: Molecular evidence for cross boundary spread of Salmonella spp. in meat sold at retail markets in the middle Mekong basin area
Source: PeerJ. 2021 May 3;9:e11255. doi: 10.7717/peerj.11255 (PMC8101457; doi:10.7717/peerj.11255)
Supplement: File S1 [file peerj-09-11255-s001.zip › Animal produt sequance for journal/LB31_sucA_C9.txt]

>H200310-058_G05_1E0DSAC003_D03_premix.ab1	1260
TGGGGCACACTTTTTTCGCTAACTAATCGTGCAGTAGGGTTGAACGCGCA
TCCAGTGGGTTAGAGGTGGTGAAACCCACCTGGTTGTTGATAACGATACG
TACCGTACCGCCCACTTCGTAACCGCGCGCTTTCGACATGTTCAGGGTTT
CCTGAACCACGCCCTGGCCGGTCACCGCGGCGTCGCCGTGAATAGTGATC
GGCAACACTTTGTTGCTGCTCGGTTCGTCCAGTCTGTCCAGACGGGCGCG
CACGGAGCCCATCACCACCGGGCTCACAATTTCCAGATGCGATGGGTTAA
ACGCCAGCGCCAGGTGAACCAGACCGCCTTCGGTTTCGATATCTGACGAG
AAGCCCATGTGATACTTCACGTCGCCGGTACCCAGATGTTCTTTATGCTT
ACCGGCAAATTCGTCGAACAGATCCTGCGGTTTTTTACCCAGTACGTTGA
TCAGCACGTTCAGGCGACCGCGGTGCGCCATCCCCAGCACCACTTCGCGA
GTGCCGCTGTTACCCGCATGGCGAACCATCTCTTTCAGCATGGGTATCAG
CGCATCTCCCCCCTCGAGCGAGAAACGTGTCGCACCCGGGAATTTGGCGC
CCAGATAACGTTCCAGCCCTTCAGCGGCGGTCAGTTCGTTCAGGAAGCGT
TTTTTCTCGTCAGCGCTAAAGGCCGCACGACCGGATTCGATGCGCTGTTG
GATCCAGCGTTTCTCTTCGGTGCTGGAGATGTGCATATACTCAGCGCCAA
TCGGGCCACAGTAGGTCTGTTTTTAACCCCGAAAACGGTGGGGGGGGGGG
GGGGGGGGGGGGGGGGGGGGGGGGGGGGGGGGGGGGGGGGGGGGGGGGGG
GGGGGGGGGGGGGGGGGGGGGGGGGGGGGGGGGGGGGGGGGGGGGGGGGG
GGGGGGGGGGGGGGGGGGGGGGGGGGGGGGGGGGGGGGGGGGGGGGGGGG
GGGGGGGGGGGGGGGGGGGGGGGGGGGGGGGGGGGGGGGGGGGGGGGGGG
GGGGGGGGGGGGGGGGGGGGGGGGGGGGGGGGGGGGGGGGGGGGGGGGGG
GGGGGGGGAGGGGGGGGGGGGGGGCGGGGGGGGGGGAGGAGGGGAGGGGT
AGGGGGGGGGGGGGAGGGGAGGAGGGGGAGGGGGGAGGAGGGAGAGAGGG
GAAAAAGGGGAAGGGAGGAGGAGGAGGGAAAAGGAAGGAGGGAAAGAGGG
GAAAGGGGGAGATGGGGGAGAAGAGCGGAGGGGGGAGGAGGGGAAAGGAG
AGGGAGGGGA
