# Supplementary material for: Molecular evidence for cross boundary spread of Salmonella spp. in meat sold at retail markets in the middle Mekong basin area
Source: PeerJ. 2021 May 3;9:e11255. doi: 10.7717/peerj.11255 (PMC8101457; doi:10.7717/peerj.11255)
Supplement: File S1 [file peerj-09-11255-s001.zip › Animal produt sequance for journal/LB31_thrA_C970.txt]

>H200310-058_I15_1E0DSAC003_E08_premix.ab1	875
CAGAAGCCAGACTGAGTCGGTATTGCGCTGAATGCCGCGTAGCGGCGCAT
ACCGTCGCCGACACAGAGATAATCGCCAACCGCTCCGAAACCGCCAGCGG
CTCCAGCAGCCCTCTTTCAGCTCCAGATAGAACTCATCCTGCATCGCCGG
CGGGCACGCGCGAAGCCCTCTCTGGGGCACACAAAAAACTGATGCTGTAC
TCAGGAGGAGGGATGGGGAAATGAACACCCCCCCGGAAACCCCGGCGGGG
AGAATGTGGGGGGAGAAAAACCGGCCCCGGCCTCCCCAAACCATCCTTTT
TATTTCCGGGGCCGGAAACGCTAAACAATGGCCTTGTTGTTTAGGGTAAA
AGATCCTTTTTCCCCGGGAAATTAAACACCGCCGTTGGGACGCCGCCAAA
AAGCGTCCTTGGGGCTTGGGGAATAACGGGATTTTTTAAACCAAAACGGG
GGATCTGGGAACTGGGCCGAAAGGGGTATATGGGGCGGGGGGAAAGGGAC
TATTGGCCCCCAAAAAAAGAAGAGTCCATTCGCTTTCGTGGAAGGCAATC
ATTTTAAGCAGCCGGGGGCCGGGCCCCTGAGGGGGTTCAAAGGATTCCCC
GCCAACCAAGGTCGCCCAGGATTTCAAAGGAAGCCAGCCGCGAAAACGGC
CGGCCAGCCACGGCGGGGGAAATAGCCGGAAACCATACCGGCCCAGCCCC
CACCAGGTCACCCCTTTTCATTACCGGCGGGAAAAGCCCCGCACTCCAGG
ATCATGGTGATCGGCGGGATCCTGGCTGGCCGGCGATACGGCGAGTCGAT
TCCCGCGATTTTCGACGGTAGATCCAAGGTAATGGCCCACCGCCAGCAAT
TTTTCTACGAGTAATCGGGAAAAAG
