# Supplementary material for: Molecular evidence for cross boundary spread of Salmonella spp. in meat sold at retail markets in the middle Mekong basin area
Source: PeerJ. 2021 May 3;9:e11255. doi: 10.7717/peerj.11255 (PMC8101457; doi:10.7717/peerj.11255)
Supplement: File S1 [file peerj-09-11255-s001.zip › Animal produt sequance for journal/LB46_aroC_15.txt]

>H200723-055_E09_LB46-a_aroC.ab1	1454
CGGGTGGACGGATCAGTAAATTCTCTCCGGCGTGTTTGATGGCGTGACGA
CCGGCACCAGCATTGGCCTGCTGATTGAAAACACCGATCAGCGCTCGCAG
GACTACAGCGCGATTAAAGATGTTTTTCGTCCGGGACACGCGGATTACAC
CTATGAGCAGAAATACGGCCTGCGCGATTACCGTGGCGGTGGACGTTCTT
CCGCGCGTGAAACCGCGATGCGCGTAGCGGCAGGGGCGATCGCCAAGAAA
TACCTGGCGGAAAAGTTCGGCATCGAAATCCGCGGCTGCCTGACCCAGAT
GGGCGACATTCCGCTGGAGATTAAAGACTGGCGTCAGGTTGAGCTTAATC
CGTTCTTTTGCCCCGATGCGGACAAACTTGACGCGCTGGACGAACTGATG
CGCGCGCTGAAAAAAGAGGGTGACTCCATCGGCGCGAAAGTGACGGTGAT
GGCGAGCGGCGTGCCGGCAGGGCTTGGCGAACCGGTATTTGACCGACTGG
ATGCGGACATCGCCCATGCGCTGATGAGCATCAATGCGGTGAAAGGCGTG
GAGATCGGCGAAGGATTTAACGTGGTGGCGCTGCGCGGCAGCCAGAATCG
CGATGAAATCACGGCGCAGGGTTTTCAGAGCAACCACGCTGGCGGCATCC
TCGGTGGCATCAGTAGTGGGCAACACATTGTGGCGCATATGGCGCTGAAA
CCTACCTCCAGCATTACCGTGCCGGGACGTACGATCAACCGGATGGGTGA
AGAAGTCGAAATGATCACCAAAGGGCGCACACCCCGGGGGTGGGGGGGGA
GAGGGGGGGGGGGGGGGTGGGGTTTTTTGTGTGGGGTGTGGGGGTTGGGT
TGTTGGGGTTTTGGTGTTTTTGTGTGGTTGGGTTTGGGGGGTGGTGTTGT
TTTTGGGTGGGTGGTGTGGTGGTGGGGGGTGTTTGTGGTGGGGTTTGTGG
TGTTGGTTGTGTGGTGGGGTGTGGGGGGGGGTGTTTGTGGGGGGGGGGTT
TTGGGGGGTGTGTGTTGTGGTTTGTTGTGGGTTGGGTTGGGGTGGGGGGG
TTTGTGTTGGTTTTTTGTGGGGTTTTGGTGTGTGGGTGGGTGGGGGGGGT
TTGGGTTGTGGGTGTGGGGGTGGGGGGGTTGGGTTGTTGTTGGTTTTTGT
GTGGGTTGGTGTGGTTGTGTGTGGGGGTTGTTGGTGTTTGTTGGGGGTGT
TGTTGGTGTGTTGTTTTTGTTGGTGGTGTTTTTGTTGGGTTGGGTGTGTG
GTTGGTGGGTTGGTGGTTGTGGGGTGTGTGGGGTGTGGTTGTGTGTGGGG
GTGTGGGGGTTTGGTGTGGGGGGGTTGGGGGTGTGGGGGTGGTGGTGTTG
GGGGGGGGTTGTGGTGGGTTGGTGGGTGGGGTGGTGTGTGGGGGGGGGTG
TGGGTGGTGGTGGGGGGGTGGTGGTGTGGGGTGGGGGGGTTGTTGGGTGT
TTGT
