# Supplementary material for: Molecular evidence for cross boundary spread of Salmonella spp. in meat sold at retail markets in the middle Mekong basin area
Source: PeerJ. 2021 May 3;9:e11255. doi: 10.7717/peerj.11255 (PMC8101457; doi:10.7717/peerj.11255)
Supplement: File S1 [file peerj-09-11255-s001.zip › Animal produt sequance for journal/LB46_dnaN_126.txt]

>H200723-055_E17_LB46-d_dnaN.ab1	1393
CTAATAAACGCTTCAGCAGGTCAGCGGCCCGCTGGGCGGTCGTCCTACGC
TGCCGATTCTCGGTAACCTGCTCCTCCAGGTAGCGGACGGTACGCTTTCT
CTGACCGGCACCGATCTTGAAATGGAGATGGTCGCGCGCGTTACGCTTTC
TCAGCCGCATGAGCCGGGTGCTACTACCGTGCCGGCGCGGAAATTCTTTG
ATATCTGCCGCGGCCTGCCGGAGGGCGCGGAGATTGCCGTTCAGTTGGAA
GGCGATCGGATGTTGGTGCGTTCTGGCCGTAGCCGCTTCTCGCTGTCTAC
GCTGCCTGCCGCCGATTTCCCGAATCTTGACGACTGGCAAAGCGAAGTTG
AATTTACGCTGCCGCAGGCCACGATGAAGCGCCTGATTGAATCGACCCAG
TTTTCGATGGCCCATCAGGATGTGCGCTACTACTTAAACGGTATGCTGTT
TGAAACGGAAGGCAGCGAACTGCGCACTGTCGCGACCGACGGCCACCGTC
TGGCGGTGTGCTCAATGCCGCTGGAGGCGTCTTTACCCAGCCATTCGGTG
ATTGTGCCGCGTAAAGGCGTGATTGAACTGATGCGTATGCTCGACGGTGG
CGAAAACCCGCTGCGCGTGCAGATCGGCAGTAATAATATCCGCGCGCACG
TCGGCGACTTTATCTTTACCTCGAAGCTGGTGGATGGTCGCTTCCCGGAT
TACCGTCGCGTTCTGCCGAAGAATCCGGATAAACATCTGGAAGCGGGCTG
CGATATCCTCAAGCAGGCGTTTGCCCGCGCAGCAATCCCCAAGGGGGGAG
AAAAAAAAAAAAAAAAGAAGAGGGGGGGGGGGGGGGGGGGGGGGGGGGGG
GGGGGGGGGGGGGGGGGGGGGGGGGGGGGGGGGGGGGGGGGGGGGGGGGG
GGGGGGGGGGGGGGGGGGGGGGGGGGGGGGTGGGGGGGGGGGGGGGGGGG
GGGGGGGGGGGGGGGGGGGGGGGGGGGGGGGGGGGGGGGGGGGGGGGGGG
GGGGGGGGGGGGGGGGGGGGGGGGGGGGGGGGGGGGGGGGGGGGGGGGGG
GGGGGGGGGGGGGGGGGGGGGGGGGGGGGGGGGGGGGGGGGGGGGGGGGG
GGGGGGGGGGGGGGGGGGGGGGGGGGGGGGGGGGGGGGGGGGGGGGGGGG
GGGGGGGGGGGGGGGGGGGGGGGGGGGGGGGGGGGGGGGGGGGGGGGGGG
GGGGGGGGGGGGGGGGGGGGGGGGGGGGGGGGGGGGGGGGGGGGGGGGGG
GGGGGGGGGGGTGGGGGGGGGGGGGGGGGGGGGGGGTGGGGGGGGGGGGG
GGAAGGGGGGGGGGAAGGGGTGGGGAGGGGGGGGGGGGGGGGGGGGGGTG
GGGGGGGGGGGGGGGGGGGGTGGGGGTGGCTGGGGGGGGGGGG
