# Supplementary material for: Molecular evidence for cross boundary spread of Salmonella spp. in meat sold at retail markets in the middle Mekong basin area
Source: PeerJ. 2021 May 3;9:e11255. doi: 10.7717/peerj.11255 (PMC8101457; doi:10.7717/peerj.11255)
Supplement: File S1 [file peerj-09-11255-s001.zip › Animal produt sequance for journal/LB46_hemD_101.txt]

>H200723-055_E02_LB46-h_hemD.ab1	1635
TCCCAGTAGGCAGTGGCTGGAGTTTCCACTGATTGAATTTGTCGCCGGTC
GGGAGCTACCCACCCTGGCCGACCGCCTGGCGACGCTGACGGAAAACGAT
CTAGTTTTTGCCCTTTCACAGCACGCCGTCGCCTTTGCTCACGCCCAGCT
CCAGCGGGATGGTCGAAACTGGCCTGTGGCGCCGCGCTATTTCGCGATTG
GCCGCACCACGGCGCTCGCCCTTCATACCGTTAGCGGGTTCGATATTCGT
TATCCATTGGATCGGGAAATCAGCGAAGCCTTGCTACAATTACCTGAATT
ACAAAATATTGCGGGCAAACGCGCGCTGATTTTGCGTGGCAATGGCGGCC
GCGAACTGCTGGGCGAAACCCTGACAGCTCGCGGAGCCGAAGTCAGTTTT
TGTGAATGTTATCAACGATGTGCGAAACATTACGATGGCGCGGAAGAAGC
GATGCGCTGGCATACTCGCGGCGTAACAACGCTTGTTGTTACCAGCGGCG
AGATGTTGCAACGGCTCTGGTCGCTGACTCCCGAGTGGTATCGTGAGCAC
TGGTTACTACGCTGTCGGCTATTGGTCGTCAGTGAACGTCTGGCGCACCT
TGCCCGGGAGCTGGGCTGGCAAGATATAGGGGGCCCCCAAAAAAAAAAAA
AAAAACCAGAAGGATAAAAAAACCGGTTAATTTTTATTGGTTGGGTTTCA
AGTCAAAGGGGGGGGGATAAGGTAATCAGGGCTAGTGGTTTATAAAGGGG
AAAGGAGAGAAGAGGGGGGGGGAAATAAGAGGGGGGGGGGAAAAAGAGGG
GGGGGGAAAAGGGGGGGGGGCTAGGGAGGGGAGAGGAGAGGAGAGAGGGA
GAGCGAAGAACAACGAAAGTGGAGGCCACAGGGGGCGCCACCGGCTAAGA
AGTAGATCGACCCAAGGGGGAAATACAAGGCCGAGGGGGGGACAGGCCGC
CGAGGGAGAAACGGGGTGACGGGAGCGGGGAAGCTTCGGAGGGGGTGTGC
CGGGCAAACCGGTGTGGAATGGCCTGGGGGGGTGGGGAGGGGTGAAAGCT
GCAGCGACTAGGGGGGGGTTGGGTAGGGGGAGCAAGCTTGGGTGGAACTA
AGCGGGGGGGGAGGGTGGGGGAGACAGGGGGGCCCGAGGGCGTGGTGGGG
CGGGGGGGGGGGGGGTGGGGCGGGCGGGGGTGGTGGGCGGGGGGGGTGGG
GGTTTAGGGGTGCGGCTGGGGGGCAAAAGGGAAGTTTGAAAGGGTCCCGA
GGTGACAGGAGTGAGGGCCGAGGACGGGGCTCGGGGGAGACATGTAGGGG
AGCCGGGAGTTGACATGCGGAGGGAGAGAGAGGAAAGGGGGAGCGACGGG
AGGGCAGGGGCAGGATGAGGGGTGGGAGGGGGGATCGGACGGGACAGAAA
TGGGGGGGGGAGGGGGGTTGCAGGGGGGGGTAGTGTGTGGAGATGGGGGC
GGGGGGAGGGGTGGTGGGGTGGGGGGGATGGGGGCGAAGAACAATATGAG
CGGGGAAAGAAAGGGTCGAGGGGGGGAGGGGGGGGGGGGTGGGGGGAAAA
AATGAATAGGATTTATGGATAAGTGGGATTGGGGATAGATCTTATGGTGA
GGCGGGAGGTTTAAGAAGTATGTTGGGCGGGGAGC
