# Supplementary material for: Molecular evidence for cross boundary spread of Salmonella spp. in meat sold at retail markets in the middle Mekong basin area
Source: PeerJ. 2021 May 3;9:e11255. doi: 10.7717/peerj.11255 (PMC8101457; doi:10.7717/peerj.11255)
Supplement: File S1 [file peerj-09-11255-s001.zip › Animal produt sequance for journal/LB46_hisD_88.txt]

>H200310-058_I06_1E0DSAC004_E03_premix.ab1	1450
TCGTCGCGTGATGTGGACCAGCCAGGCGTGCGTTGCCAGCAGGTTACGCG
TCCCGTCGCGTCTGTCGGTCTGTATATTCCCGGCGGCTCGGCTCCGCTCT
TCTCAACGGTGCTGATGCTGGCGACGCCGGCGCGCATTGCAGGATGCCAG
AACGTGGTTCTGTGCTCGCCACCGCCCATCGCTGATGAAATCCTCTATGC
GGCGCAACTGTGTGGCGTGCAGGAAATCTTTAACGTCGGCGGCGCGCAGG
CGATTGCCGCTCTGGCCTTCGGCAGCGAGTCCGTACCGAAAGTGGATAAA
ATTTTTGGCCCCGGCAACGCCTTTGTAACCGAAGCCAAGCGTCAGGTCAG
CCAGCGCCTCGACGGCGCGGCTATCGATATGCCTGCCGGGCCGTCTGAAG
TGCTGGTGATCGCCGACAGCGGCGCAACACCGGATTTCGTCGCGTCTGAC
CTGCTCTCCCAGGCTGAGCACGGTCCGGATTCGCAGGTGATCCTGCTGAC
GCCTGATGCTGACATTGCCCGCAAGGTGGCGGAGGCGGTAGAACGTCAAC
TGGCGGAACTGCCGCGCGCGGACACCGCCCGGCAGGCCCTGAGCGCCAGT
CGTCTGATTGTGACCAAAGATTTAGCGCAGTGCGTCGCCATCTCTAATCA
GTATGGGCCGGAACACTTAATCATCCAGACGCGCAATGCGCGCGATTTGG
TGGATGCGATTACCAGCGCAGGCTCGGTATTTCTCAGCGACTGGTCGCCG
GAATCCGCCGGTGATTACGCTTCCGGAACCAACCATGTCTTACCGACCTA
TGGCTATCCTGCTACCTGTTCCAGCCTTCGGTAGCGGATTCCACACGAGA
AAAACCTTTAAAAGAAAAAACCCCGCGAAACCGCAGCCGAAGCAAGACAA
CACATGACGACGAAACCAGAACGCGAGAGCCGATGAGAGGGCCCGACGAG
CGAAACCCGGGCCCACCGGGCAGCCCCAGGCCAGACGGGGAAAGGAGGGA
CGTTCGAAGGAGCGGAGGAGCGGGATATCTCCGGCCACTAGAACGATGAG
ATGGTAGTATGCGTGATTATGTATATGTAGCAGCGGAGCGTTGTAGTGTG
TGTATTTCCCTAGGAGTATTATAGGTATCGGAGCGTGCGGTGGGCGAATA
TTCACCGGAAGTAATGGGGTGAGAAGTGAGCGAGCGGTTAGTCGTACGGG
CTACAGAGCGCGCGCCTTCTCGTAGATAGGGTTTTGGCTACTGGCGAGGT
GTGGCTGGGGCGGGCGGAATGGTACAAGAGGTGTTATTGGGTCGGGGTGT
ATATTGGGGTCGGTGGGCGGGTGACGATGGAGGGATCAGCGGATTGTGGT
AATCGTGTGGAGCAGGTTTGTGGCCGATTAGGGGGGTGTGATGAGTGTTG
ATTACGCGGTGCGTGTAGCCGACGGTCGTGACGTGGTCGTGGAAAATGAT
