# Supplementary material for: Molecular evidence for cross boundary spread of Salmonella spp. in meat sold at retail markets in the middle Mekong basin area
Source: PeerJ. 2021 May 3;9:e11255. doi: 10.7717/peerj.11255 (PMC8101457; doi:10.7717/peerj.11255)
Supplement: File S1 [file peerj-09-11255-s001.zip › Animal produt sequance for journal/LB46_purE_C880.txt]

>H200310-058_K16_1E0DSAC004_F08_premix.ab1	1585
CCGGGGATGAGGGTATCGGCCAGTTGTCCGTTGCCGAGAACGCAAACTTG
CTTCATAGCGTCCCCCGCGGATCGGGAACCCCAGTACTTCATCGGTTTGC
GCTTTGCGCCAGTCGGCAATGCGCTGATGCAGTTCCGCGTCGTGTTGCGC
CAGAATCTGCGCGGCGAGCAGGGCGGCGTTAGCGGCACCGGCTTTACCGA
TCGCCAGCGTACCCACCGGAATGCCGCGCGGCATCTGCACGATGGAGTAG
AGGCTATCCACGCCGCTTAGCGCAGCGCTTTGTACCGGCACGCCGAGAAC
CGGGACCAGCGTTTTTGCCGCAATCATTCCCGGCAGGTGCGCCGCGCCGC
CCGCGCCGGCAATAATCACTTGATATCCGTTCTCTTCCGCCGTTTCGGCC
AAAGCTAAACAGTTTATCGGGGGTGCAATGGGCGGAAACCCACTTTCTAC
ATGGTGCGGGACATCCAGAATTTCAAAAATTTCGGAGGCAAATTGCATGG
TAGCCCAGCCGCTTTTGGACCCCATCACGATGGCAACACGCGCCGGAATT
ATTGCGGGAAAGACATGCGTCTTAAAAACTCCTGGTGGTGCGGGACACGC
TGCTTTGGAAGGTCTAAAAAAAAACGGCACCCGCAGGCGGGCGCGGCCCG
CGCCCGGGGCGGGGGGGGGCCGCGCGGCGGGGGCCCGCCGCCGGGGCCCC
CCCGGCCGCCCCCGCGGGCCCCGGGGGGAGAACGGAGGGAGCGCCGGGGA
GAAAAGAGCAGGAACAGCGCACGCAGAGGGGGAGGAAGAAAAGAGGACGA
CCCGACACGGAGGAGAAGCAGCGGAGGGGGCCCGCGCGCGGGGGGGACCC
TCCCCACCCAGAGAGGAGAGCAGGCCAAGCGAGACAGGGGAGGAGAGCAA
GGCGAGGCCGCCCACGGGGCAGGGAGGCGGGAAAGAGAAAACAGGGGGGG
GGGGGGGCGGGACGAGGGGGGAGAGGGGGAAAGACAAAAGGGAGGCAGGC
GGAACGGCAGGGGGCACACCGGACAAGGGGAGAAGAGGGCGCGGGAGGGG
AGCGGGGAAGAGGAGAAAGAGCCGGAGGGGAAGGAGGGGAGGCGGGCCGG
GCCGACAGAAACGAGGAGCAAGGAGGGGAGAGGAGAGGGAAGGGGGGGGG
GCAGGGCCGAGGGGGGGGCGAGCGGAAGAGAGAGCCGACGGCGAGGGGGA
GAAGAGAGGACGAAAGGAGGGGGGCGAGCGGCGCGAGGAGGGAGACCAGG
CAGGAGACGGGGGAGCGGAACCGGGGCGGCAAGGAAGAAGGGGACAGGGC
GGACAGGAGGAGGGGGGGGGCAACAGGGGAAGGGTGGGACGGCAGGCGGG
GGCCCGAGAGGCGAGAGGACGGGGCAGAGCGGCGGGGAGGAGAGAAAGAA
AGGGAGGGGGGCGGGGGGAAAGCCAGGCAGGAGGGAGAGGCGAGACAAGA
GGACGGGGGAGGAAGGGGGGCAGGGGGGAAGACGACAGAGGGAGGGCAAG
AACAGGCGGGGACGAAAAAACGGGGACGAGAAAGAAGAAGGCGGCGGGAC
GGGGGAGGGCGCAGCAGGGGGGAGAGAGGGAGAGA
