# Supplementary material for: Molecular evidence for cross boundary spread of Salmonella spp. in meat sold at retail markets in the middle Mekong basin area
Source: PeerJ. 2021 May 3;9:e11255. doi: 10.7717/peerj.11255 (PMC8101457; doi:10.7717/peerj.11255)
Supplement: File S1 [file peerj-09-11255-s001.zip › Animal produt sequance for journal/LB46_sucA_C19.txt]

>H200310-058_I05_1E0DSAC003_E03_premix.ab1	1501
GGGGGCTACATATGAGGCGAACCGATCGTGCAGTAGGCGTTGAACGCGCA
TCCAGTGGGTTAGAGGTGGTGAAGCCCACCTGGTTGTTGATAACGATACG
TACCGTACCGCCCACTTCGTAACCGCGCGCTTTCGACATGTTCAGGGTTT
CCTGAACCACGCCCTGGCCGGTCACCGCGGCGTCGCCGTGAATAGTGATC
GGCAACACTTTGTTGCTGCTCGGTTCGTCCAGTCGGTCCAGACGGGCACG
CACGGAGCCCATCACCACCGGGCTCACAATTTCCAGGTGCGATGGGTTAA
ACGCCAGCGCCAGGTGAACCAGACCGCCTTCGGTTTCGATATCTGACGAG
AAGCCCATGTGATACTTCACGTCGCCGGTACCCAGATGTTCTTTATGTTT
ACCGGCAAACTCGTCGAACAGATCCTGCGGTTTTTTACCCAGTACGTTGA
TCAGCACGTTCAGGCGACCGCGGTGCGCCATCCCCAGCACCACTTCGCGA
GTGCCGCTGTTACCCGCATGGCGAACCATCTCTTTCAGCATGGGTATCAG
CGCATCTCCGCCCTCAAGCGAGAAACGTTTCGCACCCGGGAATTTGGCGC
CCAGATAACGTTCCAGCCCTTCAGCGGCGGTCAGTTCGTTCAGGAAGCGT
TTTTTCTCGTCAGCGCTAAAGGCCGCACGACCGGATTCGATGCGCTGTTG
GATCCAGCGTTTCTCTTCGGTGCTGGTGATGTGCATATACTCAGCGCCAA
TCGGGCCGCAGTAGGCTGTTGTTAACGCGGGAAGAGGTTTTTTACCCCCC
CGCCCCCCTCCCCGGCCCGGGCGCCCCCGCCGGCCCGCCGCGGCGCGCGG
CGACGGGGCGGGGGGGGGGGGGCGCCGGCGCGGCGTCGAGGGGGCGCGCC
GGGGGGGGCGCGGGGGGGCGCGCGGCGCGCGGGGGCGGCGGGGGGGCGGG
GGGGGGCGCGCCGGGGGCGGGCGGCGGGCGGCGCCGGCGGCGGCGCGGCG
GGGGGCGGCCCCGGGGGCCCGCGCCGGCGCGGGGGGGGGGGGGGGGGGGG
GGGGCCCGGGGGGGGCCGGGGCGCGCGGGGGCGGGCGGCGGGGGGGGGGG
GGGGCGGGGGGGGGCGGGGGGGGCGGGGGGGCGGGGGAACGAGCGGAAGA
GGGGAGGGGGGCGGAGCGCGGGGGGGGGGGAAGCGCAGGCGGAAGAAAGG
GGGAGGAAGAGGGGGGGGCGGGGAAGCGAGGCGGAAGCGGCGGGGGGGGC
GCGAAGGGGGAAGAGGAGGGGAGGGGAAGGGGGGAGAAAGGAGGCGGGGA
CGGGGCGGGCACAGGCAGAGGCGGAGGAACGAGAGGGGAGGGCGGGACGG
AAGGGGAAGGGGGAGAGCAGGGGACCGGGGGGCGAGGGCCGGGGAAGAAC
GCAGGAGAGGGAAAGGGGGGGAGAGGGACGGGGAGCGGGCAAGAAAGGCG
GGGCGGGAGAAGAGGGGAGGCGGGGGGGCGGGGACGGGGGGAGGGAAAAG
A
