# Supplementary material for: Molecular evidence for cross boundary spread of Salmonella spp. in meat sold at retail markets in the middle Mekong basin area
Source: PeerJ. 2021 May 3;9:e11255. doi: 10.7717/peerj.11255 (PMC8101457; doi:10.7717/peerj.11255)
Supplement: File S1 [file peerj-09-11255-s001.zip › Animal produt sequance for journal/LB49_aroC_10.txt]

>H200723-055_G09_LB49-a_aroC.ab1	1498
CGCGGCGGTCGGACATGTAAATTCTCTCCGGCGTGTTTGATGGCGTGACG
ACCGGCACCAGCATTGGCCTACTGATTGAAAACACCGATCAGCGCTCGCA
GGACTACAGCGCGATTAAAGATGTTTTTCGTCCGGGACACGCGGATTACA
CCTATGAGCAGAAATACGGCCTGCGCGATTACCGTGGCGGTGGACGTTCT
TCCGCGCGTGAAACCGCGATGCGCGTAGCGGCAGGGGCGATCGCCAAGAA
ATACCTGGCGGAAAAGTTCGGCATCGAAATCCGCGGCTGCCTGACCCAGA
TGGGCGACATTCCGCTGGAGATTAAAGACTGGCGTCAGGTTGAGCTTAAT
CCGTTCTTTTGTCCCGATGCGGACAAACTTGACGCGCTGGACGAACTGAT
GCGCGCGCTGAAAAAAGAGGGTGACTCCATCGGCGCGAAAGTGACGGTGA
TGGCGAGCGGCGTGCCGGCAGGGCTTGGCGAACCGGTATTTGACCGACTG
GATGCGGACATCGCCCATGCGCTGATGAGCATTAATGCGGTGAAAGGCGT
GGAGATCGGCGAAGGATTTAACGTGGTGGCGCTGCGCGGCAGCCAGAATC
GCGATGAAATCACGGCGCAGGGTTTTCAGAGCAACCACGCTGGCGGCATC
CTCGGTGGCATCAGTAGCGGGCAACACATTGTGGCGCAAATGGCGCTGAA
ACCTACCTCCAGCATTACCGTGCCGGGACGTACGATCAACCGGGCAGGTG
AAGAAGTCGAAATGATCACCAAAGGGCGCACACCCCGGGGGGGGGGGGGG
GGGGGGGGGGGGGGGGGGGGGGGGGGGGGGGGGGGGGGGGGGGGGGGGGG
GGGGGGGGGGGGGGGGGGGGGGGGGGGGGGGGGGGGGGGGGGGGGGGGGG
GGGGGGGGGGGGGGGGGGGGGGGGGGGGGGGGGGGGGGGGGGGGGGGGGG
GGGGGGGGGGGGGGGGGGGGGGGGGGGGGGGGGGGGGGGGGGGGGGGGGG
GGGGGGGGGGGGGGGGGGGGGGGGGGGGGGGGGGGGGGGGGGGGGGGGGG
GGGGGGGGGGGGGGGGGGGGGGGGGGGGGGGGGGGGGGGGGGGGGGGGGG
GGGGGGGGGGGGGGGGGGGGGGGGGGGGGGGGGGGGGGGGGGGGGGGGGG
GGGGGGGGGGGGGGGGGGGGGGGGGGGGGGGGGGGGGGGGGGGGGGGGGG
GGGGGGGGGGGGGGGGGGGGGGGGGGGGGGGGGGGGGGGGGGGGGGGGGG
GGGGGGGGGGGGGGGGGGGGGGGGGGGGGGGGGGGGGGGGGGGGGGGGGG
GGGGGGGGGGGGGGGGGGGGGGGGGGGGGGGGGGGGGGGGGGGGGGGGGG
GGGGGGGGGGGGGGGGGGGGGGGGGGGGGGGGGGGGGGGGGGGGGGGGGG
GGGGGGGGGGGGGGGGGGGGGGGGGGGGGGGAGGGGGGGGGGGGGGGGGG
GGGGGGGGGGGGGGGGGGGGGGGGGGGGGGGGGGGGGGGGGGGGGGGG
