# Supplementary material for: Molecular evidence for cross boundary spread of Salmonella spp. in meat sold at retail markets in the middle Mekong basin area
Source: PeerJ. 2021 May 3;9:e11255. doi: 10.7717/peerj.11255 (PMC8101457; doi:10.7717/peerj.11255)
Supplement: File S1 [file peerj-09-11255-s001.zip › Animal produt sequance for journal/LB49_dnaN_60.txt]

>H200723-055_G17_LB49-d_dnaN.ab1	1439
TCATTTAACGCTCAGCAGGTCAGCGGCCCGCTGGGCGGTCGTCCTACGCT
GCCGATTCTCGGTAACCTGCTCCTCCAGGTAGCGGACGGTACGCTTTCTC
TGACCGGCACCGATCTTGAAATGGAGATGGTCGCGCGCGTTACGCTTTCT
CAGCCGCATGAGCCGGGCGCCACTACCGTGCCGGCGCGGAAATTCTTTGA
TATCTGCCGCGGCCTGCCGGAGGGCGCGGAGATTGCCGTTCAGTTGGAAG
GCGATCGGATGCTGGTGCGTTCTGGCCGTAGCCGCTTCTCGCTGTCTACG
CTGCCTGCCGTCGATTTCCCGAATCTTGACGACTGGCAAAGCGAAGTTGA
ATTTACGCTGCCGCAGGCCACGATGAAGCGCCTGATTGAAGCGACCCAGT
TTTCGATGGCTCATCAGGATGTGCGCTACTACTTAAACGGTATGCTGTTT
GAAACGGAAGGTAGCGAACTGCGCACTGTCGCGACCGACGGCCACCGCCT
GGCGGTGTGCTCAATGCCGCTGGAAGCGTCTTTACCCAGCCACTCGGTGA
TTGTGCCGCGTAAAGGCGTGATTGAACTGATGCGTATGCTCGACGGCGGT
GAAAACCCGCTGCGCGTGCAGATCGGCAGTAATAATATCCGCGCGCACGT
CGGCGACTTTATCTTTACCTCGAAGCTGGTGGATGGTCGTTTCCCGGATT
ACCGTCGCGTTCTGCCGAAGAATCCGGATAAACATCTGGAAGCGGGCTGC
GATATCCTCAAGCAGGCGTTTGCCCGCGCGGCATCCCTAAGGGGAGGAGA
AAAAAAAAAAAAAAAAAAAAAAAGGCGGGGGTGAAGAAGGTGGTGGCCGG
TGGGCGGAGTTTTTATGATGAAACTTTGGGCGAAAAGAGGTCGTGAAAAT
GGGGGAATAACGATTCCCGGTTTGTTGTGTTTATAGGTAAGGTGTCCAAG
GTGGGGGGGAAAAATTAAAGAATGCCCAAATAAAAGGCGGTGAGGGGTTT
TACCGGCTACAAAGAGGAAGAAAAATTTGATAGAAGGGGTTTGGCAAAGA
AGCGGAGGGGGGGGGGTAAAAGGAGTGTACACCGTATTGTAAAAAGAGAC
TGCGCGGGCGCAGGTGCGAGCAGTTTGTCAAAAAGCGTGTTATTCGCTTG
GTTACAAATTAACAAAAGAGGGAAGGTATTTGTGAGATGTATTGATAAGC
GGGTTCCGGCCGTGTGGGGTGGGGTTGGTTATTTGGATGTTTGTCCTGTG
GTTGGTGGAGGAGAAGTGTTATGATTATTTTTTTTTCTTTTTTTTAGTAT
TTTTTTGGGTGTGATGGGGGAAGGGGGGGTGTGGGGGGGGGGAGGGAAAA
GAATGGGGGAGGAGGGGGAATGGTGGGGTGGAAAAAGCGAGCGCGGGCTA
CCTCGCGAAGTAGTGTGGTTTTTCAGTTAAACGGCATGG
