# Supplementary material for: Molecular evidence for cross boundary spread of Salmonella spp. in meat sold at retail markets in the middle Mekong basin area
Source: PeerJ. 2021 May 3;9:e11255. doi: 10.7717/peerj.11255 (PMC8101457; doi:10.7717/peerj.11255)
Supplement: File S1 [file peerj-09-11255-s001.zip › Animal produt sequance for journal/LB49_hisD_66.txt]

>H200310-058_K06_1E0DSAC004_F03_premix.ab1	1782
CTGGTCAGCGTTGATGTGGACCAGCCAGGCGTACGTTGTCAGCAGGTTAC
GCGTCCCGTCGCGTCTGTCGGTCTTTATATTCCCGGCGGCTCGGCTCCGC
TCTTCTCAACGGTGCTGATGCTGGCAACGCCGGCGCGCATTGCGGGATGT
CAGAACGTGGTTCTGTGCTCGCCGCCGCCCATCGCTGATGAAATCCTCTA
TGCGGCACAACTGTGTGGCGTGCAGGAAATCTTTAACGTCGGCGGCGCGC
AGGCGATTGCCGCTCTGGCCTTCGGCAGCGAGTCCGTACCGAAAGTGGAT
AAAATTTTTGGCCCCGGCAACGCCTTTGTAACCGAAGCCAAGCGTCAGGT
CAGCCAGCGTCTCGACGGCGCGGCTATCGATATGCCAGCCGGGCCGTCTG
AAGTGCTGGTGATCGCCGACAGCGGCGCAACACCGGATTTCGTCGCTTCT
GACCTGCTCTCCCAGGCAGAACACGGTCCGGATTCGCAGGTGATCCTGCT
GACGCCTGATGCTGACATTGCCCGCAAGGTGGCGGAGGCGGTAGAACGTC
AACTTGCAGAACTGCCGCGCGCGGACACCGCCCGGCAGGCCCTGAGCGCC
AGTCGTCTGATTGTGACCAAAGATTTAGCGCAGTGCGTCGCCATCTCTAA
TCAGTATGGGCCGGAACACTTAATCATCCAGACGCGCAATGCGCGCGATT
TGGTGGATGCGATTACCAGCGCAGGCTCGGTATTTCTCGGCGACTGGTCG
CCGGAATCCGCCGGTGATTACGCTTCCGGAACCAACCATGTTTTACCGAC
CTATGGCTATCCTGCTACCTGTTCCAGCCTTGCGGTAGCGGATTCCAGAA
GAAAAAAAAACTTCAAAAAAAGAAAAACAAAAAAAAAAAAAAAAAAAAAA
AAAATAAAAAAAAAAAAAAAAAAAAAAAAAAAAAAAAAAAAAAAAAAAAA
AAAAAAAAGGAAAAAAGGAGGAAAAGAGTGAGAGAGAGGAGGGAGGGAGA
GAGAGAGTGAGGTATGGAGATTGGGGTTGTATGTGTGGTAGAGAGAGTGT
ATGATTATTAAAAAGATGTGGGGGTGATGTGGTGTAATGTGTGTTATTGG
GGTGGATGTGTATGATGTGTAGGGATGTGAAGTTATTGTAGAATGTAGAT
ATGAGGGGATATGAAGAGTATGTATAATAGTGTGGAGGGATGAGTGGGGG
ATGGGTTTGTAATGATAGTAGATTTTGATGGGTGGTGTTGTAGTGTGAGG
ATGATGGGAATGGGGGTATATGTGTTGAAGTTGTGGGTGGTGTGTATATG
TGGGGGTGGTGTATGAGTGTGGGGTGGGATGAAGGGAGAGATGTTATATA
AATAGTGTGTAGAAGGTGGAGAGGTGATGTGGGTGGATGAATAAGTGTGG
GTTACCGAAGATGTGTAATGGTGTAGATTTGTGAGTTAATATATGTGGTG
GAGTAGGTTGAGATGGATGTGTATGTGTAGCGCTCGGCTGGTGCTAGACT
GCATGCATCGAAGAGAGACGCGACATATGCACGTGTATGTGCTGTGAAAG
TGTTCCGTGTGTGTGTGCGTGCTCGAGGCGCCTGGACGCGATGTCACGAA
TCGAATGATCTCATCGCGCGTGCTGCAATACATGTTCATGTTCGAGAAGT
CAGCGTGCAGCATGGCATACGCAGATAGTTATGTAGGTGGCGCTGACATT
CGCTGCTTGACAGTGAGTATGCGGACGTGCTATGGTTGAACACGACACGA
ACGCGCTAGACTAGTGCAGTGGGCGCTCTCGA
