# Supplementary material for: Molecular evidence for cross boundary spread of Salmonella spp. in meat sold at retail markets in the middle Mekong basin area
Source: PeerJ. 2021 May 3;9:e11255. doi: 10.7717/peerj.11255 (PMC8101457; doi:10.7717/peerj.11255)
Supplement: File S1 [file peerj-09-11255-s001.zip › Animal produt sequance for journal/LB49_purE_6.txt]

>H200310-058_M16_1E0DSAC004_G08_premix.ab1	1793
CCTTCGCAAGGGCAGATTCGGCCAGTTGTCCGTTGCCGAGAACGCAAACT
TGCTTCATAGCGTCCCCCGCGGATCGGGATTTTCCAGAACTTCATCGGTT
TGCGCTTTGCGCCAGTCGGCAATGCGCTGATGCAGTTCCGCGTCGTGTTG
CGCCAGAATCTGCGCGGCGAGCAGGGCGGCGTTAGCGGCACCGGCTTTAC
CGATCGCCAGCGTACCCACCGGAATGCCGCGCGGCATCTGCACAATGGAG
TAGAGGCTATCCACGCCGCTTAGCGCAGCGCTTTGTACCGGCACGCCGAG
TACCGGGACCAGCGTTTTTGCCGCAATCATTCCCGGCAGGTGCGCCGCGC
CGCCCGCGCCGGCAATAATCACTTGATATCCGTTCTCTTCCGCCGTTTCG
GCGAAGCTGAACAGTTTATCGGGGGTGCGATGGGCGGAAACCACTTCTAC
ATGGTGCGGGACATCCAGAATTTCAAAAATTTCGGCGGCGAATTGCATGG
TAGCCCAGTCGCTTTTGGACCCCATCACGATGGCGACACGCGCCGGATTA
TTGCGGGAAGACATGCGTCTTAAAACTCCTGTGGTGCGGGACACGCTCTT
GTGTAAGAGGTAGAAAAAAAAAAAAAACCGCCCTTAAAACCCCTTTTTTG
TTTGGCCTATTCCCGGGGGCGGGGGTTAAAAAAAATAGGGGTGAAAGAGG
AGCCCCCAAGAAACGCGAAATATTCCCCCCGTTCTATTTCTTTTTTTATT
GGGGGGGGCCCCCCCCCGAAGAGATATTTTTGCCTCCCCAAAATAAACAA
GAGAGAGTATGTTTTTTTTTGTTAGGAGGGAACGTTGAGGAAAATTGATT
TAAAAGGTGGGGGGGTTTTTCAACCCGGGGGGGCGGCCCCCCCCCCCACA
AGGAAGAAAAAAAAAAAAAAAAAAAAAAAAAAAAAAAAAAAAAAAAAAAA
AAAAAAAAAAAAAAAAAAAAAAAAAAAAAAAAAAAAAAAAAAAAAAAAAA
AAAAAAAAAAAAAAAAAAAAAAAAAAAAAAAAAAAAAAAAAAAAAAAAAA
AAAAAAAAAAAAAAAAAAAAAAAAAAAAAAAAAAAAAAAAAAAAAAAAAA
AAAAAAAAAAAAAAAAAAAAAAAAAAAAAAAAAAAAAAAAAAAAAAAAAA
AAAAAAAAAAAAAAAAAAAAAAAAAAAAAAAAAAAAAAAAAAAAAAAAAA
AAAAAAAAAAAAAAAAAAAAAATAAAAAAAAAAAAAAAAAAAAAAAAAAA
ATAAAAAAAAAATAAAAAAAAAAAAAAAAAAAAAAAAAAAAAAAAAAAAA
AAAAAAAAAAAAAATAAAAAAAAAAAAAAAAAAAAAAAAAGAAAAAAAAA
AAAAAAAAAAAAAAAAAAAAAAAAAAAAAAAAACGAAAAAAAAAAAAAAA
AAAAAAAAAAAACGAAAAAAAAAAAAAACAAAAAAAAAATAAGCAAAAAA
AAAAAAAAACTAAAAAAAAAAAAAAAAAAAAAAAAAAAAAAAAAACAAAA
AAAAACAAAAAAAAAAAAAAAAAAAAAAAAAAAAAAGAAAAAAAAAAAAA
AAAAAAAAAAAAAAAAAAAAAAAAAAAAAAAAAAAAAAAAGAAAAATGAA
AAAAAAAAACAAAAAAAAATAAAAAGAAAAAAAAAAATGAAAAAAAAATT
AAAGAAAAAAAAAAAAAAAAAAAAAAAAAAAAAAAAAAAAAAAAAAAAAA
AAAAAAAAAAAAAAAAAAAAAAAAAAAAAAAAAATAAAAAAAAAAAAAAA
AATAAAAAAAAAAAAATAAAAAAAAAAAAAAAAAAAAAAAAAA
