# Supplementary material for: Molecular evidence for cross boundary spread of Salmonella spp. in meat sold at retail markets in the middle Mekong basin area
Source: PeerJ. 2021 May 3;9:e11255. doi: 10.7717/peerj.11255 (PMC8101457; doi:10.7717/peerj.11255)
Supplement: File S1 [file peerj-09-11255-s001.zip › Animal produt sequance for journal/LB49_sucA_C65.txt]

>H200310-058_K05_1E0DSAC003_F03_premix.ab1	1580
GGGGGCTCATATGTGGCTAACCAACGTGCAGTAGGGTTGAACCGCGCATC
CAGTGGGTTAGAGGTGGTGAAGCCCACCTGGTTGTTGATAACAATACGTA
CCGTACCGCCCACTTCGTAACCGCGCGCTTTCGACATGTTCAGGGTTTCC
TGAACCACGCCCTGGCCGGTCACCGCGGCGTCGCCGTGAATAGTGATCGG
CAACACTTTGTTGCTGCTCGGATCGTCCAGTCTGTCCAGACGGGCGCGCA
CGGAGCCCATCACCACCGGGCTCACAATTTCCAGATGCGATGGGTTAAAC
GCCAGCGCCAGGTGAACCAGACCGCCTTCGGTTTCGATATCTGACGAGAA
GCCCATGTGATACTTCACGTCGCCGGTACCCAGATGTTCTTTATGCTTAC
CGGCAAATTCGTCGAACAGATCCTGCGGTTTTTTACCCAGTACGTTGATC
AGCACGTTCAGGCGACCACGGTGCGCCATCCCCAGCACCACTTCGCGAGT
GCCGCTGTTACCCGCATGGCGAACCATCTCTTTCAGCATGGGTATCAGCG
CATCTCCCCCCTCAAGCGAGAAACGTTTCGCACCCGGGAATTTGGCGCCC
AGATAACGTTCCAGCCCTTCAGCGGCGGTCAGTTCGTTCAGGAAGCGTTT
TTTCTCGTCAGCGCTAAAGGCCGCACGACCGGATTCGATGCGCTGTTGGA
TCCAGCGTTTCTCTTCGGTGCTGGTGATGTGCATATACTCAGCGCCAATC
GGGCCGCAGTAGGTCTGTTTTTAACCCCAAAAATCGATTTCGAGCGGAGT
GTGAGTTGAGGGGGAGAGGGAGGGGGGGGGGGGGGGGGGGGGGGGGGGGA
GGGGGGGGGGGGGGGGGGGGGGGGGGGGGGGGGGGGGGGGGGGGGGGGGG
GGGGGGGGGGGGGGGGGGGGGGGGGGGGGGGGGGGGGGGGGGGGGGGGGG
GGGGGGGGGGGGGGGGGGGGGGGGGGGGGGGGGGGGGGGGGGGGGGGGGG
GGGGGGGGGGGGGGGGGGGGGGGGGGGGGGGGGGGGGGGGGGGGGGGGGG
GGGGGGGGGGGGGGGGGGGGGGGGGGGGGGGGGGGGGGGGGGGGGGGGGG
GGGGGGGGGGGGGGGGGGGGGGGGGGGGGGGGGGGGGGGGGGGGGGGGGG
GGGGGGGGGGGGGGGGGGGGGGGGGGGGGGGGGGGGGGGGGGGGGGGGGG
GGGGGGGGGGGGGGGGGGGGGGAAGGGGGGGGGGGGGGGTGGGGGTGGGG
AGGGGGGGAAGGGGGGGAAGGGGGGGGAGGGGGGGGGGGGGGGGAAGAAG
AAAGGAGAGGGGAGGGGAGAGGAAGAGGGATGAGAGAGGGAGAGGAAGAG
AGGGAGAGGAGGGAGGGAGGAGGGAGGAAGAGGAGAGGGGGAGGAGGAGG
GGGGGGAAGGAAGAGGGAGAGGAGAAGGGAGGAGGAAAGGAAAGGAGAAG
GAGAGAGAAGGAGAGGAAGGGAAGAAAAAGGGGAAGGAGAAGGAGGAGGG
GAAAAGGGGAAAGAGGAGGAGAGGAAGGATACGGGAGGAGGAGGAGGGGA
GATAGGAGGGAGGAAGAGAGAAAGGGCGGA
