# Supplementary material for: Molecular evidence for cross boundary spread of Salmonella spp. in meat sold at retail markets in the middle Mekong basin area
Source: PeerJ. 2021 May 3;9:e11255. doi: 10.7717/peerj.11255 (PMC8101457; doi:10.7717/peerj.11255)
Supplement: File S1 [file peerj-09-11255-s001.zip › Animal produt sequance for journal/LB49_thrA_C604.txt]

>H200310-058_M15_1E0DSAC003_G08_premix.ab1	869
TAGTAGCCTACGTGCGGGGAGATTCGCTGAATGCCGCGTAGCGTGCGCAT
ACCGTCGCCGACAACAGAGATAATCGCCAACCGCTCCGTAACCGCCAGCG
GCTCCAGCAGCCCCTCTTTCAGCTCCAGATAGAACTCATCCTGCATCGCA
CGGCGGGCACGCGCGCAGTCACTCTGCGGCACACAGAAAGCTGATGCTGT
ACTCAGAAGGAGGACTGGGGAAATGAGGCACCACCGAAATCCCCGGCGCG
AAGACATGGGCGGCGAAAACACGCCCCCGCCATCCCCAATCATCCCTTTC
ATTCCAGGGCCGGAAACGCTAAACATCGGCCATATTGGTAAAGGTTAGAA
GATCCCTTTGACCGGGAGATTTATCATCGGCCGCTGGACGCCGCCGATCA
GCGTCTCCTGGCGCCTGCGGATTACCGGTATTTTTAATTCAAACGGGGGA
TCTGGACCTGGGGCGATGGGCCGTAATGGGGCCGAGGGGGGAAAGAACTT
TGCCCGCCAAAGAAAAAAAAGTTCCATCGCTTTCCTGGAAGGACTTCGAT
TTCAGCAGCCTGGCGTCCGGACCCTGGCGCGGGTTCACAGGGTATACACC
GCCATCGAACGTCAGTCCCAGATTTCACAGACAGCCAGGCGCGTAAACGG
GCGGCACACACCGGCGGCGGAAATAGTCGAGAACTATTACGGCCCAGCAA
CCACCAGTTCACCCTTTTCATTACCGGCGGAAAAGCCCGACATCAGGATC
ATGTGATCGGCCGGGATCTGGCTGGCGGCGATACGGCGAGTCGATTCCGC
GATATCGACGGTAGATCAAGGAATGGCCCACCGCCAACAGTTTTCTACGA
GAAAAAAAAAAAAAAAATA
