# Supplementary material for: Molecular evidence for cross boundary spread of Salmonella spp. in meat sold at retail markets in the middle Mekong basin area
Source: PeerJ. 2021 May 3;9:e11255. doi: 10.7717/peerj.11255 (PMC8101457; doi:10.7717/peerj.11255)
Supplement: File S1 [file peerj-09-11255-s001.zip › Animal produt sequance for journal/LB58_aroC_130.txt]

>H200723-055_I09_LB58-a_aroC.ab1	1522
GGGACTGTACGGATCAGTAAAATTCTCTCCGGCGTGTTTGATGGCGTGAC
GACCGGCACCAGCATTGGCCTGCTGATTGAAAACACCGATCAGCGCTCGC
AGGACTACAGCGCGATTAAAGATGTTTTTCGTCCGGGACACGCGGATTAC
ACCTATGAGCAGAAATACGGCCTGCGCGATTACCGTGGCGGTGGACGTTC
TTCCGCGCGTGAAACCGCGATGCGCGTAGCGGCAGGGGCGATCGCCAAGA
AATACCTGGCGGAAAAGTTCGGCATCGAAATCCGCGGCTGCCTGACCCAG
ATGGGCGATATTCCGCTGGAGATTAAAGACTGGCGTCAGGTTGAGCTTAA
TCCGTTCTTTTGTCCCGATGCGGACAAACTTGACGCGCTGGACGAACTGA
TGCGCGCGCTGAAAAAAGAGGGCGACTCCATCGGCGCGAAAGTGACGGTG
ATGGCGAGCGGCGTGCCGGCAGGGCTTGGCGAACCGGTATTTGACCGACT
GGATGCGGACATTGCCCATGCGCTGATGAGCATCAATGCGGTGAAAGGCG
TGGAGATCGGCGAAGGATTTAACGTGGTGGCGCTGCGCGGCAGCCAGAAT
CGCGATGAAATCACGGCGCAGGGTTTTCAGAGCAACCACGCTGGCGGCAT
CCTCGGTGGCATCAGTAGCGGGCAACACATTGTGGCGCATATGGCGCTGA
AACCTACCTCCAGCATTACCGTGCCGGGACGTACGATCAACCGGATGGGT
GAAGAAGTCGAGATGATCACCAAAGGGCGCACCCCGCGGGTGGGGTGGGG
GGGGGGGGGGGGGGGGGGGGGGGGGGGGGGGGGGGGGGGGGGGGGGGGGG
GGGGGGGGGGGGGGGGGGGGGGGGGGGGGGGGGGGGGGGGGGGGGGGGGG
GGGGGGGGGGGGGGGGGGGGGGGGGGGGGGGGGGGGGGGGGGGGGGGGGG
GGGGGGGGGGGGGGGGGGGGGGGGGGGGGGGGGGGGGGGGGGGGGGGGGG
GGGGGGGGGGGGGGGGGGGGGGGGGGGGGGGGGGGGGGGGGGGGGGGGGG
GGGGGGGGGGGGGGGGGGGGGGGGGGGGGGGGGGGGGGGGGGGGGGGGGG
GGGGGGGGGGGGGGGGGGGGGGGGGGGGGGGGGGGGGGGGGGGGGGGGGG
GGGGGGGGGGGGGGGGGGGGGGGGGGGGGGGGGGGGGGGGGGGGGGGGGG
GGGGGGGGGGGGGGGGGGGGGGGGGGGGGGGGGGGGGGGGGGGGGGGGGG
GGGGGGGGGGGGGGGGGGGGGGGGGGGGGGGGGGGGGGGGGGGGGGGGGG
GGGGGGGGGGGGGGGGGGGGGGGGGGGGGGGGGGGGGGGGGGGGGGGGGG
GGGGGGGGGGGGGGGGGGGGGGGGGGGGGGGGGGGGGGGGGGGGGGGGGG
GGGGGGGGGGGGGGGGGGGGGGGGGGGGGGGGGGGGGGGGGGGGGGTGGG
TGGGAGGGGGGGGGGGGGGGGGGGGGGGGGGGAGGGGGGGGGGGGGGTGG
GGGGGGGGGGGGGGGGGGGGGG
