# Supplementary material for: Molecular evidence for cross boundary spread of Salmonella spp. in meat sold at retail markets in the middle Mekong basin area
Source: PeerJ. 2021 May 3;9:e11255. doi: 10.7717/peerj.11255 (PMC8101457; doi:10.7717/peerj.11255)
Supplement: File S1 [file peerj-09-11255-s001.zip › Animal produt sequance for journal/LB58_dnaN_97.txt]

>H200723-055_I17_LB58-d_dnaN.ab1	1385
CCTAATCAAACGCTCAGCAGGTCAGCGGCCCGCTGGGCGGTCGTCCTACG
CTGCCGATTCTCGGTAACCTGCTCCTCCAGGTAGCGGACGGTACGCTTTC
TCTGACCGGCACCGATCTTGAAATGGAGATGGTCGCGCGCGTTACGCTTT
CTCAGCCGCATGAGCCGGGTGCTACTACTGTGCCGGCGCGGAAATTCTTT
GATATCTGCCGCGGCCTGCCGGAGGGCGCGGAGATTGCCGTTCAGTTGGA
AGGCGATCGGATGCTGGTGCGTTCTGGCCGTAGCCGCTTCTCGCTGTCTA
CACTGCCTGCCGCCGATTTCCCGAATCTTGACGACTGGCAAAGCGAAGTT
GAATTTACGCTGCCGCAGGCCACGATGAAGCGCCTGATTGAAGCGACCCA
GTTTTCGATGGCCCATCAGGATGTGCGCTACTACTTAAACGGTATGCTGT
TTGAAACGGAAGGTAGCGAACTGCGCACTGTCGCGACCGACGGCCACCGC
CTGGCGGTGTGCTCAATGCCGCTGGAAGCGTCTTTACCCAGCCACTCGGT
GATTGTGCCGCGTAAAGGCGTGATTGAACTGATGCGTATGCTCGACGGCG
GCGAAAACCCGCTGCGCGTGCAGATCGGCAGTAATAATATCCGCGCGCAC
GTCGGCGACTTTATCTTTACCTCGAAGCTGGTGGATGGGCGCTTCCCGGA
TTACCGTCGCGTTCTGCCGAAGAATCCGGATAAACATCTGGAAGCGGGCT
GCGATATCCTCAAGCAGGCGTTTGCCCGCGCGGCATCTCGAAGGGGGGGA
AAAAATAAAAAACAAAGGGGTGGGGGGGGGGGGGGGGGGGGGGGGGGGGG
GGGGGGGGGGGGGGGGGGGGGGGGGGGGGGGGGGGGGGGGGGGGGGGGGG
GGGGGGGGGGGGGGGGGGGGGGGGGGGGGGGGGGGGGGGGGGGGGGGGGG
GGGGGGGGGGGGGGGGGGGGGGGGGGGGGGGGGGGGGGGGGGGGGGGGGG
GGGGGGGGGGGGGGGGGGGGGGGGGGGGGGGGGGGGGGGGGGGGGGGGGG
GGGGGGGGGGGGGGGGGGGGGGGGGGGGGGGGGGGGGGGGGGGGGGGGGG
GGGGGGGGGGGGGGGGGGGGGGGGGGGGGGGGGGGGGGGGGGGGGGGGGG
GGGGGGGGGGGGGGGGGGGGGGGGGGGGGGGGGGGGGGGGGGGGGGGGGG
GGGGGGGGGGGGGGGGGGGGGGGGGGGGGGGGGGGGGGGGGGGGGGGGGG
GGGGGGGGGGGGGGGGGGTGGGGGGGGGGGGGGGGGGGGGGGGGGGGGGG
GGGGGGGGGGGGGGGGGGGGGGGGGGGGGGGGGGGGGGGGGGGGGGGGGG
GGGGGGGGGGGGGGGGGGGGGGGGGGGGGGGGGGG
