# Supplementary material for: Molecular evidence for cross boundary spread of Salmonella spp. in meat sold at retail markets in the middle Mekong basin area
Source: PeerJ. 2021 May 3;9:e11255. doi: 10.7717/peerj.11255 (PMC8101457; doi:10.7717/peerj.11255)
Supplement: File S1 [file peerj-09-11255-s001.zip › Animal produt sequance for journal/LB58_hemD_25.txt]

>H200723-055_I02_LB58-h_hemD.ab1	1466
TCCCAGAAGGGGCAGTGGCTGGAGTTTCACTGATTGAATTTGTCGCCGGT
CGGGAGCTACCCACCCTGGCCGACCGCCTGGCGACTCTGACGGAAAACGA
TCTGGTTTTTGCCCTTTCACAGCACGCCGTCGCCTTTGCTCACGCCCAGC
TCCAGCGGGATGGTCGAAACTGGCCTGCGTCGCCGCGCTATTTCGCGATT
GGCCGCACCACGGCGCTCGCCCTTCATACCGTTAGCGGGTTCGATATTCG
TTATCCATTGGATCGGGAAATCAGCGAAGCCTTGCTACAATTACCTGAAT
TACAAAATATTGCGGGCAAACGCGCGCTGATTTTGCGTGGCAATGGCGGC
CGCGAACTGCTGGGCGAAACCCTGACAGCTCGCGGAGCCGAAGTCAGTTT
TTGTGAATGTTATCAACGATGTGCGAAACATTACGATGGCGCGGAAGAAG
CGATGCGCTGGCATACTCGCGGCGTAACAACGCTTGTTGTTACCAGCGGC
GAGATGTTGCAACGGCTCTGGTCGCTGACTCCCGAGTGGTATCGTGAGCA
CTGGTTACTACGCTGTCGGCTATTGGTCGTCAGTGAACGTCTGGCGCACC
TCGCCCGGGAGCTGGGCTGGCAAGATATAGGGGGCGCGCAGAAAAAAAAA
AAAAGAAGTTTTAAGATGGTTTTGTTTTTATGGTTAAGTTTGAGGGAAAG
GGATGGGGAGGGGGGAGGGGGGTATGGTTTTAGAAGGGGGGGGGGAGGAG
TGGGTAAGAGAAAATGGGGAGAGAGTAAAGGGGGTGAGAGGAAAGGGGAA
GGGGAGAAGAGGGGTATAAGATGAAGAAGAGAAGGGTAAAAGGGGGGGGA
GAAAAGGGGGTCGGAAAGTGGAGGGGATAGAAGGGGAGAAGGGTGATGAA
TGAGGGTGAGGAATGGGGGAAGAGGGGGAGGAGAAAAGAGAAGGAGGGGA
GGAAGGAGATGAGGAGAGGAGGAGGGAAGGGGAAGAGGGGGGAGGGGGGG
GGAGAGGACAAGGGGGGAGGAGAAGGAAAGGGATATGGGGGGGGGGAGAG
GGGGAGGGAGAGGGGGCGGAGGGGAGGCGGCCGGAGGGGGGGGGCAGAGC
GCGCGGGAGGCGAGGGCGGAAGGCCAGCAGGGGAAGGGGGGGAGAAGGGA
GGGGAGGAGGGTGCGGGGGAAAGGGGAGGTATGGATTAAGGGGTGGGGGG
GGGTGGGTGACATAGGAAGAGAAGGTGGGGAGAGGAGGGGGGGGGAGGAA
AGGGGGTGGTGGGGAATGGGGAAGGGGGGAAAAAAAAAAAAAAAAAGGAC
AAGAAGCAGGGGAAAAAGAAAAAGAAGGAGAGGAATGAGCAAAGGGGGGC
AAAGAGAGAAGGCGGGGGGGGGAGGAGGGAAATAAGGCCGGAGAGGGAGG
GGGGGCGGGGGCGGGGAGGGGAGGGGGGGGAGGCGGGGGGGTGGGGGGAG
GAAGCGGGGAGAAGGG
