# Supplementary material for: Molecular evidence for cross boundary spread of Salmonella spp. in meat sold at retail markets in the middle Mekong basin area
Source: PeerJ. 2021 May 3;9:e11255. doi: 10.7717/peerj.11255 (PMC8101457; doi:10.7717/peerj.11255)
Supplement: File S1 [file peerj-09-11255-s001.zip › Animal produt sequance for journal/LB58_hisD_C125.txt]

>H200310-058_M06_1E0DSAC004_G03_premix.ab1	1295
CCGGTCAGCGTGATGTGGACCAGCCAGGCGTACGTTGTCAGCAGGTTACG
CGTCCCGTCGCGTCTGTCGGTCTGTATATTCCCGGCGGCTCGGCTCCGCT
CTTCTCAACGGTGCTGATGCTGGCGACGCCGGCGCGTATTGCGGGATGTC
AGAACGTGGTTCTGTGCTCGCCGCCGCCCATCGCTGATGAAATCCTCTAT
GCGGCACAACTGTGTGGCGTGCAGGAAATCTTTAACGTCGGCGGCGCGCA
GGCGATTGCCGCTCTGGCCTTCGGCAGCGAGTCCGTACCGAAAGTGGATA
AAATTTTTGGCCCCGGCAACGCCTTTGTAACCGAAGCCAAGCGTCAGGTC
AGCCAGCGTCTCGACGGCGCGGCTATCGATATGCCAGCCGGGCCGTCTGA
AGTACTGGTGATCGCCGACAGCGGCGCAACACCGGATTTCGACGCTTCTG
ACCTGCTCTCCCAGGCTGAGCACGGCCCGGATTCCCAGGTGATCCTGCTG
ACGCCTGATGCTGACATTGCCCGCAAGGTGGCGGAGGCGGTAGAACGTCA
ACTGGCGGAACTGCCGCGCGCGGACACCGCCCGGCAGGCCCTGAGCGCCA
GTCGTCTGATTGTGACCAAAGATTTAGCGCAGTGCGTCGCCATCTCTAAT
CAGTATGGGCCGGAACACTTAATCATCCAGACGCGCAATGCGCGCGATTT
GGTGGATGCGATTACCAGCGCAGGCTCGGTATTTCTCAGCGACTGGTCGC
CGGAATCAGCCGGTGATTACGCTTCCGGAACCAACCATGTTTTACCGACC
TATGGCTATCCGGCTACCTGTTCCAGCCTTGGGGTAGCGGATTCCCAGGA
GAAAAAACCCTTTAAAAAAAAAAATGTGGGGGGGGGGGGGGGGGGGGGGG
GGGGGGGGGGGGGGGGGGGGGGGGGGGGGGGGGGGGGGGGGGGGGGGGGG
GGGGGGGGGGGGGGGGGAGGGGGGGGGGGGGGGGGGGGGGGGGGGGGGGG
GGGGGGGGGGGGGGGGGGGGGGGGGGGGGGGGGGGGGGGGGGGGGGGGGG
GGGGGGGGGGGGGGGGGGGGGGGGGGGGGGGGGGGGGGGGGGGGGGGGGG
GGGGGGGGGGGGGGGGGGGGGGGGGGGGGGGGGGGGGGGGGGGGGGGGGG
GGGGGGGGGGGGGGGGGGGGGGGGGGGGGGGGGGGGGGGGGGGGGGGGGG
GGGGGGGGGGGGGGGGGGGGGGGGGGGGGGGGGGGGGGGGGGGGGGGGGG
GGGGGGGGGGGGGGGGGGGGGGGGGGGGGGGGGGGGGGGGGGGGG
