# Supplementary material for: Molecular evidence for cross boundary spread of Salmonella spp. in meat sold at retail markets in the middle Mekong basin area
Source: PeerJ. 2021 May 3;9:e11255. doi: 10.7717/peerj.11255 (PMC8101457; doi:10.7717/peerj.11255)
Supplement: File S1 [file peerj-09-11255-s001.zip › Animal produt sequance for journal/LB58_purE_C84.txt]

>H200310-058_O16_1E0DSAC004_H08_premix.ab1	1644
CCCTCGGATCGTGGCGATTCGGCCAGTTGTCCGTTGCCGAGAACGCAAAC
TTGCTTCATAGCGTCCCCCGCGGATCGGGATTTTCCAGAACTTCATCGGT
TTGCGCTTTGCGCCAGTCAGCGATGCGCTGATGCAGTTCCGCGTCGTGTT
GCGCCAGAATCTGCGCGGCGAGCAGGGCGGCGTTAGCGGCACCGGCTTTA
CCGATCGCCAGCGTACCCACCGGAATGCCGCGCGGCATCTGCACGATGGA
GTAGAGGCTATCCACGCCGCTGAGCGCAGCGCTTTGTACCGGCACGCCGA
GTACCGGGACCAGCGTTTTTGCCGCAATCATTCCCGGCAGGTGCGCCGCG
CCGCCCGCGCCGGCAATAATCACTTGATATCCGTTCTCTTCCGCCGTTTC
GGCAAAGCTGAACAGTTTATCGGGGGTGCAATGAGCGGAAACCACTTCTA
CATGGTGCGGGACATCCAGAATTTCAAAAATTTCGGCGGCGAATTGCATG
GTAGCCCAGTCGCTTTTGGACCCCATCACGATGGCGACACGCGCCGGATT
ATTGCGGGAAGACATGCGTCTTAAAACTCCTGTGGTGCGAGACACGCTCT
TTTGTAGAGGGTAGAAAAAAAAGAAGAGGAGGTAAAAACCCCCTTTTCAC
CGGGAGGGGGCGGGGGTTTTATCGAAAGAAATTTGGGACATCCCAAACGC
CCCGAATATGTCCCCTTTTTTCCCCTTTTTGAAAAGGGGGTTCCCCCCCC
CATTTTTTGAGTGTTTTCCCTCCGGCCGCCGCCGTAAACTTGTTATTAAA
GCCCCCCGGGGGCCATTAAAACCCGGGGGGGCCCCGCTGGTCGGGCGCCC
CACACCGCCCTAAAAAGGTATGTTCAATTGTGTTGTGAGGAGTAAGGTTT
GGTGTGGGCGGTGGTTGTGTTAGAAGGGATTTTGTTTTTTTTGTTCGGTG
GGGTGACGGGGGGGGACGTGAGATTTAAGCTTGATCTGGGGTATGTTGGG
TTAAGGAAAGTTAGAAGACGTAGAAGACGGTGTACCCCCTCGGGTTGGGG
GGGTTGTGAGTCGAGGTTTTGACGAGGTATGGGGGGTGGTTGTTTTTCCC
GGGCCCCCCGCCCCTCCCGTTTTTTGTTTTAAAGGAAAATGTATGGAAGA
GTTTTTACGCGAAAGGGCGGGTGAGGGGCCTGGCGGAAGCGGGCCCCTAG
TTGTGTTCCGGCGGGTGCGGCCGGGGGGGGTGGGTGCGGGACTATTTTTT
GGAGAAACTTAATTGTGGTGTTAGATGGAGAAGGGGCCTGTCCTACATGG
TTGGAGGATGGGGGTGGATTGTGGCGATTTGTGTAATGATTTGGGGGGTA
TTCTTGGACCGGGGGTGTAATGGATGGGGGGGGGTGATTGTATTGGACGA
GGGAAGCGGGGGGAGATGGAGTCGGGGGCGGGAAAGGGCTTTTGGAAATT
TGAAATAGTTGTGGGGCGGGGGGGGGGGGGAGCGTTATCGGAAACGGTTT
GAGACGGGGGGGGACAAAGGAAGATGGGGGGAGGGAAGGGGAGTAAGATC
TCGTGGGATTGAAGTAATTCGTTTTTTGGAATTTTTGTTAATTCGGGCGG
GCCGGGGACGGCGGACGGCGGATGAAGGGACTTTTACGAAGGAT
