# Supplementary material for: Molecular evidence for cross boundary spread of Salmonella spp. in meat sold at retail markets in the middle Mekong basin area
Source: PeerJ. 2021 May 3;9:e11255. doi: 10.7717/peerj.11255 (PMC8101457; doi:10.7717/peerj.11255)
Supplement: File S1 [file peerj-09-11255-s001.zip › Animal produt sequance for journal/LB58_sucA_9.txt]

>H200310-058_M05_1E0DSAC003_G03_premix.ab1	1321
GGGGCAGACGCATCCGGTGTATCGTTCGTCAGTAAGGGTTGAACGCGCAT
CCAGTGGGTTAGAGGTGGTGAAACCCACCTGGTTGTTGATAACGATACGT
ACCGTACCGCCCACTTCGTAACCGCGCGCTTTCGACATGTTCAGGGTTTC
CTGAACCACGCCCTGGCCGGTCACCGCGGCGTCGCCGTGAATAGTGATCG
GCAACACTTTGTTGCTGCTCGGTTCGTCCAGTCTGTCCAGACGGGCGCGC
ACGGAGCCCATCACCACCGGGCTCACAATTTCCAGATGCGATGGGTTAAA
CGCCAGCGCCAGGTGAACCAGACCGCCTTCGGTTTCGATATCTGACGAGA
AGCCCATGTGATACTTCACGTCGCCGGTACCCAGATGTTCTTTATGCTTA
CCGGCAAATTCGTCGAACAGATCCTGCGGTTTTTTACCCAGTACGTTGAT
CAGCACGTTCAGGCGACCGCGGTGCGCCATCCCCAGCACCACTTCGCGAG
TGCCGCTGTTACCCGCATGGCGAACCATCTCTTTCAGCATGGGTATCAGC
GCATCTCCCCCCTCGAGCGAGAAACGTTTCGCACCCGGGAATTTGGCGCC
CAGATAACGTTCCAGCCCTTCAGCGGCGGTCAGTTCGTTCAGGAAGCGTT
TTTTCTCGTCAGCGCTAAAGGCCGCACGACCGGATTCGATGCGCTGTTGG
ATCCAGCGTTTCTCTTCGGTGCTGGGGATGTGCATATACTCAGCGCCAAT
CGGGCCACAGTAGGTCTGTTTTAAGCGCGAAGAGCGTTTGTGCGAGGGGA
GACGGGGCCGGCGCAGGGGAGGGGGCCCACGACGGGAGGGACGAGAGAGG
CGGAGGGGGGGGACGGGGGAAGACAGGGGAGAGCGGAAGGAGAAGGGGGG
CGGGAGGGGAACGCGGGAAGGGACGGGCGGAGAAGGGGGGGAGGGGAAGA
GCGGGGGGCGAGAGGCGGGGCGAGGGAAAGAGCAGGGGGCGGAAGCCAGG
AGGAGGGGGGGGCAGGAGCCGGGGGGAAGGGGGGGGGCGCGGAGGAGGAG
CCGGGAGGAGGACGGAGCGGGTGAGAGGCGGAAGGGGGAAAGGGGGGACG
GAAGGAGGAGCAGGACGGGGGGCGGGGGAGACGGGAGGGGACGGGGGAGG
GCGAGAAGAGAACGAAGGGAGGAGGGAGGGCAGGAGGGAAGCAGGGAAGA
GCGCCGTGAGAAGGACGCGGGGCGCGCGGGGGGAAGGGGGGGGGGGGGAG
GGAGAAGCGGGGGAACGGAGTCGAAGGAAGACGAGGAGGAGCGGGGGGGG
GCGAGGAGAGGAGAGAGAAGA
