# Supplementary material for: Molecular evidence for cross boundary spread of Salmonella spp. in meat sold at retail markets in the middle Mekong basin area
Source: PeerJ. 2021 May 3;9:e11255. doi: 10.7717/peerj.11255 (PMC8101457; doi:10.7717/peerj.11255)
Supplement: File S1 [file peerj-09-11255-s001.zip › Animal produt sequance for journal/LB60_hisD_31.txt]

>H200310-058_O06_1E0DSAC004_H03_premix.ab1	1297
CTGTCGCGTGATGTGGACCAGCCAGGCGTGCGTTGCCAGCAGGTTACGCG
TCCCGTCGCGTCTGTCGGTCTGTATATTCCCGGCGGCTCGGCTCCGCTCT
TCTCAACGGTGCTGATGCTGGCGACGCCGGCGCGCATTGCGGGATGTCAG
AACGTGGTTCTGTGCTCGCCGCCGCCCATCGCTGATGAAATCCTCTATGC
GGCGCAACTGTGTGGCGTGCAGGAAATCTTTAACGTCGGCGGCGCGCAGG
CGATTGCCGCTCTGGCCTTCGGCAGCGAGTCCGTACCGAAAGTGGATAAA
ATTTTTGGCCCCGGCAACGCCTTTGTAACCGAAGCCAAGCGTCAGGTCAG
CCAGCTCCTCGACGGCGCGGCTATCGATATGCCTGCCGGGCCGTCTGAAG
TGCTGGTGATCGCCGACAGCGGCGCAACACCGGATTTCGTCGCGTCTGAC
CTGCTCTCCCAGGCTGAGCACGGTCCGGATTCGCAGGTGATCCTGCTGAC
GCCGGATGCTGACATTGCCCGCAAGGTGGCGGAGGCGGTAGAACGTCAAC
TGGCAGAACTGCCGCGCGCGGACACCGCCAGGCAGGCCCTGAGCGCCAGT
CGTCTGATTGTGACCAAAGATTTAGCGCAGTGCGTCGCCATCTCTAATCA
GTATGGGCCGGAACACTTAATCATCCAGACGCGCAATGCGCGCGATTTGG
TGGATGCGATTACCAGCGCAGGCTCGGTATTTCTCAGCGACTGGTCGCCG
GAATCCGCCGGTGATTACGCTTCCGGAACCAACCATGTTTTACCGACCTA
TGGCTATCCTGCTACCTGTTCCAGCCTTGGGTAGCGGATTTCCACCAGAA
AAAACCCTTTAAAAAAAAGGCCGCGGGGGGGGGGGGGGGGGGGGGGGGGG
GGGGGCGCCCGGCGCGGGGCGGGGGGGCCGGGCCGGCCCGCGGGGGGGGG
GCGGCGGGGCGGGGCGGGGGGGGGGGGGGGGGGGGCGGGGGGGCCGCGGG
GGCCCGGGGGGCGGGCGGCGGGGGGCGCGCGCGCGGCCGGGCGGGGGGGG
CCGGGCCGCGGGCGGGCGGGCCCGGCGGGCCGGCGCGGGGGGGGGGCGGG
GCGCCGGGGCGGGGGCGGCGGCGGCGGGCCCGGCGGGGCGGCGCGGGCGG
GCGGGGGGGGCGGGCGGCGGGGGGGCCCGGGGGGGGGGGCGGGGGGGGGG
GCGCGGGCGGGCCGCGCGCCGGCCGGGGGGGCGGCGCGGGGGGGGGGCGG
CGGCGGGGCGGGGCCGCGGGCCGGCGCGCGGGCCCGCGGGGGGGCGG
