# Supplementary material for: Molecular evidence for cross boundary spread of Salmonella spp. in meat sold at retail markets in the middle Mekong basin area
Source: PeerJ. 2021 May 3;9:e11255. doi: 10.7717/peerj.11255 (PMC8101457; doi:10.7717/peerj.11255)
Supplement: File S1 [file peerj-09-11255-s001.zip › Animal produt sequance for journal/LB60_purE_C235.txt]

>H200310-058_A18_1E0DSAC004_A09_premix.ab1	1766
CCTCGCAAGGGCAATCGGCAGTTGTCCGTTGCCGAGAACGCAAACTTGCT
TCATAGCGTCCCCCGCGGATCGGGATTTTCCAGAACTTCATCGGTTTGCG
CTTTGCGCCAGTCAGCGATGCGCTGATGCAGTTCCGCGTCGTGTTGCGCC
AGAATCTGCGCGGCGAGCAGGGCGGCGTTAGCGGCACCGGCTTTACCGAT
CGCCAGCGTACCCACCGGAATGCCGCGCGGCATCTGCACGATGGAGTAGA
GGCTATCCACGCCGCTGAGCGCAGCGCTTTTGTACCGGCACGCCGAGTAC
CGGGACCAGCGTTTTTTGCCGCAATCATTCCCGGCAGGGTGCGCCGCGCC
CCCCGCGCGGGAAATAATCACTTGATATCCGTTCTCTTCTGCCGTTTCGG
GAAAAGCTTAAACAGTTTATCGGGGGGTACAAATGGGGGGAAACCACTTT
CTACATGGGGGGGGGAACCCCCAAAATTTCAAAAATTTCGGGGGGCAAAT
TGCATGGGTAGCCCAAGCCCCTTTTTGGCCCCCCATCACGATGGCAACAC
GCCCCGGAATTATTGGCGGGAAAAACTTGGCGTCTTAAAAACTCCCTGTG
GGGGCGGGAACACCTCTTTTTGTGGGGGGCTCAAAAAAATAATTATATTA
AATTTTAACACCCCCCCCCCCCCCCTTAATATACACCATAAATCCCCATC
ACCAACACATAACAAAAAAAAATTCATAACAAACCCCCTCCTTTTCCTTT
TAAATAAAACCTTACTCCTTCTCTCCCTCTCAATTAAACAACCATTCTTT
CCCTTCTCCCTCCCTTAATAAAATAAATTAATCCATACTCCCTTTCCTCA
CCCCCTCAAAACCACCCCACAAACTTATTTATTAACATTCACCCTTCCCC
CCCCACCTATCCTTATATATATTATAATAATATAATACTTCACACAATAT
ACATTAAACACCCAACATACAATTATTAAAATCTCTACATTATATACATT
TATTATAACACCACCCTTTAACATCAACCAACTTATAATTATATTCCATA
TAAATATATATCACCTACATCTCTAATATATAACACCCCCCCCTTTAAAA
ATATAAATCATAAATAAACCACATCATCAACATTATCACTCCATCTATCC
TTTTTTATATACCTTTTATTTATTCTATACAATCATCAAATACAATTACC
TTTAAATTAACTATTTCTATTAATTCATTCTTTATATTAAACCAAATCTT
ACATCTATTACATCAACCCCTTTAAAACATCCCACATCTTTTACTCAAAT
CCAAATATCCCTATATATCATTCACTATCAATATATTTACAACACATATC
ATTTAACACTTTATTCTATTACTAACATCTAAACTTATATAAACAACTAT
TATAAATCTACATTCCTATTTTAATATTTTAATATCCTTTTACAACTACC
TCTACCTTAAATTCAACTCCTACTCCCATTATTATATTTAACCAATTAAA
TATCCACATACCTTACCATCACTATCCATCATACACACTTTACATATTAC
TATTAACATCCTTAATCACCAAACACACACCACCACTTATATTCTTTAAC
ATTAATATACACTCTTCTACTTATATATATTTATACACACTCACACTCTC
ACCACTTATATCACACAACTCATCTCATATATTCTTTTATATTTTATTAT
ATACTTTATACACTACAAAACTAATCATACTTACCCCACATTCATACCTA
CATTTAACTAACATAA
