# Supplementary material for: Molecular evidence for cross boundary spread of Salmonella spp. in meat sold at retail markets in the middle Mekong basin area
Source: PeerJ. 2021 May 3;9:e11255. doi: 10.7717/peerj.11255 (PMC8101457; doi:10.7717/peerj.11255)
Supplement: File S1 [file peerj-09-11255-s001.zip › Animal produt sequance for journal/LB60_sucA_20.txt]

>H200310-058_O05_1E0DSAC003_H03_premix.ab1	1377
TGGGGGCCACAGGCTCGTTGTCTCGATCGTGCAGTAAGGCGTTGAACGCG
CATCCAGTGGGTTAGAGGTGGTGAAGCCCACCTGGTTGTTGATAACGATA
CGTACCGTACCGCCCACTTCGTAACCGCGCGCTTTCGACATGTTCAGGGT
TTCCTGAACCACGCCCTGGCCGGTCACCGCGGCGTCGCCGTGAATAGTGA
TCGGCAACACTTTGTTGCTGCTCGGTTCGTCCAGTCTGTCCAGACGGGCG
CGCACGGAGCCCATCACCACCGGGCTCACAATTTCCAGATGCGATGGGTT
AAACGCCAGCGCCAGGTGAACCAGACCGCCTTCGGTTTCGATATCTGACG
AGAAGCCCATGTGATACTTCACGTCGCCGGTACCCAGATGTTCTTTATGC
TTACCGGCAAATTCGTCGAACAGATCCTGCGGTTTTTTACCCAGTACGTT
GATCAGCACGTTCAGGCGACCGCGGTGCGCCATCCCCAGCACCACTTCGC
GAGTGCCGCTGTTACCCGCATGTCGAACCATCTCTTTCAGCATGGGTATC
AGCGCATCTCCCCCCTCGAGCGAGAAACGTTTCGCACCCGGGAATTTGGC
GCCCAGATAACGTTCCAGCCCTTCAGCGGCGGTCAGTTCGTTCAGGAAGC
GTTTTTTCTCGTCAGCGCTAAAGGCCGCACGACCGGATTCGATGCGCTGT
TGGATCCAGCGTTTCTCTTCGGTGCTGGTGATGTGCATATACTCAGCGCC
AATCGGGCCGCAGTAGGTCTGTTTTTAAGCGCGAAAACACCAGAGGAAGG
AGGAAGGGGGAGGGGGGGGGGGGTGGGGGGGAGAAGGGAAGAAGGGGGAA
GGGGAAGGGAAGGGGGAGGGGAGGAGGAGAGGGGGGGGGGAAGGGGGAGA
GGAAGGAAAAGGAGGAGAGAGGAGGGGAGGAGGGAAAGGGGAGGGGGAGA
AAAGAGAGAGGGAGGAGAGAAAGGGGGGGGGGGGAGGGGGGAGGAGGGGG
AAGAGGAGGAGGAGAGGGGGGAGAGGGGGGGGGAAGAGAGGAGGAGGGGG
AGGGAGGGAGGGGGGGGAGGGGGGAGAGAAGGGGGAGGAAAGAGGGAGGG
AGGGGGGGAAGAAAGGGGAGGAGGGGAGGAGGGAGAGAGAGGGAGAGGAG
AGAGAGGGGGAGGAGGGGGGGGGGAGGGAAAGAGGGGAAGAGGGGGGGTG
GAGAAGGAGGGGAGGAAGAAGGGGGGAAGGGAAAATAGGAGAAAAGGGGG
GAGGGGGAGAAGGAGGGGGAAGGAGGGGGGAGGAGGGGGGAAGTGGATAG
GGAGGTGAGGTTATGTGGGTTGTTTAGGGATGGGGAGATTGTATGGAGGG
TGGTGAGTGGTTGGGTGAGGAAGGTGA
