# Supplementary material for: Molecular evidence for cross boundary spread of Salmonella spp. in meat sold at retail markets in the middle Mekong basin area
Source: PeerJ. 2021 May 3;9:e11255. doi: 10.7717/peerj.11255 (PMC8101457; doi:10.7717/peerj.11255)
Supplement: File S1 [file peerj-09-11255-s001.zip › Animal produt sequance for journal/LB60_thrA_C631.txt]

>H200310-058_A17_1E0DSAC003_A09_premix.ab1	833
TTGGCGCCGACTCAGTAAAATGCGCTGAAATGCCGCGTAGCGGCGCATAC
CGTCGCCGACACAGAGATAATCGCCAACCGCTCAGTAACCGCCAGCGTTC
CAGCAGCCCTCTTTCAGCTCCAGATAGAACTCATCCTGCATCGGCGGCGG
ACAGGCGCGAAGTCACTCTGGGGCACAAAAAAGTGGAGGCTGTATTCAGA
GGGGGGAGGGGGAAATGAGCACCCCCGAAATCCCGGGGCAAAAAGGGGGG
GGAAAAACCCGCGCCGCCTTCCAAACCATCCTTTTAATTCCGGGGCCGAA
CACGTAAAACAACGGCCTTTTTGTAAGGGTAAAAAACCCTTTTACCGGCA
AAATTTTAATCGCCGCTGGACGCCCCAATAAGGGTTCTTGGGGCTGGGGA
ATTCCGGGATTTTTAAACCAAAAGGGGGATCGGAAACTGGGCAAAGGGCG
TTTAGGGGCCAGGGGGAAAGGAATTTTGGCCCCCAAAGAAAAAAAGTCCA
TTCGTTTCCGGGAGGGACTTCAATTTCAACAGCTGGGCGGCCGGGACCCT
GGGGGGGTTCAAAGGTTTACCCCCCCATCGACGCCGGCCAAAATTTCAAA
GCAGCAGGCGCGAAAACAGGCGCCAGACCGGCGGGGGAAATAGCCGAAAC
ATTACGGCCCACCCCCACCAGTCCCCCTTTCCATTACCGGCAGAAAAGCC
CGCCATCAGGATCATGTGACCGGCCGGGACCTGGCTGGCGGCGATACGAC
GAGTCGATCCCGAAATATCGACGGTAGATCCAGGAATGGCCAACCGCCAG
CAGTTTTCTACGTGATAAAAAGAAAAAAAAAGA
