# Supplementary material for: Molecular evidence for cross boundary spread of Salmonella spp. in meat sold at retail markets in the middle Mekong basin area
Source: PeerJ. 2021 May 3;9:e11255. doi: 10.7717/peerj.11255 (PMC8101457; doi:10.7717/peerj.11255)
Supplement: File S1 [file peerj-09-11255-s001.zip › Animal produt sequance for journal/LB68_aroC_130.txt]

>H200723-055_M09_LB68-a_aroC.ab1	1395
CTCGGGTGGTACGGATCAGTAAATTCTCTCCGGCGTGTTTGATGGCGTGA
CGACCGGCACCAGCATTGGCCTGCTGATTGAAAACACCGATCAGCGCTCG
CAGGACTACAGCGCGATTAAAGATGTTTTTCGTCCGGGACACGCGGATTA
CACCTATGAGCAGAAATACGGCCTGCGCGATTACCGTGGCGGTGGACGTT
CTTCCGCGCGTGAAACCGCGATGCGCGTAGCGGCAGGGGCGATCGCCAAG
AAATACCTGGCGGAAAAGTTCGGCATCGAAATCCGCGGCTGCCTGACCCA
GATGGGCGATATTCCGCTGGAGATTAAAGACTGGCGTCAGGTTGAGCTTA
ATCCGTTCTTTTGTCCCGATGCGGACAAACTTGACGCGCTGGACGAACTG
ATGCGCGCGCTGAAAAAAGAGGGCGACTCCATCGGCGCGAAAGTGACGGT
GATGGCGAGCGGCGTGCCGGCAGGGCTTGGCGAACCGGTATTTGACCGAC
TGGATGCGGACATTGCCCATGCGCTGATGAGCATCAATGCGGTGAAAGGC
GTGGAGATCGGCGAAGGATTTAACGTGGTGGCGCTGCGCGGCAGCCAGAA
TCGCGATGAAATCACGGCGCAGGGTTTTCAGAGCAACCACGCTGGCGGCA
TCCTCGGTGGCATCAGTAGCGGGCAACACATTGTGGCGCATATGGCGCTG
AAACCTACCTCCAGCATTACCGTGCCGGGACGTACGATCAACCGGATGGG
TGAAGAAGTCGAGATGATCACCAAAGGGCGCACACCCCGGGGGGGGGGGG
GGAGGAGGAGAAAAAATATGAGGTTTTCGCCCCCCGCCTTCAAATTGTTT
TTTTTGTCTTGTTTTTTTTTTTTTTTTTTTTTTTTTTTTTTTTTTTTTTT
TTTTTTTTTTTTTTTTTTTTTTTTTTTTTTTTTTTTTTTTTTTTTTTTTT
TTTTTTTTTTTTTTTTTTTTTTTTTTTTTTTTTTTTTTTTTTTTTTTTTT
TTTTTTTTTTTTTTTTTTTTTTTTTTTTTTTTTTTTTTTTTTTTTTTTTT
TTTTTTTTTTTTTTTTTTTTTTTTTTTTTTTTTTTTTTTTTTTTTTTTTT
TTTTTTTTTTTTTTTTTTTTTTTTTTTTTTTTTTTTTTTTTTTTTTTTTT
TTTTTTTTTTTTTTTTTTTTTTGTTTTTTTTTTTTTTTTTTTTTTTTTTT
TTTTTTTTTTTTTTTTTTTTTTTTTTTTTTTTTTTTTTTTTTTTTTTTTT
TTTTTTTTTTTTTTTTTTTTTTTTTTTTTTTTTTTTTTTTTTTTTTTTTT
TTTTTTTTTTTTTTTTTTTTTTTTTTTTTTTTTTTTTTTTTTTTTTTTTT
TTTTTTTTTTTTTTTTTTTTTTTTTTTTTTTTTTTTTTTTTTTTT
