# Supplementary material for: Molecular evidence for cross boundary spread of Salmonella spp. in meat sold at retail markets in the middle Mekong basin area
Source: PeerJ. 2021 May 3;9:e11255. doi: 10.7717/peerj.11255 (PMC8101457; doi:10.7717/peerj.11255)
Supplement: File S1 [file peerj-09-11255-s001.zip › Animal produt sequance for journal/LB68_dnaN_97.txt]

>H200723-055_M17_LB68-d_dnaN.ab1	1361
CCAAATTAACGCTCAGCAGGTCAGCGGCCCGCTGGGCGGTCGTCCTACGC
TGCCGATTCTCGGTAACCTGCTCCTCCAGGTAGCGGACGGTACGCTTTCT
CTGACCGGCACCGATCTTGAAATGGAGATGGTCGCGCGCGTTACGCTTTC
TCAGCCGCATGAGCCGGGTGCTACTACTGTGCCGGCGCGGAAATTCTTTG
ATATCTGCCGCGGCCTGCCGGAGGGCGCGGAGATTGCCGTTCAGTTGGAA
GGCGATCGGATGCTGGTGCGTTCTGGCCGTAGCCGCTTCTCGCTGTCTAC
ACTGCCTGCCGCCGATTTCCCGAATCTTGACGACTGGCAAAGCGAAGTTG
AATTTACGCTGCCGCAGGCCACGATGAAGCGCCTGATTGAAGCGACCCAG
TTTTCGATGGCCCATCAGGATGTGCGCTACTACTTAAACGGTATGCTGTT
TGAAACGGAAGGTAGCGAACTGCGCACTGTCGCGACCGACGGCCACCGCC
TGGCGGTGTGCTCAATGCCGCTGGAAGCGTCTTTACCCAGCCACTCGGTG
ATTGTGCCGCGTAAAGGCGTGATTGAACTGATGCGTATGCTCGACGGCGG
CGAAAACCCGCTGCGCGTGCAGATCGGCAGTAATAATATCCGCGCGCACG
TCGGCGACTTTATCTTTACCTCGAAGCTGGTGGATGGGCGCTTCCCGGAT
TACCGTCGCGTTCTGCCGAAGAATCCGGATAAACATCTGGAAGCGGGCTG
CGATATCCTCAAGCAGGCGTTTGCCCGCGCGGCAATCTCCAGAGAGAGAG
AAATAAAAAAAAAAAAAAATTGGGGGTGTTTGGGGATTTTTGGACGGGGT
GCCCTATTTTGGTGAGGAGACGGGAGCAAAAAGGATAGGTAGATACAAGG
GGGGGTTGTGTTCTAGAGAATAGGTTAAGAAAAATTTGGGAAATTGGCCG
GGGAAATTAGGTAAGGGCTTTTGGCAGGGGCTTGGGGTGTTGGCCCCATT
AGATTGGCGGGAGGAGGTCAATGGGAGAGGATAAAGGTAGGTAGATGGTG
GGTAATTTTGCTAGGAGTTGGTGTGTATGCAGGAGGGAAGATAAGGTGTT
GTAAGGAGTTGGTGTGGGTTGATTGTTGGGGGCAGTCGTGAAGTATTGAT
GTGAGCGGGGGCGAGTAGGTGGTGGTTGCAACTGATGGGGAGAAGTGTGA
GAAGTGAGGTTTTGTTGAGATGGGGATGCTGGGGGGAGGGGGGGGGGGGG
GGGGGGGGGGGGGGGGGGGGGGGGGGGGGGGGGGGGGGGGGGGGGGGGGG
GGGGGGGGGGGGGGGGGGGGGGGGGGGGGGGGGGGGGGGGGGGGGGGGGG
GGGGGGGGGGG
