# Supplementary material for: Molecular evidence for cross boundary spread of Salmonella spp. in meat sold at retail markets in the middle Mekong basin area
Source: PeerJ. 2021 May 3;9:e11255. doi: 10.7717/peerj.11255 (PMC8101457; doi:10.7717/peerj.11255)
Supplement: File S1 [file peerj-09-11255-s001.zip › Animal produt sequance for journal/LB68_hemD_25.txt]

>H200723-055_K02_LB68-h_hemD.ab1	1242
TCCCAGTACGGGCAGTGGCTGGAGTTTCCACTGATTGAATTTGTCGCCGG
TCGGGAGCTACCCACCCTGGCCGACCGCCTGGCGACTCTGACGGAAAACG
ATCTGGTTTTTGCCCTTTCACAGCACGCCGTCGCCTTTGCTCACGCCCAG
CTCCAGCGGGATGGTCGAAACTGGCCTGCGTCGCCGCGCTATTTCGCGAT
TGGCCGCACCACGGCGCTCGCCCTTCATACCGTTAGCGGGTTCGATATTC
GTTATCCATTGGATCGGGAAATCAGCGAAGCCTTGCTACAATTACCTGAA
TTACAAAATATTGCGGGCAAACGCGCGCTGATTTTGCGTGGCAATGGCGG
CCGCGAACTGCTGGGCGAAACCCTGACAGCTCGCGGAGCCGAAGTCAGTT
TTTGTGAATGTTATCAACGATGTGCGAAACATTACGATGGCGCGGAAGAA
GCGATGCGCTGGCATACTCGCGGCGTAACAACGCTTGTTGTTACCAGCGG
CGAGATGTTGCAACGGCTCTGGTCGCTGACTCCCGAGTGGTATCGTGAGC
ACTGGTTACTACGCTGTCGGCTATTGGTCGTCAGTGAACGTCTGGCGCAC
CTCGCCCGGGAGCTGGGCTGGCAAGATATAGGGGGGCCCCTAAAAAAAAA
AAAATGTTTACTTTGGATTTTTCAGGGGGGGGTTCAGAGGGAGAGGGGGA
GGGGGGAGAGGCGGCGGTGTGCAGGGTATCAGGAAGGGAGGGGGAAAGGG
GGAGAGGGGAAGAGGGAGGGGAGGCGGAGGGGGGGGGGGGGGAGGGGGGG
GTAAGGGGAATGGGAGGGGAGGGAGGAAGGGGGGGGGGGGGGAGGGGTGG
GGAATGGCGGTGTAGGGAGGAGGGGGAAGGGATGGCGGGGGAGGGGCAGT
GGGGGGGGAGGGGGAGGGGGGAAGGGGGAGGATGGGGGGGGGGGCGGGCG
GGCGGGGGGGGAGGGGAGACGGGGGGGGGGCGGGAAGGGGGGGGGGGGGG
GGGTGAGGGGGGGGAGGGGGTGAGGGTGGGGGGGTAGTGTGGAAGGATGA
GGGGCGAAGTAGATGGGTTAGGCGAGGGGGGGGGGGGAGGGGGGGGGTGT
GGGAGGGCGGGGCTGGGGGGCGGGGGGGTGGGGGAGGAGGGGGGAAGGAA
GGGGAAAGAGGAGCGAGAAGAAAGGAAAAGGGTGGGGTGTGATGGGAGGG
GGGGGGGGGGGGGTGGGGTGGTGGGGGGGGGGGAGGGGAAGA
