# Supplementary material for: Molecular evidence for cross boundary spread of Salmonella spp. in meat sold at retail markets in the middle Mekong basin area
Source: PeerJ. 2021 May 3;9:e11255. doi: 10.7717/peerj.11255 (PMC8101457; doi:10.7717/peerj.11255)
Supplement: File S1 [file peerj-09-11255-s001.zip › Animal produt sequance for journal/LB68_hisD_125.txt]

>H200310-058_A08_1E0DSAC004_A04_premix.ab1	1412
ATGACAGCTTGATGTGGACCAGCCAGGCGTACGTTGTCAGCAGGTTACGC
GTCCCGTCGCGTCTGTCGGTCTGTATATTCCCGGCGGCTCGGCTCCGCTC
TTCTCAACGGTGCTGATGCTGGCGACGCCGGCGCGTATTGCGGGATGTCA
GAACGTGGTTCTGTGCTCGCCGCCGCCCATCGCTGATGAAATCCTCTATG
CGGCACAACTGTGTGGCGTGCAGGAAATCTTTAACGTCGGCGGCGCGCAG
GCGATTGCCGCTCTGGCCTTCGGCAGCGAGTCCGTACCGAAAGTGGATAA
AATTTTTGGCCCCGGCAACGCCTTTGTAACCGAAGCCAAGCGTCAGGTCA
GCCAGCGTCTCGACGGCGCGGCTATCGATATGCCAGCCGGGCCGTCTGAA
GTACTGGTGATCGCCGACAGCGGCGCAACACCGGATTTCGTCGCTTCTGA
CCTGCTCTCCCAGGCTGAGCACGGCCCGGATTCCCAGGTGATCCTGCTGA
CGCCTGATGCTGACATTGCCCGCAAGGTGGCGGAGGCGGTAGAACGTCAA
CTGGCGGAACTGCCGCGCGCGGACACCGCCCGGCAGGCCCTGAGCGCCAG
TCGTCTGATTGTGACCAAAGATTTAGCGCAGTGCGTCGCCATCTCTAATC
AGTATGGGCCGGAACACTTAATCATCCAGACGCGCAATGCGCGCGATTTG
GTGGATGCGATTACCAGCGCAGGCTCGGTATTTCTCGGCGACTGGTCGCC
GGAATCCGCCGGTGATTACGCTTCCGGAACCAACCATGTTTTACCGACCT
ATGGCTATTCTGCTACCTGTTCCAGCCTTGGGTAGCGATTCAAGAGAGAA
AAAAAAATCCCAGAGAAGAAAAGGGTTTGTTTTTTTTTATGTGTGTTGTG
GTGTTTTGTGTTGTGTGTGGGTGGTGGGTGGTGGGGGTTGTTTGGGGTTG
TGTTGGGGTGTGTGGGTGTGGGTGTTTTTTGGGGGTTGGTGGGTGGGGTT
GTTGGGGTGGGGGTGGTGGGGGTTGGTTGTGGGGGTGGGGGTGTGTTGTT
GGTGGGGGTGGGTTTTTTTGTGTGGGGGGTTGGGTTGGGGGGGGGGGGTG
TGGGTGGGGTTTTTTTGTTTGTGTGTGGTGGGGGGTGGGTTGGGTGGGTG
TGTTGGTGGTTTTGGGGGGGTGGGGGGTGGTTGGGGGGTGGGTGGTGGGG
TGGTGTGGGGTGGTGTGGGGTTGGGGGTGGGGTGGTATTTGGTGAAAGTG
GAGGGTGGGAAGTGAGGATTATGAAGGGGGTGGGAGAGAGGAGTGGTTAT
GTTGAATGGGGGGTTGGTATGTGGGGAGGGGGGTTATAATGTAGGTGAAG
TGAATAGAGAAGGTTTATGAGGAGAGGGGAGGGGGGAGAGATGTGGGAGG
GGATTGTATAAG
