# Supplementary material for: Molecular evidence for cross boundary spread of Salmonella spp. in meat sold at retail markets in the middle Mekong basin area
Source: PeerJ. 2021 May 3;9:e11255. doi: 10.7717/peerj.11255 (PMC8101457; doi:10.7717/peerj.11255)
Supplement: File S1 [file peerj-09-11255-s001.zip › Animal produt sequance for journal/LB68_purE_C309.txt]

>H200310-058_C18_1E0DSAC004_B09_premix.ab1	1708
CCCTCGCTGGCAGATCGGCCAGTTGTCCGTTGCCGAGAACGCAAACTTGC
TTCATAGCGTCCCCCGCGGATCGGGATTTTCCAGAACTTCATCGGTTTGC
GCTTTGCGCCAGTCAGCGATGCGCTGATGCAGTTCCGCGTCGTGTTGCGC
CAGAATCTGCGCGGCGAGCAGGGCGGCGTTAGCGGCACCGGCTTTACCGA
TCGCCAGCGTACCCACCGGAATGCCGCGCGGCATCTGCACGATGGAGTAG
AGGCAATCCACGCCGCTAGAGCGCAGCGCTTTTGTACCGGCACCGCCGAG
TACCGGGGACCAGCGTTTTTTGCCGCAATCATTCCCGGCGGGGGGCGCCG
CGCCCCCCCGCGCCGGGAAATAATCACTTGGATATCCGTTCTCTTCCCGC
CGTTTCGGAAAAGCTAAAAAGTTTTATCGGGGGGCGCAAAGGAGGGGAAA
CCCACTTTCTACATGGGGGCGGGAACCCCCAAAATTTCCAAAAATTTCGG
GGGGCCAAATTGCATGGGTACCCCAACCCCCTTTTGGACCCCCCATCACA
ATGGGCAACCCGCCCCGGAATTTTTGCGGGAAAAAATTGGCGTTTTAAAA
ACCCCCCTGTGGGGCGCGGGAACACCTGTTTTTTTGGGGGGGGAAAAAAA
AAAAAATATAAAATTAAAAATCCCAAGGAGGGGGGGTGTGGCTCTCTTCC
TTCCCCTCCGGGGATGGAAAAAAGGCAGGTCCCGCCAAAATCTTCCCCTC
TTTTTTTAATAGGGGGAGGGGGCCTTTTTGGCAGAAAGAAAAAAAGGTTT
CTTTCCCCCCCCCGGGAAGAAAAATGGTTAGAAAAAAAATAATGAAAAAG
AAGAAAAAAAAAGAAAATTTTTGGGGTCGGGGGGCCCGCCTTTTCCCAAA
AAAAAAAAAAAAAAAAAAAAAAAAAAAACCCACCAAAACAAAACACCCAC
ACAAAAACAAAAAACAAACAAACAAAACCACAACCACCCAACCACCCCCA
TCCCCCACCACCACATCCCAAACCACACAAAACAACACATCACACCACAA
TTTCACTAAAATAACCCTACAACAAAAATCCATTCCTTTTTAACTACTCA
CCTATCCTCTCCCTCCATTTTATTCTTTATTCTCTATATTTTTTATATCA
TATTCCCATACTATTACACACTTTTTTCTTACCAACTTTTTTTACCTAAA
ATTATATTATAATAACCACTTTCACAAATTACAATAAATCTTACTCTAAT
TTCTCAACTTACCTTCATCATCTCATACTACTATTACATCCATTATTAAA
TTAACTAATTTCATATACCCTATTCCCTTTCCTACCCCCTTACCTTTTCC
ACCACACTCTCATCTCCTATTATATTTATACTTTTCTATTCTATACTTAC
TAAACTACTCCACTTACTTATCAAACACATCATAATAACTTACTTAACAT
ATTTCTATACACTATAATTTAATTTCCTACTACCCACTTCTACCTACTAT
ATTATAATTTAATATCATTATTACCACCATAAAACACGCATATATATCCT
ATTCAAATATTCAAACTCTTCTACCATCTTTATTATTAACTATCCCCTAA
CATCACCATATTATTACCTCAATTACATATTCTTTTTTCTTTTTTATTCA
TTATTTACTCTACCTCCATTATCCACTCCCTCTAAACTATTCAACTTATA
TAATACAA
