# Supplementary material for: Molecular evidence for cross boundary spread of Salmonella spp. in meat sold at retail markets in the middle Mekong basin area
Source: PeerJ. 2021 May 3;9:e11255. doi: 10.7717/peerj.11255 (PMC8101457; doi:10.7717/peerj.11255)
Supplement: File S1 [file peerj-09-11255-s001.zip › Animal produt sequance for journal/LB68_sucA_9.txt]

>H200310-058_A07_1E0DSAC003_A04_premix.ab1	1505
GGGGGCTCAGCTTCGCTTACCCGTTCGTGCAGTAGGCGTTGAACGCGGCA
TCCAGTGGGTTAGAGGTGGTGAAACCCACCTGGTTGTTGATAACGATACG
TACCGTACCGCCCACTTCGTAACCGCGCGCTTTCGACATGTTCAGGGTTT
CCTGAACCACGCCCTGGCCGGTCACCGCGGCGTCGCCGTGAATAGTGATC
GGCAACACTTTGTTGCTGCTCGGTTCGTCCAGTCTGTCCAGACGGGCGCG
CACGGAGCCCATCACCACCGGGCTCACAATTTCCAGATGCGATGGGTTAA
ACGCCAGCGCCAGGTGAACCAGACCGCCTTCGGTTTCGATATCTGACGAG
AAGCCCATGTGATACTTCACGTCGCCGGTACCCAGATGTTCTTTATGCTT
ACCGGCAAATTCGTCGAACAGATCCTGCGGTTTTTTACCCAGTACGTTGA
TCAGCACGTTCAGGCGACCGCGGTGCGCCATCCCCAGCACCACTTCGCGA
GTGCCGCTGTTACCCGCATGGCGAACCATCTCTTTCAGCATGGGTATCAG
CGCATCTCCCCCCTCGAGCGAGAAACGTTTCGCACCCGGGAATTTGGCGC
CCAGATAACGTTCCAGCCCTTCAGCGGCGGTCAGTTCGTTCAGGAAGCGT
TTTTTCTCGTCAGCGCTAAAGGCCGCACGACCGGATTCGATGCGCTGTTG
GATCCAGCGTTTCTCTTCGGTGCTGGTGATGTGCATATACTCAGCGCCAA
TCGGGCCACAGTAGGTCTGTTTTTAAGCGCGGAGAAAATATTCCCCCCCC
CCCCCCCCCCCCCCCCCCCCCCCCCCCCCCTGCCCGGCCTCTTCTGAACC
GAAGAAGGGGAAGGAGAGGACCGGGGGAGGGGGCGAGAAGAGGGGAGGGG
GGGAACGGGGGAGGGCAGCACAAGAAGGGGGGGACGGCGGGAGCGGGGGG
AGGGGCAGGGGAAGAGGGAGGGGGGGGGGCAGGAGGAGACGAGCGGACCC
CGAAGGCGGGACGAGACGGGAGGGGAGAGGGGGGGGGGGGAAGGGAAAGA
GGGAAGAAGGGAGCGGGGGGGGGGACGGAGGAACGGAGGCGGAGGAGGGG
GGGGGAGGGGAGGAGAAGACGGAGGGGGGGGAGAAACGAGGGGATGGCGG
AAGTGGCGGCGGGGGGGGAGAGGGGGGGGAGGGGGTGGGGGGTTGGTGGG
GGGGGGTGTTAGGTAGGGGGTTGGGGGGACGTGGTGTTGAAGGGGTATGG
GGGGGGAGACATGTATTGGGTAGGTTGGTGTGTTAGTGGTAGGGGGGATG
AAGGGGTGTGATGGAAAGGTGGGGGTTTTTTCGTGGTAGCAGTGGGTGTG
CTGGGTGTGTTTATTGTTGCTTCGCGGGAGGTGGAGGGTGTTGTTTGTGC
GGGGAGGAGAGGGAATGTGGAATGGAGACGTAGGTGGATGTGGGGGGTTG
ACTGGGGCATAGGGGGATTGGGTTCGCGTGGAGGGGGGGGTATGTTGGGG
GATGG
