# Supplementary material for: Molecular evidence for cross boundary spread of Salmonella spp. in meat sold at retail markets in the middle Mekong basin area
Source: PeerJ. 2021 May 3;9:e11255. doi: 10.7717/peerj.11255 (PMC8101457; doi:10.7717/peerj.11255)
Supplement: File S1 [file peerj-09-11255-s001.zip › Animal produt sequance for journal/LB68_thrA_101.txt]

>LB68_C07_premix.ab1	1649
CCTGCATGGCGGTGGGCATTACCTTGATCTACCGTCGATATCGCGGAATC
GACTCGCCGTATCGCCGCCAGCCAGATCCCGGCCGATCACATGATCCTGA
TGGCGGGCTTTACCGCCGGTAATGAAAAGGGTGAACTGGTGGTGCTGGGC
CGTAATGGTTCCGACTATTCCGCCGCCGTGCTGGCCGCCTGTTTACGCGC
TGACTGCTGTGAAATCTGGACTGACGTCGATGGCGTGTATACCTGTGACC
CGCGTCAGGTGCCGGACGCCAGGCTGCTGAAATCGATGTCCTACCAGGAA
GCGATGGAACTCTCTTACTTCGGCGCCAAAGTCCTTCACCCTCGCACCAT
AACGCCTATCGCCCAGTTCCAGATCCCCTGTCTGATTAAAAATACCGGTA
ATCCGCAGGCGCCAGGAACGCTGATCGGCGCGTCCAGCGACGATGATAAT
CTGCCGGTGAAAGGGATCTCTAACCTTAACAACATGGCGATGTTTAGCGT
CTCCGGCCCTGGAATGAAAGGGATGATTGGGATGGCGGCGCGTGTTTTCG
CCGCCATGTCTCGCGCCGGGATCTCGGTGGTGCTCATTACCCAGTCCTCC
TCTGAGTACAGCATCAGTTTCTGTGTGCCGCAGAGTGACTGCGCGCGTGC
CCGCCGTGCGATGCAGGATGAGTTCTATCTGGAGCTGAAAGAGGGGCTGC
TGGAGCCGCTGGCGGTTACGGAGCGGTTGGCGATTATCTCTGTTGTCGGC
GACGGTATGCGCACGCTACGCGGCATTTCAGCGAAATTCTTCGCCGCGCT
GCGCGCAAATAAAAAAAATTTTTTGGGGGGGAGGGGGTGAACCCCGCGAA
AAAAACGAATGCTGAGTACGGTGGTGGGGCTGTGAGTGTAATTTGGTTGG
GGGCAGAGATGGGGTTTTATGTCTCTTTGACCTGCTGGCGGCGCTTGGCT
TGCGTGGCTTTGGTGCCGGGCGGTTGTGGTATGAAGTGTAAGGTGTAGGA
TTGCTAGGTGCACGTGAGCAGTGGGGTGTGTTTGGTGGTGCCGGAGATAT
ATGTATTTATATGATGGTTTTAGTTGATCAGGATACTGTCGTGAGCTGTT
TCTATGTAGTTAGCGCGTGATTGGATAGAATTTTATGTTACGTGAAGTTG
TCAGCGCCTCGGCTCGTGTCGAGTATTGTGTGCGGGATGGGGAATTGTGG
TACCGTGTGGAGAGTTTTGTGGGAGTGTTTTTGTTGGTAGGTGTGGAGTG
CTATATGTTATAAGCGATAGCTAGATGGGAGGGAAGCTGGACTGTGCTTG
TAAGGTGTGACCGGTGAGTGATTGATGATGTCTGTTGTTTGGTGCGTGAC
GCGCGAATAGGTGTAGGGGCGTGAAGAGACAGGCAATGCTGTATGTGGTG
CTTGACTGGCGCTGCGGTGTGTTTGGATAGATCGGCTATTTGTTGTTCGG
TTGTGGAAGCGCGCGGGCTTGGGGATGCGTATGGAGCTACTACCTTCGAG
TGGTGTTGACACGGGGAGTTGACACAGGCGATGTGGTGCAGTTGGGTTGG
TTTACATTATCTTGTTGTGGTGCTTGTAGGCGACATCGGCGTGTGTTTAT
GGGATGGAGGCGTGCGGGTGCAAGGTTGTGGTAGTACGTAGATGTGTGG
