# Supplementary material for: Molecular evidence for cross boundary spread of Salmonella spp. in meat sold at retail markets in the middle Mekong basin area
Source: PeerJ. 2021 May 3;9:e11255. doi: 10.7717/peerj.11255 (PMC8101457; doi:10.7717/peerj.11255)
Supplement: File S1 [file peerj-09-11255-s001.zip › Animal produt sequance for journal/LCH18_aroC_10.txt]

>H200723-055_M05_LCH18-a_aroC.ab1	1449
CTCAGCGCGACGGACAGGTAAATTCTCTCCGGCGTGTTTGATGGCGTGAC
GACCGGCACCAGCATTGGCCTACTGATTGAAAACACCGATCAGCGCTCGC
AGGACTACAGCGCGATTAAAGATGTTTTTCGTCCGGGACACGCGGATTAC
ACCTATGAGCAGAAATACGGCCTGCGCGATTACCGTGGCGGTGGACGTTC
TTCCGCGCGTGAAACCGCGATGCGCGTAGCGGCAGGGGCGATCGCCAAGA
AATACCTGGCGGAAAAGTTCGGCATCGAAATCCGCGGCTGCCTGACCCAG
ATGGGCGACATTCCGCTGGAGATTAAAGACTGGCGTCAGGTTGAGCTTAA
TCCGTTCTTTTGTCCCGATGCGGACAAACTTGACGCGCTGGACGAACTGA
TGCGCGCGCTGAAAAAAGAGGGTGACTCCATCGGCGCGAAAGTGACGGTG
ATGGCGAGCGGCGTGCCGGCAGGGCTTGGCGAACCGGTATTTGACCGACT
GGATGCGGACATCGCCCATGCGCTGATGAGCATTAATGCGGTGAAAGGCG
TGGAGATCGGCGAAGGATTTAACGTGGTGGCGCTGCGCGGCAGCCAGAAT
CGCGATGAAATCACGGCGCAGGGTTTTCAGAGCAACCACGCTGGCGGCAT
CCTCGGTGGCATCAGTAGCGGGCAACACATTGTGGCGCAAATGGCGCTGA
AACCTACCTCCAGCATTACCGTGCCGGGACGTACGATCAACCGGGCAGGT
GAAGAAGTCGAAATGATCACCAAAGGGGCGCCCCCCCGGGGGGGGGGGGG
AGGAATTTAATTTACTTAACCCTCCCCCCCCCCCCCCCCCCCTCCCCCCC
CCCCCCCCCCCCCCCCCCCCCCCGCCCCCCGGCCCCCGCCCCCCCGGGCC
CGGGCGCGCCGGGGCCCGGGGGGCCCCGCCGGGGGGCGCCGCGGGGCCCG
GCCGGCCGGCCGGGGCGGGGGGCGGGGGGGGCGGCCGGGGCGCCCGCCGC
CGGCGGGCGCCCCGGCGGGGCGGCGCGCGGGGCCCGCGGCCGGCCCGGCC
CCCCGGGGCCCCCGCGGCCGCCGGCGCGGCGCCGCCCGCGGCCCGCGGCG
CGCCGCGCCGGGCGCCCGCCCGCGGCGGGCCGCCGCGCCGCGCGGCCCGG
GCGGCGGCGGCCGCGGGGGCGGCGCGGCGGCGGCCCGGCCGCCGCGCGGG
GCGCCCGGCGGCGGGGCGGGCGGGGGGGGGCGGCGCCGGGGGCCGGGGCG
GCGGCGGGCGGCCGCGGGCCGCGCCCCGCCCGCGCGCGCCCGCGCGGCGC
GGGCCCCGGGCCCGCGGGGCCCGCGGGGGCGCCGGCCGCGGGCCCGGGCC
GCCGCGGGGCCCCCGCGCGCGGGCGGGGCGGGGGCGCGCGCGCGCGCGCC
CCCGCCCGCGCGGCGCGCGGCGGCCGGCGCGCGCGCGCGGCGCGGCCGC
