# Supplementary material for: Molecular evidence for cross boundary spread of Salmonella spp. in meat sold at retail markets in the middle Mekong basin area
Source: PeerJ. 2021 May 3;9:e11255. doi: 10.7717/peerj.11255 (PMC8101457; doi:10.7717/peerj.11255)
Supplement: File S1 [file peerj-09-11255-s001.zip › Animal produt sequance for journal/LCH18_dnaN_60.txt]

>H200723-055_M13_LCH18-d_dnaN.ab1	1357
TCTATTTCAACGCTCAGCAGGTCAGCGGCCCGCTGGGCGGTCGTCCTACG
CTGCCGATTCTCGGTAACCTGCTCCTCCAGGTAGCGGACGGTACGCTTTC
TCTGACCGGCACCGATCTTGAAATGGAGATGGTCGCGCGCGTTACGCTTT
CTCAGCCGCATGAGCCGGGCGCCACTACCGTGCCGGCGCGGAAATTCTTT
GATATCTGCCGCGGCCTGCCGGAGGGCGCGGAGATTGCCGTTCAGTTGGA
AGGCGATCGGATGCTGGTGCGTTCTGGCCGTAGCCGCTTCTCGCTGTCTA
CGCTGCCTGCCGTCGATTTCCCGAATCTTGACGACTGGCAAAGCGAAGTT
GAATTTACGCTGCCGCAGGCCACGATGAAGCGCCTGATTGAAGCGACCCA
GTTTTCGATGGCTCATCAGGATGTGCGCTACTACTTAAACGGTATGCTGT
TTGAAACGGAAGGTAGCGAACTGCGCACTGTCGCGACCGACGGCCACCGC
CTGGCGGTGTGCTCAATGCCGCTGGAAGCGTCTTTACCCAGCCACTCGGT
GATTGTGCCGCGTAAAGGCGTGATTGAACTGATGCGTATGCTCGACGGCG
GTGAAAACCCGCTGCGCGTGCAGATCGGCAGTAATAATATCCGCGCGCAC
GTCGGCGACTTTATCTTTACCTCGAAGCTGGTGGATGGTCGTTTCCCGGA
TTACCGTCGCGTTCTGCCGAAGAATCCGGATAAACATCTGGAAGCGGGCT
GCGATATCCTCAAGCAGGCGTTTGCCCGCGCGGCAATCTCCCAAAGGAAG
AAAAATTAAAAAAAAAAGGGTGGGGGGGGGGGGGGGGGGGAAAGGTGGGG
GGGGGGGGGGGTGGAGTGATGGAGTGTCGGGGGTGTGGGGGGGGGAATAG
CGGGAGAAGTGGAGATTGGTGTGGGGGATAAGATGTTGAGGGGGATAAGG
GGGGCAGAGTAGGAAGGTAGAGGGATAGATTCAAAGGATGGGAGGGTGTA
AGTGGGGGAGGGGGGCTGGCGGGGGGAGGGGGGAGGCGAATTAAGTAAGG
GGAGGCAGATGGGGAGTGGTAAGGGGTGTGAAGGGGGGGAAGAATGAGAA
CGGAAGGAGGGGGGGGAGGAGATTGGCGGCAGAGGGAGGGGAGGGGGGAC
GGAGATGGAGAGAGGCTGCGGGGCATGGGGGGTCTGAGGGGGTGAGGGAG
GAGGACGTATGGGCTGAAAAAAGGAAGAAAGGTGAGAGTGCAGGGGAGTG
GGAGAGGGGGGGCAAGAAGGAGGGTAGGGAAGGTAAGGGGATCCTTTAAG
GAATAAGGGAGGGGATGGGGGGGTGTGGAGGGGGGGAAAGGGCGGGGAGA
AGGGGGG
