# Supplementary material for: Molecular evidence for cross boundary spread of Salmonella spp. in meat sold at retail markets in the middle Mekong basin area
Source: PeerJ. 2021 May 3;9:e11255. doi: 10.7717/peerj.11255 (PMC8101457; doi:10.7717/peerj.11255)
Supplement: File S1 [file peerj-09-11255-s001.zip › Animal produt sequance for journal/LCH18_hemD_58.txt]

>H200723-055_M21_LCH18-h_hemD.ab1	1244
ACGAGTGGGGCAGTGGCTGGAGTTTTCACTGATTGAATTTGTCGCCGGTC
GGGAGCTACCCACCCTGGCCGACCGCCTGGCGACGCTCGCGGAAAACGAT
CTGGTTTTTGCCCTTTCACAGCACGCTGTCGCCTTTGCTCACGCCCAGCT
CCAGCGGGATGGTCGAAACTGGCCTGCGTCGCCGCGCTATTTCGCGATTG
GCCGCACCACGGCGCTCGCCCTTCATACCGTTAGCGGGTTCGATATTCGT
TATCCATTGGATCGGGAAATCAGCGAAGCCTTGCTACAATTACCTGAATT
ACAAAATATTGCGGGCAAACGCGCGCTGATTTTGCGTGGCAATGGCGGCC
GCGAACTGCTGGGCGAAACCCTGACAGCGCGCGGAGCCGAAGTCAGTTTT
TGTGAATGTTATCAACGATGTGCGAAACATTACGATGGCGCGGAAGAAGC
GATGCGCTGGCATACTCGCGGCGTAACAACGCTTGTTGTTACCAGCGGCG
AGATGTTGCAACGGCTCTGGTCGCTGACTCCCCAGTGGTATCGTGAGCAC
TGGTTACTACGCTGTCGGCTATTGGTCGTCAGTGAGCGTCTGGCGCACCT
CGCCCGGGAACTGGGCTGGCAAGATATTAGGGCCCGCTGATAAAAAGAAA
AAAAAAAAATGACGTAGGAGGGGCGGGGGCGGAATTTTACCCGGCGGGGA
CGGCGCTGGGGCCCCGAAGGTGAGGGGCGAAAAAAACGAGGAAGAGGGGG
GTGCGGTGGGCGGGGGACGGGGGGGGGGGGGGGCGCGGGGGGGGGAGAAA
AAAAAAAAAAAAAAAAGGGCTCTGAAGGCGAAGCAGGGGGGGAGGGGAGG
GGGGCGGGAAGGGGGTGGGGGGTGGGGGAGAAAAGGGCGTGGGGTGGATG
GGTAGGGGGTGGGAGGAAGGGTGGAGGTAGAGGAGGGTAGGGGGGGGTGA
GGGTGGGAAGAGGATTAGGGAGGGGGGGCTAATGGATAGGAAGGGAAAGG
GAGGGGGGGAGGGTGGGGTTAGGAAAAGAGGGGGAGGGAGGGAGGAGGGT
GAGTGAAAGGGGAGGTGGGGGTGGATAGGGGGGGGGGACTGGAGGGAGGA
ATAGGGGAGGGGGGTGAGGGAAATAAGGGATGGGGAGTGGGAGGAGGGAG
GCATGATAGGAGCATGCGCAGAAGGACGCGGTTTGGAGGGGTTGAGGCAT
CGTGGGGGGGGTGGGGGGGGAATGGTGGGAGGGTGAGGGAGATG
