# Supplementary material for: Molecular evidence for cross boundary spread of Salmonella spp. in meat sold at retail markets in the middle Mekong basin area
Source: PeerJ. 2021 May 3;9:e11255. doi: 10.7717/peerj.11255 (PMC8101457; doi:10.7717/peerj.11255)
Supplement: File S1 [file peerj-09-11255-s001.zip › Animal produt sequance for journal/LCH18_hisD_66.txt]

>H200310-058_A04_1E0DSAC004_A02_premix.ab1	1386
GCTACTCTGCTGGACAGGTAGCAGTATAGCCATAGGTCGGTAAAACATGG
TTGGTTCCGGAAGCGTAATCACCGGCGGATTCCGGCGACCAGTCGCCGAG
AAATACCGAGCCTGCGCTGGTAATCGCATCCACCAAATCGCGCGCATTGC
GCGTCTGGATGATTAAGTGTTCCGGCCCATACTGATTAGAGATGGCGACG
CACTGCGCTAAATCTTTGGTCACAATCAGACGACTGGCGCTCAGGGCCTG
CCGGGCGGTGTCCGCGCGCGGCAGTTCTGCAAGTTGACGTTCTACCGCCT
CCGCCACCTTGCGGGCAATGTCAGCATCAGGCGTCAGCAGGATCACCTGC
GAATCCGGACCGTGTTCTGCCTGGGAGAGCAGGTCAGAAGCGACGAAATC
CGGTGTTGCGCCGCTGTCGGCGATCACCAGCACTTCAGACGGCCCGGCTG
GCATATCGATAGCCGCGCCGTCGAGACGCTGGCTGACCTGACGCTTGGCT
TCGGTTACAAAGGCGTTGCCGGGGCCAAAAATTTTATCCACTTTCGGTAC
GGACTCGCTGCCGAAGGCCAGAGCGGCAATCGCCTGCGCGCCGCCGACGT
TAAAGATTTCCTGCACGCCACACAGTTGTGCCGCATAGAGGATTTCATCA
GCGATGGGCGGCGGCGAGCACAGAACCACGTTCTGACATCCCGCAATGCG
CGCCGGCGTTGCCAGCATCAGCACCGTTGAGAAGAGCGGAGCCGAGCCGC
CGGGAATATAAAGACCGACAGACGCGACGGGACGCGTAACCTGCTGACAA
CGTACGCCTGGCTGGGTTTCCACATCTACAGGCGGTAGCGTCGCAAAGGA
AGGGGTTTTTAAAAAAAAAAAAAAAGAGTAAATGGCCCGGCTTGAATTGA
AGTGGGGGATGCGGGTGGGGAAAATCGCCATGCGCCGGACCACGGGGCAA
CGCGAGGGGAGTGAGGGGTGGGCCTGTAGGCGGTGTAGTATGCAGGCGGG
CGATGTTCCCGAGTCGCTAAAACAAAATTGGACCGAGTGGTTGAGAGTTA
GCTTAATTAGAGTGATCCGAGAGTGGCCGGCGATGATGTCGGTTGGGTAA
CACTACAGCACAAAAGCTGTGAGCGGAGCGGGAAAGAGGGGCGTCGGCGA
GGGGTAAAACGATCGAGTGGGAAGGAGAGAGGAGATCACAGTTGCGTAGA
GTACGCGACTGTACAGAATTGAAGAGGATAGGCAAGTGTGTGGTACGCAG
GGGTGGAGGTTGGTCGTAGGAGTCTACAGGCATGTAAGTAAAAACTCTCT
CTCTTATCGACGTATGAAGTGCTGTGATACATGAGTGTCTTGGCGGAGTC
TATAATCGGTGAGGTTGGACGGGGGGAGCGAGTGCT
