# Supplementary material for: Molecular evidence for cross boundary spread of Salmonella spp. in meat sold at retail markets in the middle Mekong basin area
Source: PeerJ. 2021 May 3;9:e11255. doi: 10.7717/peerj.11255 (PMC8101457; doi:10.7717/peerj.11255)
Supplement: File S1 [file peerj-09-11255-s001.zip › Animal produt sequance for journal/LCH18_purE_6.txt]

>H200310-058_C14_1E0DSAC004_B07_premix.ab1	1701
GCCGCATGGTGACTTAGACGCATGTCTTCCCGCATAATCCGGCGCGTGTC
GCCATCGTGATGGGGTCCAAAAGCGACTGGGCTACCATGCAATTCGCCGC
CGAAATTTTTGAAATTCTGGATGTCCCGCACCATGTAGAAGTGGTTTCCG
CCCATCGCACCCCCGATAAACTGTTCAGCTTCGCCGAAACGGCGGAAGAG
AACGGATATCAAGTGATTATTGCCGGCGCGGGCGGCGCGGCGCACCTGCC
GGGAATGATTGCGGCAAAAACGCTGGTCCCGGTACTCGGCGTGCCGGTAC
AAAGCGCTGCGCTAAGCGGCGTGGATAGCCTCTACTCCATTGTGCAGATG
CCGCGCGGCATTCCGGTGGGTACGCTGGCGATCGGTAAAGCCGGTGCCGC
TAACGCCGCCCTGCTCGCCGCGCAGATTCTGGCGCAACACGACGCGGAAC
TGCATCAGCGCATTGCCGACTGGCGCAAAGCGCAAACCGATGAAGTTCTG
GAAAATCCCGATCCGCGGGGGACGCTATGAAGCAAGTTTGCGTTCTCGGC
AACGGACAACTGGGCCGAATGCTGCGCCAGGCGGGCGAACCGCTGATTTC
GCCCCGCTATAACACCTTTATTAACGCCAAAACCAATCCGTGGGTAGCCC
AGAACCGCTAATGATGGTCGCTTTGCTAAATTCGAAACGCCAGAGCACGG
CATTCGTGCGCTGGGCCGCAATCTACTTTCGTACCAGCGGCAGGGTATCG
ATACGGTTAACGACATCATCAACCGCTGGTTCTCGCCGTTAAAAAAAAAT
TTTCTCTCTAGAAGTTAATGTTCTTTTTTGTTTTTGTTTTTCTTTTTTTT
TCTATGTTCCCCCCCCCCCCCCCTCTTCCCTCTCTTTTTTTTCTCCCCCC
CCCACCCACTTGTTTTCTTTTTTTTTTTTCTCTTCTCCCCCCTCCCCGCC
TCGGTTCGGTTGGAGGTATTAAGATGGGGTGGGAGGGGGGTCGTTTCGCC
CCTGGGCAGGATCCGGCCGCCGCGGTAGTGGGGGGGCGAGGGGGTATTTA
CTGTGGGTGCGGGGTTCTTTTGTGTTGGGGGGCGGAGACGGGATGGGTAT
CGGAGGAGTTATTTGACTGGGCTTTTGGCGTGGGAGGGGGATGTCGGGCG
GCCTGATGCGGACGGTGATATTGAAGGGGGCGGGTGATATGAGCTGGGGT
GGTTAGGGGTCGGTGTGTGTAGTGTAATGGGATTGGGAGTACTGGGGCGA
AAGCCTGAGGATGACTACATGGCCGTCGGGTGGGAACAGCTGGTGGTATT
TTTGTTATGGACTGGTGGCGTGGGCGTCGATGGAGTGGTGGTGAGGGTAT
GGCGCTGGCGGCGCGGTTCGCGTGTTGACTGGCGATACTGGGGAGGACAT
GGGGTGATGGCGTCAGTCGTGGGACTGAAGTGTTTCATCGATTTGTTTAA
GACGTGACGGTGTGCGCGCGGGCGACAAGGACGGGGTTAGTGTGGCATTA
ACTGGGTTATGTAGAAGCGGCGCGGCATGGGAAGTGTTTTCTGTAATGGC
TCGGCGGTGTGGGCGACGGAAGGATGATACGGTGTACACTAGGCGGTTGG
ACGACTGTTTCATAGGGGGATGTTAGACGTTTAGCGGGCGCACGCGGGTG
TGAAGCGTGCTGGCGGATGGGGTCGGTCGTGCGTTAAGAACGTACGTGTG
T
