# Supplementary material for: Molecular evidence for cross boundary spread of Salmonella spp. in meat sold at retail markets in the middle Mekong basin area
Source: PeerJ. 2021 May 3;9:e11255. doi: 10.7717/peerj.11255 (PMC8101457; doi:10.7717/peerj.11255)
Supplement: File S1 [file peerj-09-11255-s001.zip › Animal produt sequance for journal/LCH18_sucA_C65.txt]

>H200310-058_A03_1E0DSAC003_A02_premix.ab1	773
GGGGGGGCACAGTTGGGTTATCGATCGTGCGTAGGGTTGAACGCCATCCA
GTGGGTAGAGGGGTGAAGCCCACCTGGTTGTTGATAACAATACGTACCGT
ACCGCCCACTTCGTAACCGCGCGCTTTCGACATGTTCAGGGTTTCCTGAA
CCACGCCCTGGCCGGACACCGCGGCGTCGCCGGGAATAGGGATCGGCAAC
ACTTTGTTGCTGCTCGGATCGTCCAGTCTGTCCAGACGGGCGCGCACGGA
GCCCATCACCACCGGGCTCACAATTTCCAGATGCGATGGGTTAAACGCCA
GCGCCAGGAGAACCAGACCGCCTTCGGATTCGATATCTGACGAGAAGCCC
ATGTGATACTTCACGTCGCCGGAACCCAGATGTTCTTTATGCTTACCGGC
AAATTCGTCGAACAGATCCTGCGGTTTTTTACCCAGTACGTTGATCAGCA
CGTTCAGGCGACCACGGTGCGCCATCCCCAGCACCACTTCGCGAGTGCCG
CTGTTACCCGCATGCCGAACCATCTCTTTCAGCATGGGATCAGCGCATCT
CCCCCCTCAAGCGAGAAACGTTTCGCACCCGGGAATTTGGCGCCCAGATA
ACGTTCCAGCCCTTCAGCGGCGGTCAGATCGCTCAGGAAGCGTTTTTTCT
CGTCAGCGCTAAAGGCCGCACGACCCGCATTCGATGCGCTGCTGGATCCA
GCGTTTCTCTTCGGGCTGGTGATGTGCATATACTCAGCGCCAATCGGGCC
GCAGTAGGTCTTTTTAACCCCAA
