# Supplementary material for: Molecular evidence for cross boundary spread of Salmonella spp. in meat sold at retail markets in the middle Mekong basin area
Source: PeerJ. 2021 May 3;9:e11255. doi: 10.7717/peerj.11255 (PMC8101457; doi:10.7717/peerj.11255)
Supplement: File S1 [file peerj-09-11255-s001.zip › Animal produt sequance for journal/LCH18_thrA_16.txt]

>H200310-058_C13_1E0DSAC003_B07_premix.ab1	1556
TGCGAATGGCGGTGGGCATTACCTTGATCTACCGTCGATATCGCGGAATC
GACTCGCCGTATCGCCGCCAGCCAGATCCCGGCCGATCACATGATCCTGA
TGGCGGGCTTTACCGCCGGTAATGAAAAGGGTGAACTGGTGGTGCTGGGC
CGTAATGGTTCCGACTATTCCGCCGCCGTGCTGGCCGCCTGTTTACGCGC
TGACTGCTGTGAAATCTGGACTGACGTCGATGGCGTGTATACCTGTGACC
CGCGCCAGGTGCCGGACGCCAGGCTGCTGAAATCGATGTCCTACCAGGAA
GCGATGGAACTCTCTTACTTCGGCGCCAAAGTTCTTCACCCTCGCACCAT
TACGCCCATCGCCCAGTTCCAGATCCCCTGTCTGATTAAAAATACCGGTA
ATCCGCAGGCGCCAGGAACGCTGATCGGCGCGTCCAGCGACGATGATAAT
CTGCCGGTCAAAGGGATCTCTAACCTTAACAATATGGCGATGTTTAGCGT
CTCCGGCCCTGGAATGAAAGGGATGATTGGGATGGCGGCGCGTGTTTTCG
CCGCCATGTCTCGCGCCGGGATCTCGGTGGTGCTCATTACCCAGTCCTCC
TCTGAGTACAGCATCAGCTTCTGTGTGCCGCAGAGTGACTGCGCGCGTGC
CCGCCGTGCGATGCAGGATGAGTTCTATCTGGAGCTGAAAGAGGGGCTGC
TGGAGCCGCTGGCGGTTACGGAGCGGTTGGCGATTATCTCTGTTGTCGGC
GACGGTATGCGCACGCTACGCGGCATTTCAGCGAAATTCTTCGCCGCGCT
GGCCGCATATAAAAAAAAAAATTTGGGGGGGGGAAGGGCCTTTTTTTTGT
GTGGTTTTTTATAATAATATGGTAATGGGTTATGGGAAAGTAGATTTTTT
GTGTTGTGGGTTGGAATGTGAGGAAAGTGAGGATGAGAGGTTTGGTGGGT
TGTGGTTATGGGGTTAGGATTAGGGGGAGAGATGGTGAGTGTGTGGGGGG
GGGGAAGGTGTGAGGAGGGAAATTGATTTTGTGGTGGGGGTATTGTGGTT
AAAGGGTTGTTGAATAAGGTAGGTGAGTAATGTGGTGGATAGGTGTTTGT
TGTGTGTATGAGAATGTTTGTGGGTGGTGAATGGTGTGTTGGGTTGGTGA
TAGGTGGTTGTGGGTTGGTAAGTGTAGGTTTGTTAAATGTGAAGTAGAGT
AGGGTGGAGATAGAATGTGATTTATATAGTAGGTGTGGTGGATTGTATTG
AGTAGAGTTAGATTGAAGAGAGAGGGAGGAATTTGAAGGGTTTATTAGGT
AGGTGGATGATAGGAAGTGTGATGAATGGTGTAGTTGGAGGTGTATTTTG
TGAGTGTTGTTGGGGTTTGTTGTAGGTTTTTATGAGGTTTGTGGTGGAGT
GAGTATGGGGGATTAGAGGGAGTGAGGATGTGTAGTGTGGTGGATGGTTT
GATGGATGTAGGTATATTATTTTAGGGTGTGAATGAAGAGATGGGAGTGT
AGATGTGTGAAGTGGAAGGAGTGAGATTGAGGTGTTATGTGTGTAGGATA
GAGATT
