# Supplementary material for: Molecular evidence for cross boundary spread of Salmonella spp. in meat sold at retail markets in the middle Mekong basin area
Source: PeerJ. 2021 May 3;9:e11255. doi: 10.7717/peerj.11255 (PMC8101457; doi:10.7717/peerj.11255)
Supplement: File S1 [file peerj-09-11255-s001.zip › Animal produt sequance for journal/LCH23_aroC_130.txt]

>H200723-055_O05_LCH23-a_aroC.ab1	1352
CACGGGCGGTCGGATCAGTAAAATTCTCTCCGGCGTGTTTGATGGCGTGA
CGACCGGCACCAGCATTGGCCTGCTGATTGAAAACACCGATCAGCGCTCG
CAGGACTACAGCGCGATTAAAGATGTTTTTCGTCCGGGACACGCGGATTA
CACCTATGAGCAGAAATACGGCCTGCGCGATTACCGTGGCGGTGGACGTT
CTTCCGCGCGTGAAACCGCGATGCGCGTAGCGGCAGGGGCGATCGCCAAG
AAATACCTGGCGGAAAAGTTCGGCATCGAAATCCGCGGCTGCCTGACCCA
GATGGGCGATATTCCGCTGGAGATTAAAGACTGGCGTCAGGTTGAGCTTA
ATCCGTTCTTTTGTCCCGATGCGGACAAACTTGACGCGCTGGACGAACTG
ATGCGCGCGCTGAAAAAAGAGGGCGACTCCATCGGCGCGAAAGTGACGGT
GATGGCGAGCGGCGTGCCGGCAGGGCTTGGCGAACCGGTATTTGACCGAC
TGGATGCGGACATTGCCCATGCGCTGATGAGCATCAATGCGGTGAAAGGC
GTGGAGATCGGCGAAGGATTTAACGTGGTGGCGCTGCGCGGCAGCCAGAA
TCGCGATGAAATCACGGCGCAGGGTTTTCAGAGCAACCACGCTGGCGGCA
TCCTCGGTGGCATCAGTAGCGGGCAACACATTGTGGCGCATATGGCGCTG
AAACCTACCTCCAGCATTACCGTGCCGGGACGTACGATCAACCGGATGGG
TGAAGAAGTCGAGATGATCACCAAAGGGCGCACATCGCGGGGGGTGTGGG
AGGGAAAAGGTCCGCACGGGGTGTTATTTTTTTTTTTTTTTTTTTTTTTT
TTTTTTTTTTTTTTTTTTTTTTTTTTTTTTTTTTTTTTTTTTTTTTTTTT
TTTTTTTTTTTTTTTTTTTTTTTTTTTTTTTTTTTTTTTTTTTTTTTTTT
TTTTTTTTTTTTTTTTTTTTTTTTTTTTTTTTTTTTTTTTTTTTTTTTTT
TTTTTTTTTTTTTTTTTTTTTTTTTTTTTTTTTTTTTTTTTTTTTTTATT
TTTTTTTTTTTTTTTTTTTTTTTTTTTTTTTTTTTTTTTTTTTTTTTTGT
TTTTTTTTTTTTTTTTTTTTTTTTTTTTTTTTTTTTTTTTTTTTTTATTT
TTTTTATTTTTTTTTTTTTTTTTTTTTTTTTTTTTTTTTTTTTTTTTTTT
TTTTTTTTTTTTTTTTTTTTTTTTTTTTTTGTTTTTTTTTTTTTTTTTTT
TTTTTTTTTTTTTTTTTTTTTTTTTTTTTTTTTTTTTTTTTTTTTTTTTT
TTTTTTTTTTTTTTTTTTTTTTTTTCTTTTTTTTTTTTTTTTTTTTTTTT
TT
