# Supplementary material for: Molecular evidence for cross boundary spread of Salmonella spp. in meat sold at retail markets in the middle Mekong basin area
Source: PeerJ. 2021 May 3;9:e11255. doi: 10.7717/peerj.11255 (PMC8101457; doi:10.7717/peerj.11255)
Supplement: File S1 [file peerj-09-11255-s001.zip › Animal produt sequance for journal/LCH23_dnaN_97.txt]

>H200723-055_O13_LCH23-d_dnaN.ab1	1341
TCAATTTAACGCTCAGCAGGTCAGCGGCCCGCTGGGCGGTCGTCCTACGC
TGCCGATTCTCGGTAACCTGCTCCTCCAGGTAGCGGACGGTACGCTTTCT
CTGACCGGCACCGATCTTGAAATGGAGATGGTCGCGCGCGTTACGCTTTC
TCAGCCGCATGAGCCGGGTGCTACTACTGTGCCGGCGCGGAAATTCTTTG
ATATCTGCCGCGGCCTGCCGGAGGGCGCGGAGATTGCCGTTCAGTTGGAA
GGCGATCGGATGCTGGTGCGTTCTGGCCGTAGCCGCTTCTCGCTGTCTAC
ACTGCCTGCCGCCGATTTCCCGAATCTTGACGACTGGCAAAGCGAAGTTG
AATTTACGCTGCCGCAGGCCACGATGAAGCGCCTGATTGAAGCGACCCAG
TTTTCGATGGCCCATCAGGATGTGCGCTACTACTTAAACGGTATGCTGTT
TGAAACGGAAGGTAGCGAACTGCGCACTGTCGCGACCGACGGCCACCGCC
TGGCGGTGTGCTCAATGCCGCTGGAAGCGTCTTTACCCAGCCACTCGGTG
ATTGTGCCGCGTAAAGGCGTGATTGAACTGATGCGTATGCTCGACGGCGG
CGAAAACCCGCTGCGCGTGCAGATCGGCAGTAATAATATCCGCGCGCACG
TCGGCGACTTTATCTTTACCTCGAAGCTGGTGGATGGGCGCTTCCCGGAT
TACCGTCGCGTTCTGCCGAAGAATCCGGATAAACATCTGGAAGCGGGCTG
CGATATCCTCAAGCAGGCGTTTGCCCGCGCGGCATCTCGAGGGGGGGAGA
TATTAAAAAAAAGGAGAGGGGGCGGGGGTGCGGGGGGGGGGGGGCGAGGA
AGGGGGGTGAGTAGGGGAAGGAGGATAGAGGTGGAGGTAAAGGGGGGGTG
GTTGGCGTCTGTAGGGATATGGGGGGGGAGAATGGGGAAGAGAGGGGAAG
GTAAGGGGATAGTGGATAAGTGGGTGCTTGAGTGGGGAAGAATGGAATAA
GGGAAATGGGGGGTGGGGAAGTGCGAAGAGGGGGCGGGTTGATGTGATAG
GGAGAGGTAGGTGTTAGGTGAGGTGCACAATGGAGTTTTACAAGAAGGAG
GAAATGGAAAGAGAGACGGTGACTGCAATAGGGGGGAGTCCATAATATGA
GTTATAGAGAAGGGGGGAGGAAGGAGGGGAGGGGAGAGTGATGAATAGTA
TAGGTGGGTTAAGTGGTGTGGGTGGAGTGAGGGGAACGAGTGGGAAGGAG
GGGAGGAGGAGGAAGGGGGGGAGGGGGGGGGGGGGGGGGGGGGGGGGGGG
GGGGGGGGGGGGGGGGGGGGGGGGGGGGGGGGGGGGGGGGG
