# Supplementary material for: Molecular evidence for cross boundary spread of Salmonella spp. in meat sold at retail markets in the middle Mekong basin area
Source: PeerJ. 2021 May 3;9:e11255. doi: 10.7717/peerj.11255 (PMC8101457; doi:10.7717/peerj.11255)
Supplement: File S1 [file peerj-09-11255-s001.zip › Animal produt sequance for journal/LCH23_hisD_125.txt]

>LCH23_A03_premix.ab1	1320
CTGGTCAGAGTTGATGTGGACCAGCCAGGCGTACGTTGTCAGCAGGTTAC
GCGTCCCGTCGCGTCTGTCGGTCTGTATATTCCCGGCGGCTCGGCTCCGC
TCTTCTCAACGGTGCTGATGCTGGCGACGCCGGCGCGTATTGCGGGATGT
CAGAACGTGGTTCTGTGCTCGCCGCCGCCCATCGCTGATGAAATCCTCTA
TGCGGCACAACTGTGTGGCGTGCAGGAAATCTTTAACGTCGGCGGCGCGC
AGGCGATTGCCGCTCTGGCCTTCGGCAGCGAGTCCGTACCGAAAGTGGAT
AAAATTTTTGGCCCCGGCAACGCCTTTGTAACCGAAGCCAAGCGTCAGGT
CAGCCAGCGTCTCGACGGCGCGGCTATCGATATGCCAGCCGGGCCGTCTG
AAGTACTGGTGATCGCCGACAGCGGCGCAACACCGGATTTCGTCGCTTCT
GACCTGCTCTCCCAGGCTGAGCACGGCCCGGATTCCCAGGTGATCCTGCT
GACGCCTGATGCTGACATTGCCCGCAAGGTGGCGGAGGCGGTAGAACGTC
AACTGGCGGAACTGCCGCGCGCGGACACCGCCCGGCAGGCCCTGAGCGCC
AGTCGTCTGATTGTGACCAAAGATTTAGCGCAGTGCGTCGCCATCTCTAA
TCAGTATGGGCCGGAACACTTAATCATCCAGACGCGCAATGCGCGCGATT
TGGTGGATGCGATTACCAGCGCAGGCTCGGTATTTCTCAGCGACTGGTCG
CCGGAATCCGCCGGTGATTACGCTTCCGGAACCAACCATGTTTTACCGAC
CTATGGCTATCCTGCTACCTGTTCCAGCCTTGGGTAGCGATTCCAGAGGA
AAGAACTTTCCTGTAGAAAATTTTTTTTTTTTTTTTTTTTTTTTTTTTTT
TTTTTTTTTTTTTTTTTTTTTTTTTTTTTTTTTTTTTTTTTTTTTTTTTT
TTTTTTTTTTTTTTTTTTTTTTTTTTTTTTTTTTTTTTTTTTTTTTTTTT
TTTTTTTTTTTTTTTTTTTTTTTTTTTTTTTTTTTTTTTTTTTTTTTTTT
TTTTTTTTTTTTTTTTTTTTTTTTTTTTTTTTTTTTTTTTTTTTTTTTTT
TTTTTTTTTTTTTTTTTTTTTTTTTTTTTTTTTTTTTTTTTTTTTTTTTT
TTTTTTTTTTTTTTTTTTTTTTTTTTTTTTTTTTTTTTTTTTTTTTTTTT
TTTTTTTTTTTTTTTTTTTTTTTTTTTTTTTTTTTTTTTTTTTTTTTTTT
TTTTTTTTTTTTTTTTTTTTTGTTTTTTTTTTTTTTTTTTTTTTTTTTTT
TTTTTTTTTTTTTTTTTTTT
