# Supplementary material for: Molecular evidence for cross boundary spread of Salmonella spp. in meat sold at retail markets in the middle Mekong basin area
Source: PeerJ. 2021 May 3;9:e11255. doi: 10.7717/peerj.11255 (PMC8101457; doi:10.7717/peerj.11255)
Supplement: File S1 [file peerj-09-11255-s001.zip › Animal produt sequance for journal/LCH23_purE_84.txt]

>H200310-058_E14_1E0DSAC004_C07_premix.ab1	1665
CCGGCAGGGCTTAGACGCATGTCTTCCCGCATAATCCGGCGCGTGTCGCC
ATCGTGATGGGGTCCAAAAGCGACTGGGCTACCATGCAATTCGCCGCCGA
AATTTTTGAAATTCTGGATGTCCCGCACCATGTAGAAGTGGTTTCCGCTC
ATCGCACCCCCGATAAACTGTTCAGCTTCGCCGAAACGGCGGAAGAGAAC
GGATATCAAGTGATTATTGCCGGCGCGGGCGGCGCGGCGCACCTGCCGGG
AATGATTGCGGCAAAAACGCTGGTCCCGGTACTCGGCGTGCCGGTACAAA
GCGCTGCGCTCAGCGGCGTGGATAGCCTCTACTCCATCGTGCAGATGCCG
CGCGGCATTCCGGTGGGTACGCTGGCGATCGGTAAAGCCGGTGCCGCTAA
CGCCGCCCTGCTCGCCGCGCAGATTCTGGCGCAACACGACGCGGAACTGC
ATCAGCGCATCGCTGACTGGCGCAAAGCGCAAACCGATGAAGTTCTGGAA
AATCCCGATCCGCGGGGGACGCTATGAAGCAAGTTTGCGTTCTCGGCAAC
GGACAACTGGGCCGAATGCTGCGCCAGGCGGGCGAACCGCTGATTTCGCG
CGCTTAAAAACTTTTGTTGTGGGGTGGCAAAGCTAGGAAGAAGTAAAAAC
GCCCCCCAAAGGGGATTTTCCGAAATTTAGTCAGTTCCTGGGGCCTGGGG
GCGCCTTTACGGTCCTGGGGGGGCAATTTCCCGGGGGGAGGCGATTGGCG
TGTGTTCCTGGGCCATCCCCTGGCCTGCGCACCTAAAGAGAGGGGAAATC
CGTCCCCGCGCCGCTTGCCCCCGGACGGCACTTCTCTTCTGTCTCACCGT
GGCGTGAGGGGGCCGCGCGCCAGGGCAATAATTTTTTTCGATTACGGCCA
CCCCGGCTTCCGCTCTCTCGGTATTAGGAGGGAAGGAGGTCAAGTCGGTG
TGCGAGTAGGGCGGGTTTGGGAATTTAATTGTGTTGGAGGGAGGGTACGG
TGTGTCGACGTGATCCCGTAGCCCCGCGTGATGCGAGGTCTGTGCGTTGG
CGATAAGTGGCGCGCGTGAAGTGCGTTGGTGGGTTTGGTTGGAATTGAAT
TGGTGGGCGCCGAGATGCGGCTGCGATTTAATACGAGTGATACAGTGACG
GGAGGTGGATTGCGACGGCGGAGGGGGGATGGCCGTGGCGGCTTCAGTGA
TACGTGATGGATGTTCTGGTGCGGTCGCGTGTGTGGCGGCGATTCGGACC
GTATGGGTGTATTTTAGGGGTGCTATTGAATGACGGATACTGGGCGAGGC
GACGGGTGGATGTATATTAGAGCGATGGACGATAGGGGCCGTGGGCGACA
GTGATGTGTTTTTGTGCGGGTGGCGCCTAGCGATGGCACTACCGGTGTGT
GACGGGAGGGCGGTCATGTGGGAGGGGGTATTCTATGCACGTCCGAGTCT
AGCGAGGCGTTACACGGGTTGATATGTGTAGTTGATGTCGGTGCGCCGGC
GTGTGTATAGGTGTAAGTTCGTTGTTTACCGGGAATGTGCGGAGCGTATG
TAGACGCGGGAGGCGTGTTGTTAGAGTTTTTTGCCTGTTGGAGATGTTGC
GGGTTCTCTAATAAGGCGCGCGCGAGCGGGGGCCGGGACTGCCGGCATGG
GGGTGCTTCATATGT
