# Supplementary material for: Molecular evidence for cross boundary spread of Salmonella spp. in meat sold at retail markets in the middle Mekong basin area
Source: PeerJ. 2021 May 3;9:e11255. doi: 10.7717/peerj.11255 (PMC8101457; doi:10.7717/peerj.11255)
Supplement: File S1 [file peerj-09-11255-s001.zip › Animal produt sequance for journal/LCH26_aroC_16.txt]

>H200723-055_A07_LCH26-a_aroC.ab1	1347
AACAAGTGTACGGACAGGTAAATTCTCTCCGGCGTGTTTGATGGCGTGAC
GACCGGCACCAGCATTGGCCTGCTGATTGAAAACACCGATCAGCGCTCGC
AGGACTACAGCGCGATTAAAGATGTTTTTCGTCCGGGACACGCGGATTAC
ACCTATGAGCAGAAATACGGCCTGCGTGATTACCGTGGCGGTGGACGTTC
TTCCGCGCGTGAAACCGCGATGCGCGTAGCGGCAGGGGCGATCGCCAAGA
AATACCTGGCGGAAAAGTTCGGCATCGAAATCCGCGGCTGCCTGACCCAG
ATGGGCGACATTCCGCTGGAGATTAAAGACTGGCGTCAGGTTGAGCTTAA
TCCGTTCTTTTGCCCCGATGCGGACAAACTTGACGCGCTGGACGAACTGA
TGCGCGCGCTGAAAAAAGAGGGTGACTCCATCGGCGCGAAAGTGACGGTG
ATGGCGAGCGGCGTGCCGGCAGGGCTTGGCGAACCGGTATTTGACCGACT
GGATGCGGACATCGCCCATGCGCTGATGAGCATCAATGCGGTGAAAGGCG
TGGAGATCGGCGAAGGATTTAACGTGGTGGCGCTGCGCGGCAGCCAGAAT
CGCGATGAAATCACGGCGCAGGGTTTTCAGAGCAACCACGCTGGCGGCAT
CCTCGGTGGCATCAGTAGTGGGCAACACATTGTGGCGCATATGGCGCTGA
AACCTACCTCCAGCATTACCGTGCCGGGACGTACGATCAACCGGATGGGT
GAAGAAGTCGAAATGATCACCAAAGGGCGCACAACCCCGGGGGGGGGGGG
GGGGGGGGGGGGATTAGGGGGGGGGGGCTCCCGCCCGTGGGAATGGAAGT
TGAGAGAGGGAGGTGTAGGGGGGGTTGTTTTGGGCCCGCTTCCCGGCTGT
GTGGGTGGGCAGGGAGGGACTGATGGTGGGTGGCGCGGGCAGTGAAGTTT
TAAAAAACCTAGGGTGGCATGGTGGGGGGTACGAAGACGCAGGAGGCCCT
TCCAAGCAGCCCGGAGGGGAATGGGGTGCAAGGTCAAGGGGGGGGGAGAA
AAGGGTGAGGGTGTTTTTTGATTGGGGTTAATCAAGGGGGAAAAGTGGCG
TGGAGGGAAGGGGAGAGGGAGTGGGGGGGAAGCAGGATTAGTTGTGGGGT
GGACGGGTGGGGGATGGGGGTGGAGAGTGAGGGGTTGGAAGGAATGGTAA
CAGGGAGTGGGAGATGAATTGTTGTGATAGTGGAGGCGAGGGGGGGTGGT
GTCGAGTGAGAATAGAGAGGTAGAAGTACCTGCGGTGGGTGGTAGGGATC
GTCACGGGAGTCTGGGAGGTACAGGCTCACAGTGAAGGGGGGGGTTT
