# Supplementary material for: Molecular evidence for cross boundary spread of Salmonella spp. in meat sold at retail markets in the middle Mekong basin area
Source: PeerJ. 2021 May 3;9:e11255. doi: 10.7717/peerj.11255 (PMC8101457; doi:10.7717/peerj.11255)
Supplement: File S1 [file peerj-09-11255-s001.zip › Animal produt sequance for journal/LCH26_dnaN_16.txt]

>H200723-055_A15_LCH26-d_dnaN.ab1	1333
CAAAATTAACGCTCAGCAGGTCAGCGGCCCGCTGGGCGGTCGTCCTACGC
TGCCGATTCTCGGTAACCTGCTCCTCCGGTAGCGGACGGTACGCTTTCTC
TGACCGGCACCGATTTGAAATGGAGATGGTCGCGCGCGTTACGCTTTCTC
AGCCGCATGAGCCGGGTGCTACTACCGTGCCGGCGCGGAAATTCTTTGAT
ATCTGCCGCGGCCTGCCGGAGGGCGCGGAGATTGCCGTTCAGTTAGAAGG
CGATCGGATGTTGGTGCGTTCTGGCCGTAGCCGCTTCTCGCTGTCTACGC
TGCCTGCCGCCGATTTCCCGAATCTTGACGACTGGCAAAGCGAAGTTGAA
TTTACGCTGCCGCAGGCCACGATGAAGCGCCTGATTGAAGCGACCCAGTT
TTCGATGGCCCATCAGGATGTGCGCTACTACTTAAACGGTATGCTGTTTG
AAACGGAAGGCAGCGAACTGCGCACTGTTGCGACCGACGGCCACCGCCTG
GCGGTGTGCTCAATGCCGCTGGAAGCGTCTTTACCCAGCCACTCGGTGAT
TGTGCCGCGTAAAGGCGTGATTGAACTGATGCGTATGCTCGACGGCGGCG
AAAACCCGCTGCGCGTGCAGATCGGCAGTAATAATATCCGCGCGCACGTC
GGCGACTTTATCTTTACCTCGAAGCTGGTGGATGGTCGCTTCCCGGATTA
CCGTCGCGTTCTGCCGAAGAATCCGGATAAGCATCTGGAAGCGGGCTGCG
ATATCCTCAAGCAGGCGTTTGCCCGCGCGGCATCCGAAGAAAAGAAGAGA
AAAAAAAAAAAAGGAGGGGGGGGGGGGGGGGGGGGGGGGGGGGGGGGGGG
GGGGGGGGGGGGGGGGGGGGGGGGGGGGGGGGGGGGGGGGGGGGGGGGGG
GGGGGGGGGGGGGGGGGGGGGGGGGGGGGGGGGGGGGGGGGGGGGGGGGG
GGGGGGGGGGGGGGGGGGGGGGGGGGGGGGGGGGGGGGGGGGGGGGGGGG
GGGGGGGGGGGGGGGGGGGGGGGGGGGGGGGGGGGGGGGGGGGGGGGGGG
GGGGGGGGGGGGGGGGGGGGGGGGGGGGGGGGGGGGGGGGGGGGGGGGGG
GGGGGGGGGGGGGGGGGGGGGGGGGGGGGGGGGGGGGGGGGGGGGGGGGG
GGGGGGGGGGGGGGGGGGGGGGGGGGGGGGGGGGGGGGGGGGGGGGGGGG
GGGGGGGGGGGGGGGGGGGGGGGGGGGGGGGGGGGGGGGGGGGGGGGGGG
GGGGGGGGGGGGGGGGGGGGGGGGGGGGGGGGGGGGGGGGGGGGGGGGGG
GGGGGGGGGGGGGGGGGGGGGGGGGGGGGGGGG
