# Supplementary material for: Molecular evidence for cross boundary spread of Salmonella spp. in meat sold at retail markets in the middle Mekong basin area
Source: PeerJ. 2021 May 3;9:e11255. doi: 10.7717/peerj.11255 (PMC8101457; doi:10.7717/peerj.11255)
Supplement: File S1 [file peerj-09-11255-s001.zip › Animal produt sequance for journal/LCH26_hemD_C20.txt]

>H200723-055_A23_LCH26-h_hemD.ab1	1205
CGCCGGAGGGCAGTGGCCTGGAGTTTCACTGATTGAATTTGTCGCCGGTC
GGGAGCTACCCACCCTGGCCGACCGCCTGGCGACGCTGCGGAAAACGATC
TGGTTTTTGCCCTTTCACAGCACGCCGTCGCCTTTGCTCACGCCCAGCTC
CAGCGGGATGGCCGAAACTGGCCTGCGTCGCCGCGCTATTTCGCGATTGG
CCGCACCACGGCGCTCGCCCTTCATACCGTTAGCGGGTTCGATATTCGTT
ATCCATTGGATCGGGAAATCAGCGAAGCCTTGCTACAATTACCTGAATTA
CAAAATATTGCGGGCAAACGCGCGCTGATTTTGCGTGGCAATGGCGGCCG
CGAACTGCTGGGCGAAACCCTGACAGCTCGCGGAGCCGAAGTCAATTTTT
GTGAATGTTATCAAAGATGTGCGAAACATTACGATGGCGCGGAAGAAGCG
ATGCGCTGGCATACTCGCGGCGTAACAACGCTTGTTGTTACCAGCGGCGA
GATGTTGCAACGGCTCTGGTCGCTGACTCCCCAGTGGTATCGTGAGCACT
GGTTACTACGCTGTCGGCTATTGGTCGTCAGTGAGCGTCTGGCGCACCTC
GCCCGGGAACTGGGCTGGCAAGATATAGGGGGGCCTTAAAAAAAAAAAAA
AAGATGGAAATAGAAAAAAATTTTTTAAAGACGCGGGGAAAGAGCAGGGG
AAGGGAGAAGAGAAAGGAGGGCGGTAGGGGCGTTTGTGTGGGGGGGGGGG
GAAAGGGGGGAAAGAATAAGGGGAGATAAGGTGAAGTGTCGTGGAGGGAG
AAAAAAGGAAGGGGGGGGGGGGGGGGGGGGGGGGGGGGGGGGGGGGGGGG
GGGGGGGGGGGGGGGGGGGGGGGGGGGGGGGGGGGGGGGGGGGGGGGGGG
GGGGGGGGGGGGGGGGGGGGGGGGGGGGGGGGGGGGGGGGGGGGGGGGGG
GGGGGGGGGGGGGGGGGGGGGGGGGGGGGGGGGGGGGGGGGGGGGGGGGG
GGGGGGGGGGGGGGGGGGGGGGGGGGGGGGGGGGGGGGGGGGGGGGGGGG
GGGGGGGGGGGGGGGGGGGGGGGGGGGGGGGGGGGGGGGGGGGGGGGGGG
GGGGGGGGGGGGGGGGGGGGGGGGGGGGGGGGGGGGGGGGGGGGGGGGGG
GGGGGGGGGGGGGGGGGGGGGGGGGGGGGGGGGGGGGGGGGGGGGGGGGG
GGGGG
