# Supplementary material for: Molecular evidence for cross boundary spread of Salmonella spp. in meat sold at retail markets in the middle Mekong basin area
Source: PeerJ. 2021 May 3;9:e11255. doi: 10.7717/peerj.11255 (PMC8101457; doi:10.7717/peerj.11255)
Supplement: File S1 [file peerj-09-11255-s001.zip › Animal produt sequance for journal/LCH26_hisD_C18.txt]

>H200310-058_E04_1E0DSAC004_C02_premix.ab1	1601
GCTATCCAGCTGGACAGGTAGCAGTATAGCCATAGGTCGGTAAGACATGG
TTGGTTCCGGAAGCGTAATCACCGGCGGATTCCGGCGACCAGTCGCCGAG
AAATACCGAGCCTGCGCTGGTAATCGCATCCACCAAATCGCGCGCATTGC
GCGTCTGGATGATTAAGTGTTCCGGCCCATACTGATTAGAGATGGCGACG
CACTGCGCTAAATCTTTGGTCACAATCAGACGACTGGCGCTCAGGGCCTG
CCGAGCGGTGTCCGCGCGCGGCAGTTCTGCCAGTTGACGTTCTACCGCCT
CCGCCACCTTGCGGGCAATGTCAGCATCAGGCGTCAGCAGGATCACCTGG
GAATCCGGACCGTGCTCAGCCTGGGAGAGCAGGTCAGAAGCGACGAAATC
CGGTGTTGCGCCGCTGTCTGCGATCACCAGTACTTCAGACGGCCCGGCTG
GCATATCGATAGCCGCGCCGTCGAGACGCTGGCTGACCTGACGCTTGGCT
TCGGTTACAAAGGCGTTGCCGGGGCCAAAAATTTTATCCACTTTCGGTAC
GGACTCGCTGCCGAAGGCCAGAGCGGCAATCGCCTGCGCGCCGCCAACGT
TAAAGATTTCCTGCACGCAACACAGTTGTGCCGCATAGAGGATTTCATCA
GCGATGGGCGGCGGCTAGCACAGAACCACGCTCTGACATCCCGCAATGCG
CGCCGGCATCGCCAGCATCAGCACCGTTGAGAAGAGCGAAGCCGAGCCGC
CAGGAATATACTGACCGACTGACGCGACGGGACGCGTAATCAGCTGACAA
CGGACGCCTGGCTGCGTTTCCACATCTACGGGCGGCGCTTGAAAGAGGAA
AATAATTTAAAAAAAAAAAACCTCTTCCCAGTTTTGGTGTGGTTTGGTTT
GTGGCTCGCCCGTGGTGTGTTCCCTCTCTCGTGGTTGCTGGGTGGCGGCG
TGGCGCGGCGGGTTTGGCGGTGGGGGCTGTTTTGGGGTGCTGTGCTGGTT
TGGGGTCGGGTTGGTCGGGTGGGTTGGGCGCGGCCGGGGTCGGGGTTGGG
TTTTGTCGTTGGGGCGTGTTTCTTTCTGCGGCGGGGTGGGTGGGTGCCTT
TGTGTTGCGGTGTTGTTGGTGGTTTCTGTTTTGGGCGGCGTGTGGCGGGT
GGCTCGTCTCTGGCCGTCGTGCCTGCCGGGTGGGTCTCCGCGCCGGCGGG
TTGGGTGCGTTTTGTCCGCTGTGGTTCGGGTGCTTCGCGCGGTGCGCCGC
TGCTGTGGGCGGCGCGGGCCGCGTGTGCTTTGTGTGCTGGGTGGGTCTGG
GTCGCGTGTTGGGTTCGTGCGGTGGGTGGTGGTGCGTGCGTCTGTGCGCC
TCTGTGTCGTTCGTTCGGTGCCGCTTCTCCTGCTGTGTGTTCGGTGCCTG
GGTTGCGGTGCGCGGTTTGTGTTGTGTCTCGGTTTGTTGCCGTGTGTTGT
CGGTGTGTCTGGTGCGGGCGGGTGGCTTGGCGTGCGGCGTGCGCCGTTGG
TCGTGTGTCTGGTGGTTGTGCGGGGTCTTGGCGTGTGCCGGCTCCGCGGT
CTCGTGGCTGCGCCGTGTCTTGTCGTTGTGGTTGCTGTCTTCGTGCTTGT
T
