# Supplementary material for: Molecular evidence for cross boundary spread of Salmonella spp. in meat sold at retail markets in the middle Mekong basin area
Source: PeerJ. 2021 May 3;9:e11255. doi: 10.7717/peerj.11255 (PMC8101457; doi:10.7717/peerj.11255)
Supplement: File S1 [file peerj-09-11255-s001.zip › Animal produt sequance for journal/LCH26_purE_8.txt]

>H200310-058_G14_1E0DSAC004_D07_premix.ab1	1695
CCCGGCATGGGATTAGACGCATGTCTTCCCGCATAATCCGGCGCGTGTCG
CCATCGTGATGGGGTCCAAAAGCGACTGGGCTACCATGCAATTCGCCGCC
GAAATTTTTGAAATTCTGGATGTCCCGCACCATGTAGAAGTGGTTTCCGC
CCATCGCACCCCCGATAAACTGTTCAGCTTCGCCGAAACGGCGGAAGAGA
ACGGATATCAAGTGATTATTGCCGGCGCGGGCGGCGCGGCGCACCTGCCG
GGAATGATTGCGGCAAAAACGCTGGTCCCGGTACTCGGCGTGCCGGGTAC
AAAGCGCTGCGCTAAGCGGCGTGGATAGCCTCTACTCCATCGTGCAGATG
CCGCGCGGCATTCCGGTGGGTACGCTGGCGATCGGTAAAGCCGGTGCCGC
TAACGCCGCCCTGCTCGCCGCGCAGATTCTGGCGCAACACGACGCGGAAC
TGCATCAGCGCATTGCCGACTGGCGCAAAGCGCAAACCGATGAAGTTCTG
GAAAATCCCGATCCGCGGGGGACGCTATGAAGCAAGTTTGCGTTCTCGGC
AACGGACAACTGGGCCGAATGCTGCGCCAGGCGGGAGAACCGCTGGTATT
CGCGCCACAAAACTTTCTTGTGTGAGCAATCAGTGGGTTCTTATAGCGCC
GGGAGGATTTTCAAGTTTTTGCAGGGGGGCGGGCAATCTTTCTGGCTCCT
TTTCAAATCGGGGGGGGGGGGTGGGGCGTTTACTTCTTTACGCAGAGGCG
GGCACAACAAAAAGTTTTCCCCCTCCCCTGTTTCGCGGCGTGTAAGGAGG
TTTTCTCAGCTTAGGCCCGTGGCCGCCCCGCCGCACTGTAAATAAATCAT
CTCTCTCTCCTCCCCGCATAAGAATGATTGATGTTTTGGTGGGCGACGGC
GCCCTTCGTGGCTGGTATTGTTGGTGAAAAAGTTTGGTAGAGTATGCGTC
TTCTTTAACCGTCTGTCAGCCAGGGAACTCGCCAGCCCCGGGAGCGGGGC
GGGTGGTAGGGGTTTTTGAGGATTTGGGGGGCGTGTGCTGATCAGCTGGT
GCGGCGGGTGAGGACTACGTATGTTTTTCTGTTGGCGGTAGATATGTTGG
CGGCGTATTGCTTGGTAGAGGGCTGTGTACGCGGCCGGGCTGGTGCTTGT
GGTGGTATAGTTGGAGATGGGCTGTGACTTAAATAAGCCTTGAGGTATGC
GGCGGGTTATATATGAGTAGGTTGAGTGGGAGGGTGTCGCTTGGATGGGG
GATGGTGATGGTGTTTGTGCGGTCGCGCATTATCGGCTGGAATTAGATAA
TTATCGTGTGTATGGAATTGCGGTGGTGTACTCGCTGCGACTAGTGTTGC
CCCGCAGAAGAGTGTATAGCGGGAGGCGTTGCAGCGGTGCGCGCTTCAGC
TGCACGGGGTGTGGGCCGGTGGGCTGATATGGTATGTTGTGTGTTGATTG
TGGGGGGGGCCTGCGGATGAGATGTTGGATCGTAGTAGGTGTGGAACGAG
AGGGAGCCGTTGATAGCGCGTGTTGATGTACCGGTCGGAGTCGATGGCGT
CGAGGAGAATAGAGTGGAGGTCTGTGATGTTATGCAGTGATTGAGATAGC
ATTTAGTGTACTAGAGGTTGTACGTGGATGCTAATTGCGCATAGAGAGTG
GGTAGTAGTTGTAGAAGGTGACTTGACACGCGTAGGTATATAAAC
