# Supplementary material for: Molecular evidence for cross boundary spread of Salmonella spp. in meat sold at retail markets in the middle Mekong basin area
Source: PeerJ. 2021 May 3;9:e11255. doi: 10.7717/peerj.11255 (PMC8101457; doi:10.7717/peerj.11255)
Supplement: File S1 [file peerj-09-11255-s001.zip › Animal produt sequance for journal/LCH26_sucA_C12.txt]

>H200310-058_E03_1E0DSAC003_C02_premix.ab1	1870
GGGGGGCACAGTTTGAGGCGAACAGTTCGTGCAGTAGGGTTGAACGCGCA
TCCAGTGGGTTAGAGGTGGTGAAGCCCACCTGGTTGTTGATAACGATACG
TACCGTACCGCCCACTTCGTAACCGCGCGCTTTCGACATGTTCAGAGTTT
CCTGAACCACGCCCTGGCCGGTCACCGCGGCGTCGCCGTGAATAGTGATC
GGCAACACTTTGTTGCTGCTCGGTTCGTCCAGTCTGTCCAGACGGGCGCG
CACGGAGCCCATCACCACCGGGCTCACAATTTCCAAATGCGATGGGTTAA
ACGCCAGCGCCAGGTGAACCAGACCGCCTTCGGTTTCGATATCTGACGAG
AAGCCCATGTGATACTTCACGTCGCCGGTACCCAGATGTTCTTTATGCTT
ACCGGCAAATTCGTCGAACAGATCCTGCGGTTTTTTACCCAGTACGTTGA
TCAGCACGTTCAGGCGACCGCGGTGCCCCATCCCCAGCACCACTTCGCGA
GTGCCGCTGTTACCCGCATGCCGAACCATCTCTTTCAGCATGGGTATCAG
CGCATCTCCCCCCTCAAGCGAGAAACGTTTCGCACCCGGGAATTTGGCGC
CCAGATAACGTTCCAGCCCTTCAGCGGCGGTCAGTTCGTTCAGGAAACGT
TTTTTCTCGTCAGCGCTAAAAGCCGCACGACCGGATTCGATGCGCTGTTG
GATCCAGCGTTTCTCTTCGGTGCTGGTGATGTGCATATACTCAGCGCCAA
TCGGGCCGCAGTAGGCTGTTTTTAGGAGCGCAAAACAGGATGATGGGAGA
GAGGAGAGGAGGGAGAGGAGAGGGGAGAGGGAAGGGGGGGGGGAAGAAGA
GGAAGAGGGGGGAAGAAGGGAGGAGAGGAAGAGAGGAGAGGAGGGGGAGA
GGGGAAGGGGAAAGAAGGAGGGGGGAGAGGGGGGGAGAGAAGGGAGAGGG
AGGGGGGAGGAAAGGGGGGGAGAGGGGGGGGAGAAGGGGAGGAGGGAGAG
GGAGGGAGGGGAAGGAGAGAGAGAGAGAGAGGAAGAGGAAGAAAAAGAGG
AGAAGGGAGAGAGAAGGGAGAGGAGGAGGAGAGAGAGGGGAGGGGAGGGA
GGAGAAGAGAGGAGGAGGGAGAGGGAAGGGGAGGAAAAGAGGAGGAGAAG
GAGAGAGAGGGGGAGAAGGAGAGGAGGGAAGAGGAAGAGGGAGAGAGGAG
GAGGGGGAGGGAGGAGAGGGGAGAAGGAGAGGGGGGGGAGGGAGGAGAGA
GGGAGAGGGAGAGGGGAGGGAGAGGGGGAGAGGGAGGAGGAGGGGAGGAG
GAGGAGGGGAAGAAGAGGGGAAGGAAGGGAAGAGGGGGGAGGAGGGGGGG
GAAGAGGGAGGAGGGAAGGTGGGAGGGAGGGGTAAGAAGAGAGGGGAAGA
GAGGGGATGGGGTGGGGGGTAGGATGGGATGTGGGGTGTAGGAGGTAGGA
GGGGTGAGATGTAGGGTGATGAGATTGTGATATGAGGGTGGTGTGAGTGG
GATGATGATGGTGAGAGTGTGGTTGTAAGGTGAGAGATTAAGTTGTTGGT
ATGGGATGTTGTGATGGTGAATGGTTGGGAGATGGTGGTATGATTGATTA
TTAATGTGTTGAGAGAGAGGGAGGTGGATGGAGGTGTGAGAGGAGTGTAT
AGAGTAGTGAATGGTGGTAGTGATGATAGTGTGAGATGTGTGTGGTGGTG
AGGAAATAGTGATGTAGTAGATAAGATTGGTGGATAATTGAGTTGATGAT
AGTGTGGAGTGAGATAGAGAGTTGAGTGTGTGGATAGTTGATTTGATAAT
GTGTGAGTGAGAGGGATGTGAGGATGAGTGGTATTGTTGATGTGTGTGTG
ATTTGGAGTGTGAGTTAGGT
