# Supplementary material for: Molecular evidence for cross boundary spread of Salmonella spp. in meat sold at retail markets in the middle Mekong basin area
Source: PeerJ. 2021 May 3;9:e11255. doi: 10.7717/peerj.11255 (PMC8101457; doi:10.7717/peerj.11255)
Supplement: File S1 [file peerj-09-11255-s001.zip › Animal produt sequance for journal/LCH26_thrA_C652.txt]

>H200310-058_G13_1E0DSAC003_D07_premix.ab1	1417
CGCGCATGCGGTGGGCATTACCTTGATCTACCGTCGATATCGCGGAATCG
ACTCGTCGTATCGCCGCCAGCCAGATCCCGACCGATCACATGATCCTGAT
GGCGGGCTTTACTGCTGGTAATGAAAAGGGTGAACTGGTGGTGCTGGGCC
GTAATGGCTCCGACTATTCTGCCGCCGTGCTGGCCGCCTGTTTACGCGCT
GACTGCTGTGAAATCTGGACTGACGTCGATGGCGTGTATACCTGTGACCC
GCGCCAGGTGCCGGACGCCAGGCTGTTGAAATCGATGTCCTACCAGGAAG
CGATGGAGCTCTCTTACTTCGGCGCCAAAGTCCTTCACCCTCGCACCATA
ACGCCTATCGCCCAGTTCCAGATCCCCTGTCTGATTAAAAATACCGGCAA
TCCGCAGGCGCTAGGAACGCTGATCGGCGCGTCCAGCGACGATGATAATC
TGCCGGTTAAAGGGATCTCTAACCTTAACAACATGGCGATGTTTAGCGTC
TCCGGCCCGGGAATGAAAGGGATGATTGGGATGGCGGCGCGTGTTTTCGC
CGCCATGTCTCGCGCCGGGATCTCGGTGGTGCTCATTACCCAGTCCTCCT
CTGAGTACAGCATCAGCTTCTGTGTGCCGCAGAGTGACTGCGCGCGTGCC
CGCCGTGCGATGCAGGATGAGTTCTATCTGGAGCTGAAAGAGGGGCTGCT
GGAGCCGCTGGCGGTTACTGAGCGGTTGGCGATTATCTCTGTTGTCGGCG
ACGGTATGCGCACGCTACGCGGCATTTCAGCGAAATTCTTCGCCGCGCTG
GCGCGCATATGAAAAAAATTTTGGGGGGAAAGAAGAAAAAAAAAGAAAAA
AAAAAAAAAAAAAAAAAAAAAAAAAAAAAAAAAAAAAAAAAGAGAAAAAA
GAGGGGAGAGGGAAGAAGGAAGAGGGGGGGGGGAGGGGAGGGGGAAAGGA
GGAGGGGAGGGGGAGGGGGGGAGGGAGGGAGAGGGGAGGGGGGAGGGGAG
GGGGGGGGAAGGGAGAGAAAGGGGGGGGGGAAGAAAGAGAGGGGGGAGGG
GGGAAGAGGAGGGGAGGGGAGGGGAGAGGGGGGAGAGAGGAGGGGGGAAG
GGGAGAGAAGAGGGGGGGGAAAGAAGGGAAGGGGAGGAGAGGGAAGGAAG
GGGGGAAAAGAAGGGAAAGGGGAGAGGAGAAGAAAAAAGGGGGGGGGGGG
GGAAAGGGGAGAGGAGGGGGAGGGGGAGAGGGGGGGGGGAGGAAGGAGGA
AGAAGAGGGAGAAGAGGAGGGGAAGGGGGGAGGGGGGGGGGAGGGGGAGA
AAGGGAAGGGGAAGAGAGGGGGAAGAGGGAGAGGGAGGGGGGGGGGGGGA
AGGGAGGAGGGAGAGGGAAGGGAAGGAAGGAGGGGGGGGGAGAGAGGAAG
AAAGGGGAGAGGAGAGG
