# Supplementary material for: Molecular evidence for cross boundary spread of Salmonella spp. in meat sold at retail markets in the middle Mekong basin area
Source: PeerJ. 2021 May 3;9:e11255. doi: 10.7717/peerj.11255 (PMC8101457; doi:10.7717/peerj.11255)
Supplement: File S1 [file peerj-09-11255-s001.zip › Animal produt sequance for journal/LCH45_aroC_197.txt]

>H200723-055_C07_LCH45-a_aroC.ab1	1406
AAAGTTCGGTACGGATCATGTAAATTCTCTCCGGCGTGTTTGATGGCGTG
ACGACCGGCACCAGCATTGGCCTGCTGATTGAAAACACCGATCAGCGCTC
GCAGGACTACAGCGCGATTAAAGATGTTTTTCGTCCGGGACACGCGGATT
ACACCTATGAGCAGAAATACGGCCTGCGCGATTACCGTGGCGGTGGACGT
TCTTCCGCGCGTGAAACCGCGATGCGCGTAGCGGCAGGGGCGATTGCCAA
GAAATACCTGGCGGAAAAGTTCGGCATCGAAATCCGCGGCTGCCTGACCC
AGATGGGCGATATTCCGCTGGAGATTAAAGACTGGCGTCAGGTTGAGCTT
AATCCGTTTTTTTGTCCCGATGCGGACAAACTTGACGCGCTGGACGAACT
GATGCGCGCGCTGAAAAAAGAGGGTGACTCCATCGGCGCGAAAGTGACGG
TGATGGCGAGCGGCGTGCCGGCAGGGCTTGGCGAACCGGTATTTGACCGA
CTGGATGCGGACATCGCCCATGCGCTGATGAGCATCAATGCGGTGAAAGG
CGTGGAGATCGGCGAAGGATTTAACGTGGTGGCGCTGCGTGGCAGCCAGA
ATCGCGATGAAATCACGGCGCAGGGTTTTCAGAGCAACCACGCTGGCGGC
ATCCTCGGTGGTATCAGTAGCGGGCAACACATTGTGGCGCATATGGCGCT
GAAACCTACCTCCAGCATTACCGTGCCGGGACGTACGATCAACCGGATGG
GTGAAGAAGTCGAAATGATCACCAAAGGGCGCACACACCCCGGGGGGGGG
GGGGGGGGGGGGGGGGAATGAGGGTTTTCCGCCGGGCGTGTGAGAGCAAT
ATGGAGCTGGGTAGGCCGGGGGGGGATGTTTAGGGGCCGAGGCGCCGTGG
GTGGGGGCGGTGTGGGGGGCCTATAGGTGGGCCGGGGGGGAAGTTGGCTG
AAGACCCGGGCCGGGGTTGGCGTCGGTGGGGGGGGCCGGGGCGGCGCGCG
GGTCTGCCCCCTAGGGGGGTGGATGGGTGGGGGGTGGGGGGAGAGGGTGG
GGGAAGGGGTTGTGGGGTCGGGTGGGAGGGGGGGAGGTGGGGGGCGCTCG
GGGTGGGGGGGTGGGAGGACTCTTTGGGTTGTGGGGTAAGTGGCGCGGAG
GGGGAGGTGGGAAGGTGGGGGAGGACGGAGTAAAGAAATGTTGTGGAGTG
GTAGGGGGGGGTGAATGGGGTGGGGGGGAGAGAGAGATTGGAGTGGTGGG
GGGGGAGAGGGTGTGGGGGTGGGGGAGTGAGGGGGTGAGACATGAAAATA
AGGTGGTTGGGAAGAGAGGCGCTGCGCGCGCGGGGGGCGCGAGAGAAGGG
GGGAGGGGGGGGGACTGAGGGGGATTGGGAAAAGAGGGGTGCGGGGCTGG
GATGCA
