# Supplementary material for: Molecular evidence for cross boundary spread of Salmonella spp. in meat sold at retail markets in the middle Mekong basin area
Source: PeerJ. 2021 May 3;9:e11255. doi: 10.7717/peerj.11255 (PMC8101457; doi:10.7717/peerj.11255)
Supplement: File S1 [file peerj-09-11255-s001.zip › Animal produt sequance for journal/LCH45_dnaN_187.txt]

>H200723-055_C15_LCH45-d_dnaN.ab1	1466
TAATTCGGCGCTCAGCAGGTCAGCGGCCCGCTGGGCGGTCGTCCTACGCT
GCCGATTCTCGGTAACCTGCTCCTCCGGTAGCGGACGGTACGCTTTCTCT
GACCGGCACCGATTTGAAATGGAGATGGTCGCGCGCGTTACGCTTTCTCA
GCCGCATGAGCCGGGCGCCACTACCGTGCCGGCGCGGAAATTCTTTGATA
TCTGCCGCGGCCTGCCGGAGGGCGCGGAGATTGCCGTTCAGTTGGAAGGC
GATCGGATGCTGGTGCGTTCTGGCCGTAGCCGCTTCTCGCTGTCTACGCT
GCCTGCCGCCGATTTCCCGAATCTTGACGACTGGCAAAGCGAAGTTGAAT
TTACGCTGCCGCAGGCCACGATGAAGCGCCTGATTGAAGCGACCCAGTTT
TCGATGGCCCATCAGGATGTGCGCTACTACTTAAACGGTATGCTGTTTGA
AACGGAAGGTAGCGAACTGCGTACTGTCGCGACCGACGGCCACCGTCTGG
CGGTGTGTTCAATGCCGCTGGAAGCGTCTTTACCCAGCCACTCGGTGATT
GTGCCGCGTAAAGGCGTGATTGAACTGATGCGTATGCTCGACGGCGGTGA
AAACCCGCTGCGCGTGCAGATCGGCAGTAATAATATCCGCGCGCACGTCG
GCGACTTTATCTTTACCTCGAAGCTGGTGGATGGTCGTTTCCCGGATTAC
CGTCGCGTATTGCCGAAGAATCCGGATAAACATCTGGAAGCGGGCTGCGA
TATCCTCAAGCAGGCGTTTGCCCGCGCGGCATCCCAAGAGAAGAGAAAAA
AAAAAAAAAAAAAAAATAAAACCCCCCTTTGTGGGAATGTGTGAAACCGG
CTGTCGGAAATTTTTATCAGGATTCCGGGGGCGGAATTGCGTTAGGAAGA
TCCGGGGAGCAAAAATTTGGTGGTCTTCGGGGTTGGGTGATGTGTTTGCC
AAATTGGGGCGGGGAAGTTTGAAAGGGGCCGAATTTGGGGTGAAGGGGGG
GGTTTCGTGGCCGTTGAGGGAAACGCGCAATTGCGTTGGGGCCTTTTGTC
GGGTATGAATGCTGGGGGGGGGGGTGTTGGGTAGGGTGCCTGGGGGTGGG
GTGGGACCCCCGAGGGGGGGGGGGCGGTGTTAGGGATGTTACCATGTTTT
TTCCGCTCTTTTGAGGGAGGGACAGGGGAAGAAGTCGAGAAGGAAATGCG
AGAAGGAGGGGGGGAAAAAGGGGGGGGGTTTCTGGTGGAGGGGGTGGGAG
AAGGGGGGGGGATGGGTAGGAAAAAATGGGCTGTGTGGGGGGGATGCGGA
GGGGGGTGGAGACTTGCCGCCCGGGGGACGAGATAAGGAAAGGGTAGGGA
GGCGCGGGGGGGGGAAAGGCGCGCCCGGATTATCTCTCTAAAGGGGATTC
CGGTCCGGGGGGGGGGGTGTTGGAATTGAAAGTTGAAAATAGGGAATGGA
GGGGATTGGGGAGGCG
