# Supplementary material for: Molecular evidence for cross boundary spread of Salmonella spp. in meat sold at retail markets in the middle Mekong basin area
Source: PeerJ. 2021 May 3;9:e11255. doi: 10.7717/peerj.11255 (PMC8101457; doi:10.7717/peerj.11255)
Supplement: File S1 [file peerj-09-11255-s001.zip › Animal produt sequance for journal/LCH45_hemD_10.txt]

>H200723-055_C23_LCH45-h_hemD.ab1	1168
CGCGGAGTAGGGCAGGGGCTGGAGTTTCACTGATTGAATTTGTCGCCGGC
CGGGAGCTACCCACCCTGGCCGACCGCCTGGCGACGCTGACGGAAAACGA
TCTGGTTTTTGCCCTTTCACAGCACGCCGTCGCCTTTGCTCACGCCCAGC
TCCAGCGGGATGGCCGAAACTGGCCTGCGTCGCCGCGCTATTTCGCGATT
GGCCGCACCACGGCGCTCGCCCTTCATACCGTTAGCGGGTTCGATATTCG
TTATCCATTGGATCGGGAAATCAGCGAAGCCTTGCTACAATTACCTGAAT
TACAAAATATTGCGGGCAAACGCGCGCTGATTTTGCGTGGCAATGGCGGC
CGCGAACTGCTGGGCGAAACCCTGACAGCGCGCGGAGCCGAAGTCAGTTT
TTGTGAATGTTATCAACGATGTGCGAAACATTACGATGGCGCGGAAGAAG
CGATGCGCTGGCATACTCGCGGCGTAACAACGCTTGTTGTTACCAGCGGC
GAGATGTTGCAACGGCTCTGGTCGCTGACTCCCCAGTGGTATCGTGAGCA
CTGGTTACTACGCTGTCGGCTATTGGTCGTCAGTGAGCGTCTGGCGCACC
TCGCCCGGGAACTGGGCTGGCAAGATATTAAGGTTCGCTGATAAAAAAAA
AAACGGAGGAGAGACGGACGGTTTATCGAGGCGGGGACGACGGGGAGGAA
GAGGGGGAGAACGGTTTGTGGGTGTTTTTGCGGCGGTAGTAGGTCTGGGG
AAAAAAAAAAAAAGAAAAAAAAAGGTGGGTTGGGTTGGCTAATGTAAGGA
ACTTTTGGGGGGTTGGGGTTTGGTTGATTATTACGTTATGTATGATTTTA
TAAAATGGGTTTGGGGACGGAGAGTCTAGCGTCGCGGTCGTGAAGGGGCG
AAGACTCGTTACAGTGGGGTATTGTTTCGGGTAGACAGAATTGCTTGTGT
TGGGAGTTGTTGGATTGTGGGAAGGGATATGAGCCGAGTAGGGATGTGTG
GGGGGGGGTATCGTGCATCGCGAGTTGGGGGTTGAGGTGAAGGGGGGCAG
CCTGTTTGGGAGATGAGGGCTTGGAAAATGGCTGGGAAAAGTTTGTAGGG
GGATAGGGTTTTGTTTGATGGAGTTAGTCGAGTGGGTTGATGTTTGTGAG
GGAGATGTTCAGAAGCGA
