# Supplementary material for: Molecular evidence for cross boundary spread of Salmonella spp. in meat sold at retail markets in the middle Mekong basin area
Source: PeerJ. 2021 May 3;9:e11255. doi: 10.7717/peerj.11255 (PMC8101457; doi:10.7717/peerj.11255)
Supplement: File S1 [file peerj-09-11255-s001.zip › Animal produt sequance for journal/LCH45_purE_C8.txt]

>H200310-058_I14_1E0DSAC004_E07_premix.ab1	1711
CGGGCTGGGCTTAGACGCATGTCTTCCCGCATAATCCGGCGCGTGTCGCC
ATCGTGATGGGGTCCAAAAGCGACTTCGGCTACCATGCAATTCGCCGCCG
AAATTTTTGAAATTCTGGATGTCCCGCACCATGTAGAAGTGGTTTCCGCC
CATCGCACCCCCGATAAACTGTTCAGCTTCGCCGAAACGGCGGAAGAGAA
CGGATATCAAGTGATTATTGCCGGCGCGGGCGGCGCGGCGCACCTGCCGG
GAATGATTGCGGCAAAAACGCTGGTCCCGGTACTCGGCGTGCCGGTACAA
AGCGCTGCGCTAAGCGGCGTGGATAGCCTCTACTCCATCGTGCAGATGCC
GCGCGGCATTCCGGTGGGTACGCTGGCGATCGGTAAAGCCGGTGCCGCTA
ACGCCGCCCTGCTCGCCGCGCAGATTCTGGCGCAACACGACGCGGAACTG
CATCAGCGCATTGCCGACTGGCGCAAAGCGCAAACCGATGAAGTTCTGGA
AAATCCCGATCCGCGGGGGACGCTATGAAGCAAGTTTGCGTTCTCGGCAA
CGGACAACTGGGCCGAATGCTGCGCCAGGCGGGCGAACCGCTGGATTCGC
CCCCTCTAAATTTCTTTTTTTTCTTTTCACCCTTTTTTCTCTCCTTCCTC
TCCCCCCCCCCTTTCTTTTTTTTCTCCTCCTTCCCTCTTCTCTCCTCCCT
CTCCCCCTTTTTTCTCCCCTCTCTTTCCTCCTTCTTTCCCCCTTCCTTCC
TTTTTCCTCTTCTTTTTTCTTTCTTTTCCCCCCCTCCCCCTCCCTTTCTT
TTTTTCTTCTTCCCTCTCTTCCCTCCTTTTCTTTCTTCTCTCTCTCTTTC
CCCCTTCTTTTCTTTTTTTCTTTTTTCTTTTTTTTTTTTCCCCTCTCCCT
TTCTTTTTTTTTTTTCTTTCTTCCCTTTCTTCCCTCCTCTCCTTCTCTCT
TTCTTTCTCCCTCTTTTTCTCTTTTTTTCCCTCCCCCCTTTCCCCTCTTC
CCCTCTCCCCCTCCTTTTCTTTTTTTTTTCTTTTTCCTTCTCTCCTCTTC
CTCTCTCTCTTTCTCCCCTTTCCCCTCCCCTCCCCTCTCTTTTTTTTTTT
CCTCCTCTTCCCTCTCCCCCTCTCTCCTTTCTTTTTTTTCTCCCTTCTTC
TTTTTTTTTTTTCCTCTCCCCCCCCCCCCCTTTCCTTTTTTTCTTTTCTT
TTTTCTCTTTTTCTTTTCTCCTTTCTTTCTTTCTCTTTCTTTGTCCTCTT
TTTTTCTCTCCTCTCTTCCTTTTTTTTCTCTTTTCTTTTTTCTTTTCTCC
TTTTCTCTCTTCCTCCTTTCCTTTTTTCTTTTCCTTTTTTTTCCTCCTTT
TTTCCTTTTTTTCCTCTTCTTTTCTTCCCTCCCCTCCTCTCCTTTCCCTT
CCCCTCTCCCTTTTTTCCTCTTTTTCTTTTTTTTCTTCCTTCTTCCTCTC
CTCTTTTTCTTCTTCTCCTTTCTTTCTTCTTCCCTTCTTTTTCCTCCTCT
CCTTCCCTTCTCTTTTTTCCCTTTCTTTCTTTCTCTTCTTTTCTCCTCTC
CCTTCCTCCTTTTTTTTTTTTTTCCTTTTCCCCTTTCCTTCCTTTTTTTT
CTCCCTTCTTCCTCCTTTCCTTTTTTTCTCTTTCTTTCTCTCTTTTTCTT
CTTCTTTTCTTTCCTCCCTTCTTCTTTTCTCTCCTCTTCCCTTCCTCCTT
TTTCCTTTCTT
