# Supplementary material for: Molecular evidence for cross boundary spread of Salmonella spp. in meat sold at retail markets in the middle Mekong basin area
Source: PeerJ. 2021 May 3;9:e11255. doi: 10.7717/peerj.11255 (PMC8101457; doi:10.7717/peerj.11255)
Supplement: File S1 [file peerj-09-11255-s001.zip › Animal produt sequance for journal/LCH45_sucA_65.txt]

>H200310-058_G03_1E0DSAC003_D02_premix.ab1	1323
GGGGGCAAAGTTTGAGGTTAACTAAATCGAGCAGTAGGCGTTGAACGCGC
ATCCAGTGGGTTAGAGGTGGTGAAGCCCACCTGGTTGTTGATAACAATAC
GTACCGTACCGCCCACTTCGTAACCGCGCGCTTTCGACATGTTCAGGGTT
TCCTGAACCACGCCCTGGCCGGTCACCGCGGCGTCGCCGTGAATAGTGAT
CGGCAACACTTTGTTGCTGCTCGGTTCGTCCAGTCTGTCCAGACGGGCGC
GCACGGAGCCCATCACCACCGGGCTCACAATTTCCAGATGCGATGGGTTA
AACGCCAGCGCCAGGTGAACCAGACCGCCTTCGGTTTCGATATCTGACGA
GAAGCCCATGTGATACTTCACGTCGCCGGTACCCAGATGTTCTTTATGCT
TACCGGCAAATTCGTCGAACAGATCCTGCGGTTTTTTACCCAGTACGTTG
ATCAGCACGTTCAGGCGACCACGGTGCGCCATCCCCAGCACCACTTCGCG
AGTGCCGCTGTTACCCGCATGGCGAACCATCTCTTTCAGCATGGGTATCA
GCGCATCTCCCCCCTCAAGCGAGAAACGTTTCGCACCCGGGAATTTGGCG
CCCAGATAACGTTCCAGCCCTTCAGCGGCGGTCAGTTCGTTCAGGAAGCG
TTTTTTCTCGTCAGCGCTAAAGGCCGCACGACCGGATTCGATGCGCTGTT
GGATCCAGCGTTTCTCTTCGGTGCTGGTGATGTGCATATACTCAGCGCCA
ATCGGGCCGCAGTAGGCTGTTTTTAACCGGCAAAAAAGAAGAGGGGAGGA
GGAGAGGAGGGAGGAGGAGAGGGGGGGGGGAGGAGAGAGAGAGAGGAAGA
GGAAAGAAGGAGGAGGAGAAAGGAGAGGGGAGGGGGGAAAGGGAGAGAGA
AGGGGAAGGAGAGGGAAGAAAGAGGAGGGGGGGGGGAAGGGGAAAGAGGA
GGGAAAAAGAGGGGGAGGGGGAGGAGAGAAGGAGGGGGGGGAGAGAAGAA
AAGGGAGAGGGAGGAGAAAAGGGGAGAGAGAAGGGGAGGAAGGGGGAAGA
GAGGGGGGAGAGGGGAGGGAGGGAGGGAAGAAGGGAGGGAAGAGGAGGGA
GAAGGGAAGGAAGGGGGAGAGGGGGAAGGAGGGAGGGAGGAGAGGAGGAG
GGAGGGGGGAGAAGGGGGGGAGGAGGGGGGGGGAGAGAGGGGGGAGGGAA
AGAGGAAAGAAGGGGAGGGGAAGGAGGGGGGAGGAAGGGGGGGAGGGGGA
GAAAGGGGGGGGGGGAGGGGGGGGAGGGAAGGGGAAGGGGGAGAGGAGGA
GGGGAGGGGGGGGAGGGGAGAAG
