# Supplementary material for: Molecular evidence for cross boundary spread of Salmonella spp. in meat sold at retail markets in the middle Mekong basin area
Source: PeerJ. 2021 May 3;9:e11255. doi: 10.7717/peerj.11255 (PMC8101457; doi:10.7717/peerj.11255)
Supplement: File S1 [file peerj-09-11255-s001.zip › Animal produt sequance for journal/LCH45_thrA_22.txt]

>H200310-058_I13_1E0DSAC003_E07_premix.ab1	1604
CGGCGGCAGCGTGGGCATTACCTTGATCTACCGTCGATATCGCGGAATCG
ACTCGCCGTATCGCCGCCAGCCAGATCCCGGCCGATCACATGATCCTGAT
GGCGGGCTTTACCGCCGGTAATGAAAAGGGTGAACTGGTGGTGCTGGGCC
GTAATGGTTCCGACTATTCCGCCGCCGTGCTGGCCGCCTGTTTACGCGCT
GACTGCTGTGAAATCTGGACTGACGTCGATGGCGTGTATACCTGTGACCC
GCGCCAGGTGCCGGACGCCAGGCTGCTGAAATCGATGTCCTACCAGGAAG
CGATGGAACTCTCTTACTTCGGCGCCAAAGTTCTTCACCCTCGCACCATT
ACGCCCATCGCCCAGTTCCAGATCCCCTGTCTGATTAAAAATACCGGTAA
TCCGCAGGCGCCAGGAACGCTGATCGGCGCGTCCAGCGACGATGATAATC
TGCCGGTCAAAGGGATCTCTAACCTTAACAACATGGCGATGTTTAGCGTC
TCCGGCCCTGGAATGAAAGGGATGATTGGGATGGCGGCGCGTGTTTTCGC
CGCCATGTCTCGCGCCGGGATCTCGGTGGTGCTCATTACCCAGTCCTCCT
CTGAGTACAGCATCAGCTTCTGTGTGCCGCAGAGTGACTGCGCGCGTGCC
CGCCGTGCGATGCAGGATGAGTTCTATCTGGAGCTGAAAGAGGGGCTGCT
GGAGCCGTTGGCGGTTACTGAGCGGTTGGCGATTATCTCTGTTGTCGGCG
ACGGTATGCGCACGTTACGCGGCATTTCAGCGAAATTCTTCGCCGCGCTG
GCGCGGCTATACTAAATTTTTTTGGGAAAGAAGTTATTTGATTTTATTGG
AGTTAGTAATTATTATTGTATAATATGAGGGGGGGTATGTGTGGGTGGGT
ATTGTTGTGGTATGTGTTGAGGTTGAGGGTGAAAGGTATTGGGTTTTAAT
GTGGTGTGGGGGGTATGGTATTTGTTGTGATGGGTGGATTTGGTGGAGTG
GGTGGGTGGGAGGGTGAGGGGTTGGGTATTGTGATTATGGGGTTTTATTG
ATGTATGTTGTGAAGTGGGGTGAGAGGAGTTTAGGGTTTGTTGGGTTGAT
GAGTAATGGTGTATAGGATAGGTGATTGTGATAGTGTGGGGATGTGGGTT
GATTGGGTGTTGATTGTGTGGTGGAGATGTTTGTTTGGGGTGTTGGGGAG
ATTTATTGTGTTTTAGGGTTGGAGTAAGTTTGGTTTGTGTTTTGTAGGAG
GGGAGGGGTAGTAATGTGGTGTTGGGTGGAGGTGGTGTGGATGATGGGTG
ATAAGATGTGTTAATAGTGGGATGAGGGAGTGTTGTGTAATGAGGAGTGT
GGTGAGGATGAGTGATTGTGGTGATGGGGTTGTGATAGTTGGTGGTTTGG
TTTTAGTTAAGGTGGGGTGTTGGTGAGGGTTGGATGTGTATGATGGAGTG
GATGAGAGAGGTTGTGGTGGTGATAGTGTTTTTGTGTAGGGTTGTTTAAT
TGAGGGGTTTTAGGATAGGAGGATGAATGTGTGATATGGTGATGGTAGGG
GGGAATGGGAGATGTGGTGTATGTGTTTGATATGTTTGGATGTTATTTTG
ATGT
