# Supplementary material for: Molecular evidence for cross boundary spread of Salmonella spp. in meat sold at retail markets in the middle Mekong basin area
Source: PeerJ. 2021 May 3;9:e11255. doi: 10.7717/peerj.11255 (PMC8101457; doi:10.7717/peerj.11255)
Supplement: File S1 [file peerj-09-11255-s001.zip › Animal produt sequance for journal/LCH50_aroC_92.txt]

>H200723-055_E07_LCH50-a_aroC.ab1	1522
GGGGGGGCGACGGACAGGTAAATTCTCTCCGGCGTGTTTGATGGCGTGAC
GACCGGCACCAGCATTGGCCTGCTGATTGAAAACACCGATCAGCGCTCGC
AGGACTACAGCGCGATTAAAGATGTTTTTCGTCCGGGACACGCGGATTAC
ACCTATGAGCAGAAATACGGCCTGCGCGATTACCGTGGCGGTGGACGTTC
TTCCGCGCGTGAAACCGCGATGCGCGTAGCGGCAGGGGCGATTGCCAAGA
AATACCTGGCGGAAAAGTTCGGCATCGAAATCCGCGGCTGCCTGACCCAG
ATGGGCGACATTCCGCTGGAGATTAAAGACTGGCGTCAGGTTGAGCTTAA
TCCGTTCTTTTGTCCCGATGCGGACAAACTTGACGCGCTGGACGAACTGA
TGCGCGCGCTGAAAAAAGAGGGTGACTCCATCGGCGCGAAAGTGACGGTG
ATGGCGAGCGGCGTGCCGGCAGGGCTTGGCGAACCGGTATTTGACCGACT
GGATGCGGACATCGCCCATGCGCTGATGAGCATTAATGCGGTGAAAGGCG
TGGAGATCGGCGAAGGATTTAACGTGGTGGCGCTGCGCGGCAGCCAGAAT
CGAGATGAAATCACGGCGCAGGGTTTTCAGAGCAACCACGCTGGCGGCAT
CCTCGGTGGCATCAGTAGCGGGCAACACATTGTGGCGCATATGGCGCTGA
AACCTACCTCCAGCATTACCGTGCCGGGACGTACGATCAACCGGATGGGT
GAAGAAGTCGAGATGATCACCAAAGGGCGCACACCCGGGGGGGGGGGGAG
GGGGGGGGGGGGGAGAAGGGGCCTTCTTTTTATGCGTTGATGGTCTTTTT
TTTTTTTTTTTTTTTTTTTTTTTTTTTTTTTTTTTTTTTTTTTTTTTTTT
TTTTTTTTTTTTTTTTTTTTTTTTTTTTTTTTTTTTTTTTTTTTTTTTTT
TTTTTTTTTTTTTTTTTTTTTTTTTTTTTTTTTTTTTTTTTTTTTTTTGT
TTTTTTTTTTTTTTTTTTTTTTTTTTTTTTTTTTTTTTTTTTTTTTTTTT
TTTTTTTTTTTTTTTTTTTTTTTTTTTTTTTTTTTTTTTTTTTTTTTTTT
TTTTTTTTTTTTTTTTTTTTTTTTTTTTTTTTTTTTTTTTTTTGTTTTTT
TTTTTTTTTTTTTTTTTTTTTTTTTTTTTTTTTTTTTTTTTTTTTTTTTT
TTTTTTTTTTTTTTTTTTTTTTTTGTTTTTTTTTTTTTTTTTTTTTTTTT
TTTTTTTTTTTTTTTTTTTTTTTTTTTTTTTTTTTTTTTTTTTTTTTTTT
TTTTTTTTTTTTTTTTTGTTTTTTTGTTTTTTGTGATTTTTTTGTTTTTT
TTTTTTTTTTTTTTTTGTTTTTTTTGTTTTTTTTTTTGTTTTTTGTTTTT
TGGGTTTTTTTTTATGGCTTTTTTGTTTTTTTTTTTTTTTCTTTTTTTTT
TTTGGTTTTTTTTTTTTTTTTTTTGTTTTTTTTGGTTTTTGTTTTTTTTT
TTTGTTTTTTTTTTTTTTTTTT
