# Supplementary material for: Molecular evidence for cross boundary spread of Salmonella spp. in meat sold at retail markets in the middle Mekong basin area
Source: PeerJ. 2021 May 3;9:e11255. doi: 10.7717/peerj.11255 (PMC8101457; doi:10.7717/peerj.11255)
Supplement: File S1 [file peerj-09-11255-s001.zip › Animal produt sequance for journal/LCH50_hemD_79.txt]

>H200723-055_E23_LCH50-h_hemD.ab1	1265
TGGAGAAGGGCAGTGGCTGGAGTTTCACTGATTGAATTTGTCGCTGGTCG
GGAGCTACCCACCCTGGCCGACCGCCTGGCGACGCTCGCGGAAAACGATC
TGGTTTTTGCCCTTTCACAGCACGCTGTCGCCTTTGCTCACGCCCAGCTC
CAGCGGGATGGCCGAAACTGGCCTGCGTCGCCGCGCTATTTCGCGATTGG
CCGCACCACGGCGCTCGCCCTTCATACCGTTAGCGGGTTCGATATTCGTT
ATCCATTGGATCGGGAAATCAGCGAAGCCTTGCTACAATTACCTGAATTA
CAAAATATTGCGGGCAAACGCGCGCTGATTTTGCGTGGCAATGGCGGCCG
CGAACTGCTGGGCGAAACCCTGACAGCTCGCGGAGCCGAAGTCAGTTTTT
GTGAATGTTATCAACGATGTGCGAAACATTACGATGGCGCGGAAGAAGCG
ATGCGCTGGCATACTCGCGGCGTAACAACGCTTGTTGTTACCAGCGGCGA
GATGTTGCAACGGCTCTGGTCGCTGACTCCCGAGTGGTATCGTGAGCACT
GGTTACTACGCTGTCGGCTATTGGTCGTCAGTGAACGTCTGGCGCACCTC
GCCCGGGAGCTGGGCTGGCAAGATATAGGGGGCGCTTAAAAAAAAAATTT
AATTTTAACTTTAAATTGTTTTTTTTTGGAATCTCGGGGAATGTATGGGA
GGGAGGGGGAAGGGCGGGGTCGGGCGCGGGGGGCGGGTGGTGGGGAGGGG
GAGGGGAGGGGAAAAAAAAAAAAAAATAAGAAAAAAAAAAGGGGGGGGGA
GAAGGTGTGGGAAGGAGGAAATAAAGGGAGTGGGTTGGGGGGGAGGGGCA
GGGGGTAAGGGGGAAGTGGGGGTGTGTTAAAATTGTGTGTTAGTTGGGGG
CACAGTGCGGGTTTTTTTTGGGCCTAAGTGCGGTGAGAGGTGGAGTTGAA
GGAAGAGAAGGAGGGGGGGGTAGGATGGGGGGGAGGGGGTTGAGGGAGTG
GGGAATGGGTAGTGAGATGTGGTTGTTGTTGTGGGGTGTGGTGGATTGGG
GGCGGAGGATATGGGTGTGGGGGTGGGGGAAAAAGGGGGGAGGAGGGGGG
AGGGTTTTGAAAGGATTGGTGGGTGGGGAGGTCTGTGTCAGTATTGGGTT
TAGAGTAGGTAGGATATAAGGGGTTAGAAGTATTGAGGGATTGGAAGAAG
GGGGGAAGTAGAGGTTGGCGGGGTTTGGGATAAAGATTTGTATATAGGGG
TGCAGAGGGAGGTGC
