# Supplementary material for: Molecular evidence for cross boundary spread of Salmonella spp. in meat sold at retail markets in the middle Mekong basin area
Source: PeerJ. 2021 May 3;9:e11255. doi: 10.7717/peerj.11255 (PMC8101457; doi:10.7717/peerj.11255)
Supplement: File S1 [file peerj-09-11255-s001.zip › Animal produt sequance for journal/LCH50_hisD_C985.txt]

>H200310-058_I04_1E0DSAC004_E02_premix.ab1	758
TGTTCCCGCGGACCCATACGTGGGCCAGTATCGGTATAGGCCTTGGGGGG
GTAAAATGGGTGGTTCCGGGAGGGGAATCCACGGCGGAATCCGGGGAAAG
TCCTTAAAAAACCGAAGCTGGCTGGATTTGGTCCCCAATTGGGGCGAGGG
GGTGGGGTAAAAATGGTTTCGGGCCCTAATGAAAAAAATGGGGGCGCACT
GGGCTAATCTTTGGGACAATCAAACGACTGGGGCTTGGGGCTGCCGAGCG
GGTCCGCGCGCGGCAGTTCTGCCAGTTGACGTTCTACCGCCTCCGCGCCT
TGCGGGGGATGTCTGCTCAGGCGGGGCAGGATGACCTGGGAATCCGGAGG
GTGGTGGGCTTGGTGGAGGAGGTCGAAGAGGGGGAATCCTGCGGGGGTGC
GTCGGTGGGAGAAAAAAACTTATTGGTCGGGCTGGGTGGTCGAAGATGGC
GGGCGGGATGGCTGGGTTGAGGTTTGTTGGTGTCAAAAGAAGGGCTGGCG
AAAATATTAATAATTTTTTTGGGGGTAATTGCTAGGGAAGAGGAGAGCCT
GCTCTTCCGGCTTTGTTAGGAGGCCTGCAACCGTGGGGGGCGGGGGATTA
AACATTGAGGGGGGGGGGGAAAAAACCTCTTTTCCTCATGGTGCGGAGGG
TTGGGGTCGCTTTTATAGCAAAGCAACCGCCCGATCATTATAACAAAGAG
ACCAACGGCCTTCTCCAGGAAAGCGGCTGGTTGCTTTCCCCGTGGGAGTC
AATGCAGG
