# Supplementary material for: Molecular evidence for cross boundary spread of Salmonella spp. in meat sold at retail markets in the middle Mekong basin area
Source: PeerJ. 2021 May 3;9:e11255. doi: 10.7717/peerj.11255 (PMC8101457; doi:10.7717/peerj.11255)
Supplement: File S1 [file peerj-09-11255-s001.zip › Animal produt sequance for journal/LCH50_purE_C64.txt]

>H200310-058_K14_1E0DSAC004_F07_premix.ab1	1921
GCGGATGGGATTAGACGCATGTCTTCCCGCATAATCCGGCGCGTGTCGCC
ATCGTGATGGGGTCCAAAAGCGACTCCGGCTACCATGCAATTCGCCGCCG
AAATTTTTGAAATTCTGGATGTCCCGCACCATGTAGAAGTGGTTTCCGCC
CATCGCACCCCCGATAAACTGTTCAGCTTCGCCGAAACGGCGGAAGAGAA
CGGATATCAAGTGATTATTGCCGGCGCGGGCGGCGCGGCGCACCTGCCGG
GAATGATTGCGGCAAAAACGCTGGTCCCGGTACTCGGCGTGCCGGTACAA
AGCGCTGCGCTAAGCGGCGTGGATAGCCTTTACTCCATTGTGCAGATGCC
GCGCGGCATTCCGGTGGGTACACTGGCGATCGGTAAAGCCGGTGCGGCTA
ATGCCGCCCTGCTCGCCGCGCAGATTCTGGCGCAACACGACGCGGAACTG
CATCAGCGCATCGCCGACTGGCGCAAAGCGCAAACCGATGAAGTTCTGGA
AAATCCCGATCCGCGGGGGACGCTATGAAGCAAGTTTGCGTTCTCGGCAA
CGGACAACTGGGCCGAATGCTGCGCCAGGCGGGCGAACCGCTGTATTCGC
GCCGTTCAAAAAATTGCTTTTTGTGAGGGGCAAAAAAGCAATGGGTGATA
GCAAGCGCAGCCTCGAAATGTGAATATGTAGAAATAATTCCGCGCTTGTG
GCAGGCCTCCCTGGAAAATCCTCAATTGGTTCCCCGCGCTGGTTCGCGTA
TCTTTTGAGAGGCGGGTGGGATTGGTCCCCCGGGTGTTTCACGGAGGGTA
GTCCCACCTCAGACCCGGCGGGCCGCTAGAGTGTAGTGAGACGCTCTCCT
ACCCTACCCGGCGATTCTTTCCTCCCCGCGGCGGGGGGTCGTCCACGTTT
TATCCGTCTGTTTTTTCGCGCTAGGCGGGCGGGGCGGGGCATCCGCTCCG
TGAGTAGTGTCATTTTGTTTCTGCGCGTTGTGTGGGCTCGTGCGCAGATA
ATGTGTGGTTGGGGGGAGGGGGGGTACGCCTTTATATAGTATAGGGCACG
GACCGGACGGCGGCGGATGTACTCGGAGCAGATAGATTGATAGTGTGCGG
ACCTGGGGGTGGTCGCCCCTGCTCGGACATATTGAGGCAAGTCGCCCGAC
CTGGGTGGCAAAGAGGCGAGATATGAACATGTGGACGGGCAGGCGCCTGC
TGGGGCTGTGATGTTGGTATGATTATATATATGGATGGGTGGTGAAATTC
TATGTAGTTTTGATTAGATCGGGCACGCTCACGCTAAGACGAGTATGGGG
ACTTTTACTTAGATACAAGGTGATAGTATGTAATCGGCTTACGCACGCAT
AGTGCTTGTAGCTGGCTGAATTGTCGCGGCTGTGTCGTGCTCGACTAGCG
TAATGAGAATGATGACGTGCGGCAAGGTGTTATGGATCGTGGTGGAATCG
TCGATACAGTGGGGGGAGGATAGGTATGGCACGTAGGCAGATGATTCGTA
TAGGACACCTGATGTATGTGTGCGCTCTTCGAATATAGGGTGGCGTCATT
GACATACTTGATGGCTGCCGGTACGGGGCGCGCCGATTTACATGACATTA
GTATACGTGTGTCCTCGCTGCTGTGGTGTGGGTGGTGTTGATATTGTGGG
CCGGTCGGGGGTGATTTGAGCGTGAGTATGTATCTGACGTTGGTCTGATC
ATTGAGGTATGTGGAACATATGTAGTGTGCGGCGCGGCATGGCGGTGGGT
TACCTGTTGTGGGGAAAAGTTAGGCTGGAGTGAGGATTGTTATTTGTGGG
GGGAGGATATATAGCGACAGTGGCTGGTCGGAAGGTGTATGCGGTTGCGC
GGGATGAATGAAGAAGTGCTAGCGTGGCGGGTCGCGCGTGAATATCTGGG
GGGGGGCTACTGCGCCCGTGT
