# Supplementary material for: Molecular evidence for cross boundary spread of Salmonella spp. in meat sold at retail markets in the middle Mekong basin area
Source: PeerJ. 2021 May 3;9:e11255. doi: 10.7717/peerj.11255 (PMC8101457; doi:10.7717/peerj.11255)
Supplement: File S1 [file peerj-09-11255-s001.zip › Animal produt sequance for journal/LCH50_sucA_C151.txt]

>LCH50_B03_premix.ab1	1514
GGGGGCCACATTTTCGCTAACTCATTCGAGCAGTAAGGCGTTGAACGCGC
ATCCAGTGGGTTAGAGGTGGTGAAGCCCACCTGGTTGTTGATAACGATAC
GTACCGTACCGCCCACTTCGTAACCGCGCGCTTTCGACATGTTCAGAGTT
TCCTGAACCACGCCCTGGCCGGTCACCGCGGCGTCGCCGTGAATAGTGAT
CGGCAACACTTTGTTGCTGCTCGGATCGTCCAGTCTGTCCAGACGGGCGC
GCACGGAGCCCATCACCACCGGGCTCACAATTTCCAGATGCGATGGGTTA
AACGCCAGCGCCAGGTGAACCAGACCGCCTTCGGTTTCGATATCTGACGA
GAAGCCCATGTGATACTTCACGTCGCCAGTACCCAGATGTTCTTTATGCT
TACCGGCAAATTCGTCGAACAGATCCTGCGGTTTTTTACCCAGTACGTTG
ATCAGCACGTTCAGGCGACCGCGGTGCCCCATCCCCAGCACCACTTCGCG
AGTGCCACTGTTACCCGCATGGCGAACCATCTCTTTCAGCATGGGTATCA
GCGCATCTCCCCCCTCGAGCGAGAAACGTTTCGCACCCGGGAATTTGGCG
CCCAGATAACGTTCCAGCCCTTCAGCGGCGGTCAGTTCGTTCAGGAAGCG
TTTTTTCTCGTCAGCGCTAAAGGCCGCACGACCGGATTCGATGCGCTGTT
GGATCCAGCGTTTCTCTTCGGTGCTGATGATGTGCATATACTCAGCGCCA
ATCGGGCCGCAGTAGGCTGTTTTTAACCCGAAAAAAAAAATACTCTTCTC
TCCCCTCCCCCGTTGTTTTGCGAGCCCGGTGGCGGCTGGGTTGGGTGTGT
TGGTGGGTGTGGGGGGGGGGGGGGTGTGTGTGGTGTTGGGTGTTGGTGGT
GGGTGTGGGGTGTTGTTGTGTGTGGGTTGGTGGGGGGGGTGGGGGGGTGG
GGTGGTTGGGGTGGGGGGGGGTTTGGTGGTGTGGGGGGTGTGGGTTGGGG
GGTGGGTGGGTGGGGGTGTTTGTTGTTGGGGTGTGTTTTTGGGTTGTGGG
GTTTTGGGTGGGGTGGGGGGGGGGTGTGTGGTTGTGTTGTGGTGGTGTGT
GGGGGGGTTGTTGGTTGGGGGTGTTTGGTTTGGTGGTGTTGGGGGGTGTG
TGTTGTTTGTGTGGTGGGGTGTTGTTGGGGGGGGGTTGGTTGGTTGTGGT
GTTGTTTTGGTGGTGTTGGGGTGGTGTGTGTGTTTGGTGGTGTGGGTGGT
GGGGTTTGGGGTGGTGTGGGTGGGGTTTGTGTGTGGGGTGGGGGTGTGTT
TGTTGGGGTTGGGGTGTGGTTGGGGGGTTTGGGGGGTGGGTGGGGGTTTT
TGTGTGGGTGGGTATTTGGTTGGGTTTTTTTGTTGTTTGTGTGTGGGGTG
GGGTGTGGAGTGTGGGTGTGTGGGGATTGGGTTGGGTGGGGTGAGGAGTG
GAAGGTTAATTAGTGGGGTGAGGTTTTTTGTAAGGGGGGAGAGGTGTTTA
GGTATGGGGGTTAG
