# Supplementary material for: Molecular evidence for cross boundary spread of Salmonella spp. in meat sold at retail markets in the middle Mekong basin area
Source: PeerJ. 2021 May 3;9:e11255. doi: 10.7717/peerj.11255 (PMC8101457; doi:10.7717/peerj.11255)
Supplement: File S1 [file peerj-09-11255-s001.zip › Animal produt sequance for journal/LPO01_aroC_92.txt]

>H200723-055_M03_LPO01-a_aroC.ab1	1424
AGCGGCTCGTACGGACAGGTAAATTCTCTCCGGCGTGTTTGATGGCGTGA
CAGACCGGCACCAGCATTGGCCTGCTGATTGAAAACACCGATCAGCGCTC
GCAGGACTACAGCGCGATTAAAGATGTTTTTCGTCCGGGACACGCGGATT
ACACCTATGAGCAGAAATACGGCCTGCGCGATTACCGTGGCGGTGGACGT
TCTTCCGCGCGTGAAACCGCGATGCGCGTAGCGGCAGGGGCGATTGCCAA
GAAATACCTGGCGGAAAAGTTCGGCATCGAAATCCGCGGCTGCCTGACCC
AGATGGGCGACATTCCGCTGGAGATTAAAGACTGGCGTCAGGTTGAGCTT
AATCCGTTCTTTTGTCCCGATGCGGACAAACTTGACGCGCTGGACGAACT
GATGCGCGCGCTGAAAAAAGAGGGTGACTCCATCGGCGCGAAAGTGACGG
TGATGGCGAGCGGCGTGCCGGCAGGGCTTGGCGAACCGGTATTTGACCGA
CTGGATGCGGACATCGCCCATGCGCTGATGAGCATTAATGCGGTGAAAGG
CGTGGAGATCGGCGAAGGATTTAACGTGGTGGCGCTGCGCGGCAGCCAGA
ATCGAGATGAAATCACGGCGCAGGGTTTTCAGAGCAACCACGCTGGCGGC
ATCCTCGGTGGCATCAGTAGCGGGCAACACATTGTGGCGCATATGGCGCT
GAAACCTACCTCCAGCATTACCGTGCCGGGACGTACGATCAACCGGATGG
GTGAAGAAGTCGAGATGATCACCAAAGGGCGCACACCCCGGGGTTGTGGG
AAACCTTTATTTGCGCTTTAGTTTCTCTCGCCTATGTCCTTTGTTTTTCT
ACTTTTCCCCTCCGTAACTCTTACCGCTCCTTTCTGATCCTACCTGGACC
ACTATAACTTCTCTTCCATGGCTTATGCCCCATGGCCTTTCCTCTTGTCC
TTCGTTCAGGATTCCTTGTTGGCCCTTTTCCCTTTCCTTACTTTTCGCCT
TTCCTCCTTGCTTTCCGTTTCCGTGTATTCGCCTGGCCTTTGGCTTTGGC
CCCGGTTCCCCTCCCGCTTCCTACTTTTTATTTTAGACGTTGTCGTGCGT
AGAAGGAAGTAAAAAAACCAAAAGAACCCTTCCCCTCCCCGCCGCTCTCC
GCACTCAGGTGGTTGACCCCCAATATGAAATATTGCCCCCCATCTGTTCT
CGCCACATAAGTATAAAATGCGGAAATGTCTATGTCCCATTTTATGTTGA
TCCCCCCTCTAATGCAGTCGGTTCCTCTCTGTTCCTGACTGTATATGGAC
TTTACCCCCCCCCTCAAGTCAATAGGATTGGCTACGGGTTCGACACTCCT
ATCCTCCGTACTAAGATTTTTCCTCTAGAGATCATGTGTCGCAACTCGGT
TTAATATATGTGCTTTGTAATAAC
