# Supplementary material for: Molecular evidence for cross boundary spread of Salmonella spp. in meat sold at retail markets in the middle Mekong basin area
Source: PeerJ. 2021 May 3;9:e11255. doi: 10.7717/peerj.11255 (PMC8101457; doi:10.7717/peerj.11255)
Supplement: File S1 [file peerj-09-11255-s001.zip › Animal produt sequance for journal/LPO01_dnaN_107.txt]

>H200723-055_M11_LPO01-d_dnaN.ab1	1467
TCTATTAACGCTCAGCAGGTCAGCGGCCCGCTGGGCGGTCGTCCTACGCT
GCCGATTCTCGGTAACCTGCTCCTCCAGGTAGCGGACGGTACGCTTTCTC
TGACCGGCACCGATCTTGAAATGGAGATGGTCGCGCGCGTTACGCTTTCT
CAGCCGCATGAGCCAGGCGCCACTACCGTGCCGGCGCGGAAATTCTTTGA
TATCTGCCGCGGCCTGCCGGAGGGCGCGGAGATTGCCGTTCAGTTGGAAG
GCGATCGGATGCTGGTGCGTTCTGGCCGTAGCCGCTTCTCGCTGTCTACG
TTGCCTGCCGCCGATTTCCCGAATCTTGACGACTGGCAAAGCGAAGTTGA
ATTTACGCTGCCGCAGGCCACGATGAAGCGCCTGATTGAAGCGACCCAGT
TTTCGATGGCCCATCAGGATGTGCGCTACTACTTAAACGGTATGCTGTTT
GAAACGGAAGGCAGCGAACTGCGCACTGTTGCGACCGACGGCCACCGTCT
GGCGGTGTGCTCAATGCCGCTGGAGGCGTCTTTACCCAGCCACTCGGTGA
TTGTGCCGCGTAAAGGCGTGATTGAACTGATGCGTATGCTCGACGGCGGC
GAAAACCCGCTGCGCGTGCAGATCGGCAGTAATAATATCCGCGCGCACGT
CGGCGACTTTATCTTTACCTCGAAGCTGGTGGATGGTCGTTTCCCGGATT
ACCGTCGCGTTCTGCCGAAGAATCCGGATAAACATCTGGAAGCGGGCTGC
GATATCCTCAAGCAGGCGTTTGCCCGCGCGGCATCTCCAAAGGGGGGAAA
AATTTTAAAAAAGAGGGGTTTGAGGGGGGGGGGGGGGGGGGGGGGGGGGG
GGGGGGGGGGGGGGGGGGGGGGGGGGGGGGGGGGGGGGGGGGGGGGGGGG
GGGGGGGGGGGGGGGGGGGGGGGGGGGGGGGGGGGGGGGGGGGGGGGGGG
GGGGGGGGGGGGGGGGGGGGGGGGGGGGGGGGGGGGGGGGGGGGGGGGGG
GGGGGGGGGGGGGGGGGGGGGGGGGGGGGGGGGGGGGGGGGGGGGGGGGG
GGGGGGGGGGGGGGGGGGGGGGGGGGGGGGGGGGGGGGGGGGGGGGGGGG
GGGGGGGGGGGGGGGGGGGGGGGGGGGGGGGGGGGGGGGGGGGGGGGGGG
GGGGGGGGGGGGGGGGGGGGGGGGGGGGGGGGGGGGGGGGGGGGGGGGGG
GGGGGGGGGGGGGGGGGGGGGGGGGGGGGGGGGGGGGGGGGGGGGGGGGG
GGGGGGGGGGGGGGGGGGGGGGGGGGGGGGGGGGGGGGGGGGGGGGGGGG
GGGGGGGGGGGGGGGGGGGGGGGGGGGGGGGGGGGGGGGGGGGGGGGGGG
GGGGGGGGGGGGGAGGGGGGTGGGGGGGGGGGGGGGGGGGGGGGGGGGGG
GGGGGGGGGGGGGGGGGGGGGGGGGGGGGGGGGGGGGGGGGGGGGTGGGG
GGGGGGGGGGGGGGGGG
