# Supplementary material for: Molecular evidence for cross boundary spread of Salmonella spp. in meat sold at retail markets in the middle Mekong basin area
Source: PeerJ. 2021 May 3;9:e11255. doi: 10.7717/peerj.11255 (PMC8101457; doi:10.7717/peerj.11255)
Supplement: File S1 [file peerj-09-11255-s001.zip › Animal produt sequance for journal/LPO01_hemD_79.txt]

>H200723-055_M19_LPO01-h_hemD.ab1	1359
CACCAGTGGGGCAGTGGCTGGAGTTTCACTGATTGAATTTGTCGCTGGTC
GGGAGCTACCCACCCTGGCCGACCGCCTGGCGACGCTCGCGGAAAACGAT
CTGGTTTTTGCCCTTTCACAGCACGCTGTCGCCTTTGCTCACGCCCAGCT
CCAGCGGGATGGCCGAAACTGGCCTGCGTCGCCGCGCTATTTCGCGATTG
GCCGCACCACGGCGCTCGCCCTTCATACCGTTAGCGGGTTCGATATTCGT
TATCCATTGGATCGGGAAATCAGCGAAGCCTTGCTACAATTACCTGAATT
ACAAAATATTGCGGGCAAACGCGCGCTGATTTTGCGTGGCAATGGCGGCC
GCGAACTGCTGGGCGAAACCCTGACAGCTCGCGGAGCCGAAGTCAGTTTT
TGTGAATGTTATCAACGATGTGCGAAACATTACGATGGCGCGGAAGAAGC
GATGCGCTGGCATACTCGCGGCGTAACAACGCTTGTTGTTACCAGCGGCG
AGATGTTGCAACGGCTCTGGTCGCTGACTCCCGAGTGGTATCGTGAGCAC
TGGTTACTACGCTGTCGGCTATTGGTCGTCAGTGAACGTCTGGCGCACCT
CGCCCGGGAGCTGGGCTGGCAAGATATTAGGGCCCGCTGATAAAGGTCAG
CCGCTATCTATATCTTGGCGGGGGGGGGGGGGGGGGGGGGTGGCGGGGCG
GGGGGGCGGCGGGCGGGGGCGGGGGGCCCCGCGGGGGGCGGGCGCCGCGG
GCCCGGGGCGGGCCGCCCCCCGGCGGCGGCCCCGGGCGGGGCCGCCGGGG
GCGGGGGCCCGGGCGGCGGGGGCGGCGGGGGGCGGGCGCGGGCGGGGCGG
GGGCCCGGCGGGGGGGGGGGGCCGGGGGCGCGGGCGGGGGCGGGCCGGGG
GCGCCGGGGGGGCGGCGCGCGGGGGGGGCGGGGGGGGGGCGGGGGGGGGG
CGCGGGGGCGGCGGCGGGGCGCGGGGGGGCGCGGGGGCGGGGGGCGGGGG
GGCCGGCGGGGCGGGCGGCCGGGGCGGGGCCGCGCGGGGGGGGGCCGGGG
CCGGGGGGGGGGGGCGCGCGGGGGGGGGGGGGCGGGGGCGGCGGGGGGCG
GGGGCGGCGGGGGGGGCCGGGGGGGGCGGCGGGGGGGGCGGGGCGCGCGG
CGGCGCGGCGGGGGGGGGGGGGGGGGGGCGGGGGGGCGGGGGGGGCCGCG
GCGGGGGGGGGGCGGGGGGCGGGGGGGGGGGGGGCGGCGCGGCCGGGCGG
GGGGCGCGGCGGGCCGCGGGGGGCCGGGCGGGGGGCGGGGCGGGGGGGGG
GGGGGGGGGGGCGGGGGGGGGGGGGCGGGCGCGGGGGCCGGGGGCGGCGC
GGGGGGGGG
