# Supplementary material for: Molecular evidence for cross boundary spread of Salmonella spp. in meat sold at retail markets in the middle Mekong basin area
Source: PeerJ. 2021 May 3;9:e11255. doi: 10.7717/peerj.11255 (PMC8101457; doi:10.7717/peerj.11255)
Supplement: File S1 [file peerj-09-11255-s001.zip › Animal produt sequance for journal/LPO01_hisD_C156.txt]

>H200310-058_A02_1E0DSAC004_A01_premix.ab1	1337
CCGAACCAGCTGGACAGGTAGCAGTATAGCCATAGGTCGGTAAGACATGG
TTGGTTCCGGAAGCGTAATCACCGGCGGATTCCGGCGACCAGTCGCCGAG
AAATACCGAGCCTGCGCTGGTAATCGCATCCACCAAATCGCGCGCATTGC
GCGTCTGGATGATTAAGTGTTCCGGCCCATACTGATTAGAGATGGCGACG
CACTGCGCTAAATCTTTGGTCACAATCAGACGACTGGCGCTCAGGGCCTG
CCGGGCGGTGTCCGCGCGCGGCAGCTCCGCCAGTTGACGTTCTACCGCCT
CCGCCACCTTGCGGGCAATGTCAGCATCAGGCGTCAGCAGGATCACCTGC
GAATCCGGACCGTGTTCTGCCTGGGAGAGCAGGTCAGAAGCGACGAAATC
CGGTGTTGCGCCGCTGTCGGCGATCACCAGCACTTCAGACGGCCCGGCAG
GCATATCGATAGCCGCGCCGTCGAGGCGCTGGCTGACCTGACGCTTGGCT
TCGGTTACAAAGGCGTTGCCGGGGCCAAAAATTTTATCCACTTTCGGTAC
GGACTCGCTGCCGAAGGCCAAAGCGGCAATCGCCTGCGCGCCGCCGACGT
TAAAGATTTCCTGCACGCAACACAGTTGCGCCGCATAGAGGATTTCATCA
GCGATGGGCGGCGGCTAGCACAGAACCACGTTCTGACATCCCGCAATACG
CGCCGGCATCGCCAGCATCAGCACCGTTGAGAAGAGCGGAGCCGAGCCGC
CAGGAATATACAGACCGACCGACGCGATGGGACGCGTAACCAGCTGGCAA
CGCACGCCTGGCTGCGTTTCACATCTAGGGCGGCGCGTCAACAAGAAAAA
AAATTTTTTTCTTAAAAAAAAGGGGGGGGGGGGGGGGGGGGGGGGGGGGG
GGGGGGGGGGGGGGGGGGGGGGGGGGGGGGGGGGGGGGGGGGGGGGGGGG
GGGGGGGGGGGGGGGGGGGGGGGGGGGGGGGGGGGGGGGGGGGGGGGGGG
GGGGGGGGGGGGGGGGGGGGCGGGGGGGGGGGGTGGGGGGGGGGGGGGGG
CGCCGGGGCGGCGGGGGGCGGCGGCCGGGCCGGCGGCGGGCGGGGGGGCC
CGGCGGGGGGCGGGGGGCGGGGGGGGCGGGGGCGGGGCGGCGGGCGGGGG
CGCGGCGGGGGGGGGCGGGGCGGCGCGCGCGGGCGGGGGGGGGAGGCGGG
GGGGCGGGGGGGGCGGGGACCGGGGGGCGGGGCGCGGACGGGGACAGCAG
AGAGGAGGAGGAAAAGGACGAGGCAAAAAGCAGGAGGAGAGGGAAGGAAG
GCGCGACGGGCCGGCGCAGGGGAGGGGCCAAGACAAG
