# Supplementary material for: Molecular evidence for cross boundary spread of Salmonella spp. in meat sold at retail markets in the middle Mekong basin area
Source: PeerJ. 2021 May 3;9:e11255. doi: 10.7717/peerj.11255 (PMC8101457; doi:10.7717/peerj.11255)
Supplement: File S1 [file peerj-09-11255-s001.zip › Animal produt sequance for journal/LPO01_purE_C64.txt]

>H200310-058_C12_1E0DSAC004_B06_premix.ab1	1872
CCTCCCTGTACAGATTCGGCAGTTGTCCGTTGCCGAGAACGCAAACTTGC
TTCATAGCGTCCCCCGCGGATCGGGATTTTCCAGAACTTCATCGGTTTGC
GCTTTGCGCCAGTCGGCGATGCGCTGATGCAGTTCCGCGTCGTGTTGCGC
CAGAATCTGCGCGGCGAGCAGGGCGGCATTAGCCGCACCGGCTTTACCGA
TCGCCAGTGTACCCACCGGAATGCCGCGCGGCATCTGCACAATGGAGTAA
AGGCTATCCACGCCGCTTAGCGCAGCGCTTTGTACCGGCACGCCGAGTAC
CGGGACCAGCGTTTTTGCCGCAATCATTCCCGGCAGGTGCGCCGCGCCGC
CCGCGCCGGCAATAATCACTTGATATCCGTTCTCTTCCGCCGTTTCGGCA
AAGCTGAACAGTTTATCGGGGGTGCAATGGGCGGAAACCACTTCTACATG
GTGCGGGACATCCAGAATTTCAAAAATTTCGGCGGCGAATTGCATGGTAG
CCCAGTCGCTTTTGGACCCCATCACGATGGCGACACGCGCCGGATTATTG
CGGGAAGACATGCGTCTTAAAACTCCTGTGGTGCGGGACACGCTCTTGTT
GAGAGGGGGGAAACAAATAACCCAACACCCCAAAAAAAGCCCTGCCTAAA
GGAAGATTTTTATTATTTTGGGGGCCGAATGTTTAGAAAAAAAACCAACG
TGCCCAACACCCCAAAAAGCCCCCGAATTCCACCGCCAAGAGTTCCCCCC
CCTTTTAGCCCCGGGGAAATCCCTGCCCCCCTAGTAACCCCCGAAACTAA
TTCTTAAAATGAGGGGGCCCGGAAACCGGGCTGGAAAAACCAATTCTTTC
TTTTTCCTTTCCCCCCCCCGCGGGGCCCCCCCCCCCCAGAGCGGAAAAAA
AACCCCCGAATATGTGTTTGAGTTCTGTCCCAAAAGAATTTTGTTGGGGG
TTGGAAGAAATGAAATTTGCTCCGCGGAGGGGCCTATAGCGCGGCCCGAT
TTTTTTTTTAATTAAGAGGGTGGGCCGTTAGCCCCGCGGGGTGCGCCGCC
TTTGGTATAGTAATAAAGATTGTAGTGGGAGGGGTGGCGGGTGGCGCGGG
TAACCGCGTGCTGTGGGGAGGGGAGCACGGTTGTATGGGGGGAAGGTCGG
GCGGGGGGCCCGCGGTGGGTAATGAGGCGATGAAATGGGGTGTTATATAT
TGTGATATGGTTTAGGAGCCCGGCCCCGGCCCCTTCGCGTTTGAAGTGAG
GGGATGAAATAAGAACGGGTGGGTTTTCACGGTGGGAAGGACGGGGGTGA
AAGGCGGGTGGCGGGGGGTGAAGAAGGAGAGCCTAGAATGTTTCGATGGG
AGGGGAAGGGGGGTGAGCAGGGGTGGGGATAATGCGCGGAGAGGGTATTT
GAAAGTGAGGGTGTTTGAATGTTTGAAGGAAGGGAAGAGAGGTGGACGGG
GCGGAGGGGGTGGAAGGGGGAAGGGGGGATGGGGTGCGTCTTGGGGGTGA
CATTTTGTTATTGGAATAAATAAGGGCGAACGGTGTGGCGGGGGCGTGTG
GGGGGTTTATAGGGGGGTCGGCTTTGTGGATTTGAGGGGGATTTGGGGCC
GGGATGGCGTAGTGTTCGCGTGGGGGGGTTTGTGCGTGTGTATTGATTTT
GTTTTTGTTTTGGGTTGGGGGGGGGGGGCGGGCGCGCGTTTTGCGTTGGA
GGGGCTGAACGAAGACGGGCACCATGCGGGTTATTGGTAACAGCGGGAGG
AACGGAGGAGCTGATTGGTGTGGAATGTTGGGATGTGTTTTAGTTGGAGG
TTTGTTGAAATTTATCGTCGGGTGCGTGGCGGTGGGTTGGGGGGGGTGGC
CGGGCGCGGTGACGTGTGGGTT
