# Supplementary material for: Molecular evidence for cross boundary spread of Salmonella spp. in meat sold at retail markets in the middle Mekong basin area
Source: PeerJ. 2021 May 3;9:e11255. doi: 10.7717/peerj.11255 (PMC8101457; doi:10.7717/peerj.11255)
Supplement: File S1 [file peerj-09-11255-s001.zip › Animal produt sequance for journal/LPO01_sucA_C151.txt]

>H200310-058_A01_1E0DSAC003_A01_premix.ab1	1422
GTGGCATCACATTTGAGGCCGAACTCATCGAGCAGTAGGGTTGAACGCGC
ATCCAGTGGGTTAGAGGTGGTGAAGCCCACCTGGTTGTTGATAACGATAC
GTACCGTACCGCCCACTTCGTAACCGCGCGCTTTCGACATGTTCAGAGTT
TCCTGAACCACGCCCTGGCCGGTCACCGCGGCGTCGCCGTGAATAGTGAT
CGGCAACACTTTGTTGCTGCTCGGATCGTCCAGTCTGTCCAGACGGGCGC
GCACGGAGCCCATCACCACCGGGCTCACAATTTCCAGATGCGATGGGTTA
AACGCCAGCGCCAGGTGAACCAGACCGCCTTCGGTTTCGATATCTGACGA
GAAGCCCATGTGATACTTCACGTCGCCAGTACCCAGATGTTCTTTATGCT
TACCGGCAAATTCGTCGAACAGATCCTGCGGTTTTTTACCCAGTACGTTG
ATCAGCACGTTCAGGCGACCGCGGTGCCCCATCCCCAGCACCACTTCGCG
AGTGCCACTGTTACCCGCATGGCGAACCATCTCTTTCAGCATGGGTATCA
GCGCATCTCCCCCCTCGAGCGAGAAACGTTTCGCACCCGGGAATTTGGCG
CCCAGATAACGTTCCAGCCCTTCAGCGGCGGTCAGTTCGTTCAGGAAGCG
TTTTTTCTCGTCAGCGCTAAAGGCCGCACGACCGGATTCGATGCGCTGTT
GGATCCAGCGTTTCTCTTCGGTGCTGGCGATGTGCATATACTCAGCGCCA
ATCGTGCCGCAGTAGTCTTTTTTTAACGCCGAAGAAGGAAAAAAAAAAAG
AGAGAGAAAAAGGAGGGGGGGGGGGAGGGGGAGGAGGGGGGAGGGAAGGG
GAGAGAGGGAGAGGAAGAAAAGGGGAGAAGGGGGAAGAGAAGGGAGAGAG
AGGGGGAAGGGAGGGGAGGGAGAGGGGAGAGGGAGGGAGGGAAAGGGGGG
GGGGAGGAGGGGGAGGGGAAGGGGGGGGAGGGAGAAGGGGGGGAAGAGGA
GGGGGGGAGAGGAAAGGGGAGGGGAGGGGAGAAGAGAAAAGGAGGGGAAG
GGAGGAGAGAGGAGAGGAGAAGAGGAAGGAGGGGAGAAGGAGAAGAAGGG
GGGGGAGAAGAAAGAGGAGGAGGGAGGAAGGGAGGGGGAGAGAGGGGAGG
AGAGAGAGAGGAGAGAGAGAAGGGGGAGGAAAGGGGGGAGGGGGAGAAGG
GAGGAGGGGAGGGAAGAGGGGGGGAGAGAGAGGGAGAGGGGAGGGGAGGA
GGGAGGGAGGAGAGGGAGGGAGAGAGGAAGGGAGGGGGAGGAGGGGAGGG
AGAGAGAGGAGAGGGAGAGGGAAGAAGAGAGGGGAGAGAGAGAGGAGGGG
GAGGGGGGAGAGAGAAGGGGAGGGGGGAGAGGGGGGGGAGGGGAGAGGAG
GGGGGGAAGAAGGAGGGAGAGG
