# Supplementary material for: Molecular evidence for cross boundary spread of Salmonella spp. in meat sold at retail markets in the middle Mekong basin area
Source: PeerJ. 2021 May 3;9:e11255. doi: 10.7717/peerj.11255 (PMC8101457; doi:10.7717/peerj.11255)
Supplement: File S1 [file peerj-09-11255-s001.zip › Animal produt sequance for journal/LPO01_thrA_87.txt]

>H200310-058_C11_1E0DSAC003_B06_premix.ab1	1461
CACGCATGGCGGGTGGGCATTACCTTGATCTACCGTCGATATCGCGGAAT
CGACTCGCCGTATCGCCGCCAGCCAGATCCCGGCCGATCACATGATCCTG
ATGGCGGGCTTTACTGCCGGTAATGAAAAGGGTGAACTGGTGGTGCTGGG
GCGTAATGGCTCTGACTACTCTGCCGCCGTGCTGGCCGCCTGTTTACGCG
CTGACTGCTGTGAAATCTGGACTGACGTCGATGGTGTGTATACCTGTGAC
CCGCGCCAGGTGCCGGACGCCAGGCTGCTGAAATCGATGTCCTACCAGGA
AGCGATGGAACTCTCTTACTTCGGCGCCAAAGTCCTTCACCCTCGCACCA
TTACGCCCATCGCCCAGTTCCAGATCCCCTGTCTGATTAAAAATACCGGT
AATCCGCAGGCGCCAGGAACGCTGATCGGCGCGTCCAGCGACGATGATAA
TCTGCCGGTTAAAGGGATCTCTAACCTTAACAACATGGCGATGTTTAGCG
TCTCCGGCCCGGGAATGAAAGGGATGATTGGGATGGCGGCGCGTGTTTTC
GCCGCCATGTCTCGCGCCGGGATCTCGGTGGTGCTCATTACCCAGTCCTC
CTCTGAGTACAGCATCAGCTTCTGTGTGCCGCAGAGTGACTGCGCGCGTG
CCCGCCGTGCGATGCAGGATGAGTTCTATCTGGAGCTGAAAGAGGGGCTG
CTGGAGCCGCTGGCGGTTACTGAGCGGTTGGCGATTATCTCTGTTGTCGG
CGACGGTATGCGCACGCTACGCGGCATTTCAGCGAAATTCTTCGCCGCGC
TGCGGCATATGTTTTATTTTTTGGGGGGGAAATGAGGTGGGTGGAGATAA
ATGATAGATTGATGTGGTGGGGGGGGGGTGGATGGGTGGGATTGTTTTTT
TAGGGTGTATGTTGTTATTTGGTGGTTGATGTATGTGGTGGGGGGTGATG
AAGGGATTTTGGGTGTGTTTTTGTAGTTTTGAGAATGAGGTAGTGAGTGG
GGGGGAGTTTAGGGAAGTGATTTGGGAGTATTGTTTAATTGGAGAGTTAT
GGTGGTAGATTTGAGGTGTTTAAATTTGGATGGGATGTGTTTTAGTGATG
GTTATTTAATGTTGGGAGTAAGAAGTGTGTAGGAGTTATTGGGTGTGGGT
GGTGAGTATTAGGGGTGAGGTAAGTTGTGGTTTTAGTGGGGAAGGAGGTG
TGAGTGAGGTGGAAGGAAGATGGTAAGAATGGGAGGATGGATGTGGGTGG
AGAGTGTTTTAAGGGAGGTATGGTGGGAGGGAGGGGTGAGGGGGAAAATT
ATAGGGTTTAAGTGGGAAAGTTTAAGGTATATGTGGGTTGAGGGGTTGTT
TGTGTTAGTTGTGATGGTAAGGTGGATTGATGGGAGGGATTGGGGAAATG
GATATGATTTGGGTAGTGTATTAGTTGGTGGTGGGGGTGGGGATGTATGT
TGGTAGGATGA
