# Supplementary material for: Molecular evidence for cross boundary spread of Salmonella spp. in meat sold at retail markets in the middle Mekong basin area
Source: PeerJ. 2021 May 3;9:e11255. doi: 10.7717/peerj.11255 (PMC8101457; doi:10.7717/peerj.11255)
Supplement: File S1 [file peerj-09-11255-s001.zip › Animal produt sequance for journal/LPO12_aroC_10.txt]

>H200723-055_O03_LPO12-a_aroC.ab1	1295
CGACGAATGGGACGGACAGTAATTCTCTCCGGCGTGTTTGATGGCGTGAC
GACCGGCACCAGCATTGGCCTACTGATTGAAAACACCGATCAGCGCTCGC
AGGACTACAGCGCGATTAAAGATGTTTTTCGTCCGGGACACGCGGATTAC
ACCTATGAGCAGAAATACGGCCTGCGCGATTACCGTGGCGGTGGACGTTC
TTCCGCGCGTGAAACCGCGATGCGCGTAGCGGCAGGGGCGATCGCCAAGA
AATACCTGGCGGAAAAGTTCGGCATCGAAATCCGCGGCTGCCTGACCCAG
ATGGGCGACATTCCGCTGGAGATTAAAGACTGGCGTCAGGTTGAGCTTAA
TCCGTTCTTTTGTCCCGATGCGGACAAACTTGACGCGCTGGACGAACTGA
TGCGCGCGCTGAAAAAAGAGGGTGACTCCATCGGCGCGAAAGTGACGGTG
ATGGCGAGCGGCGTGCCGGCAGGGCTTGGCGAACCGGTATTTGACCGACT
GGATGCGGACATCGCCCATGCGCTGATGAGCATTAATGCGGTGAAAGGCG
TGGAGATCGGCGAAGGATTTAACGTGGTGGCGCTGCGCGGCAGCCAGAAT
CGCGATGAAATCACGGCGCAGGGTTTTCAGAGCAACCACGCTGGCGGCAT
CCTCGGTGGCATCAGTAGCGGGCAACACATTGTGGCGCATATGGCGCTGA
AACCTACCTCCAGCATTACCGTGCCGGGACGTACGATCAACCGGGCAGGT
GAAGAAGTCGAAATGATCACCAAAGGGCGCACACCCCGCGGGGGGGGGGG
AATGGGGCTGAACCTGGAGGGGCCTTGAGCGGGGAGGGAGAATTTTTGGG
GTCCGGAGCGGTTTACGGGGGAATTTTCAGGAAGGTCCCTGGAAAAATTA
AGGGGTTTTGGAAAAAAAATAAAGGTAAGATGGGATTCTTAATTGGCCTA
AAAATGTCCTCAAAATTGGCCCTTTTTCCTTTTTTACCCTTTTCTTATAC
GAACATAATTTGGCGAAAACTCGGGGCCGCACCCATTTTGAGGGGAATTT
TTTGGGGGACGGCCGGTGGGGGGGGGGGAGGGAATACGGGTTCGGGGGGC
GGGGGGGGGGGGGGAAAACAGGACACGGGGAAACGGCCGGATGGGAGAGC
CGATGCGGGGGGGGGGGGGGGGGGAAGACGGGAGGGGGTGAGAAAAAGCG
CAGGGGGGGGGAAGGGAGGGGGGGGGGAAGGGGGAGGTAAATCGCGGGGG
GGGGGGAGGGGGGGGGGGGGGGCAGGGGGCGGGGCGCGGGGGGTG
