# Supplementary material for: Molecular evidence for cross boundary spread of Salmonella spp. in meat sold at retail markets in the middle Mekong basin area
Source: PeerJ. 2021 May 3;9:e11255. doi: 10.7717/peerj.11255 (PMC8101457; doi:10.7717/peerj.11255)
Supplement: File S1 [file peerj-09-11255-s001.zip › Animal produt sequance for journal/LPO12_dnaN_60.txt]

>H200723-055_O11_LPO12-d_dnaN.ab1	1391
CCAATTTAAAGCGGCTCAGCAGGTCAGCGGCCCGCTGGGCGGTCGTCCTA
CGCTGCCGATTCTCGGTAACCTGCTCCTCCAGGTAGCGGACGGTACGCTT
TCTCTGACCGGCACCGATCTTGAAATGGAGATGGTCGCGCGCGTTACGCT
TTCTCAGCCGCATGAGCCGGGCGCCACTACCGTGCCGGCGCGGAAATTCT
TTGATATCTGCCGCGGCCTGCCGGAGGGCGCGGAGATTGCCGTTCAGTTG
GAAGGCGATCGGATGCTGGTGCGTTCTGGCCGTAGCCGCTTCTCGCTGTC
TACGCTGCCTGCCGTCGATTTCCCGAATCTTGACGACTGGCAAAGCGAAG
TTGAATTTACGCTGCCGCAGGCCACGATGAAGCGCCTGATTGAAGCGACC
CAGTTTTCGATGGCTCATCAGGATGTGCGCTACTACTTAAACGGTATGCT
GTTTGAAACGGAAGGTAGCGAACTGCGCACTGTCGCGACCGACGGCCACC
GCCTGGCGGTGTGCTCAATGCCGCTGGAAGCGTCTTTACCCAGCCACTCG
GTGATTGTGCCGCGTAAAGGCGTGATTGAACTGATGCGTATGCTCGACGG
CGGTGAAAACCCGCTGCGCGTGCAGATCGGCAGTAATAATATCCGCGCGC
ACGTCGGCGACTTTATCTTTACCTCGAAGCTGGTGGATGGTCGTTTCCCG
GATTACCGTCGCGTTCTGCCGAAGAATCCGGATAAACATCTGGAAGCGGG
CTGCGATATCCTCAAGCAGGCGTTTGCCCGCGCGGCAATCTCTCAAATAA
GAGAAATTAAAAAAAAGAAAGGCGGGGGCCGGGGGGGGCCCAAGGTGGGG
GCGGGCCGGGGGTGGGGAGGGGGTGATGTGTGGGTAAGAGATGTGATTGA
GTGGGGGTGCTGGGAAAGGGTGAAAGGGGGCGGTGGGGTGGCAATGAAGG
GTGCGTGGCGGCTGGGTCGGCAGGTGGTGGGGGAGGGGTGATCTGGGCGA
GAAAGAGGGTCGTCGGGAGGTGTGGGATTAGGGGGTGGAGGGGAGGAAAG
GGGGGGTGTGTGGAGGGTGGCAGGAAGAGCGAGATGTCAAATAAACCGTC
GGGTCAGGGATTGAAAAGGGGGAGGAGGGTGATTGTGGTTTTTGGGAAGG
GATTAGTGGTAGGGGTGTGTGATAGGAGATGGGGTGGGGGGGGGCGGCGG
GGTTATAGGGGAAGGGTGAAGAAGTGAAAAGGAAAATGGATAAAGGGGGG
AGGGGGTGGCGAAGGGGGGGGGGAGGGGGGTGGGCGGGGCACAGGCAGGG
GAGGGTGAGGTACGGTGTGAAGGAGGGAATGGCGGGGGGGGGCTGAAAGG
AGGTCGGCGGCTTGACAGGAAGGGGTGACTAGAAGAGGGGG
