# Supplementary material for: Molecular evidence for cross boundary spread of Salmonella spp. in meat sold at retail markets in the middle Mekong basin area
Source: PeerJ. 2021 May 3;9:e11255. doi: 10.7717/peerj.11255 (PMC8101457; doi:10.7717/peerj.11255)
Supplement: File S1 [file peerj-09-11255-s001.zip › Animal produt sequance for journal/LPO12_hemD_58.txt]

>H200723-055_O19_LPO12-h_hemD.ab1	1342
CGCGAGTGGGGGAGTGGCTGGAGTTTTCACTGATTGAATTTGTCGCCGGT
CGGGAGCTACCCACCCTGGCCGACCGCCTGGCGACGCTCGCGGAAAACGA
TCTGGTTTTTGCCCTTTCACAGCACGCTGTCGCCTTTGCTCACGCCCAGC
TCCAGCGGGATGGTCGAAACTGGCCTGCGTCGCCGCGCTATTTCGCGATT
GGCCGCACCACGGCGCTCGCCCTTCATACCGTTAGCGGGTTCGATATTCG
TTATCCATTGGATCGGGAAATCAGCGAAGCCTTGCTACAATTACCTGAAT
TACAAAATATTGCGGGCAAACGCGCGCTGATTTTGCGTGGCAATGGCGGC
CGCGAACTGCTGGGCGAAACCCTGACAGCGCGCGGAGCCGAAGTCAGTTT
TTGTGAATGTTATCAACGATGTGCGAAACATTACGATGGCGCGGAAGAAG
CGATGCGCTGGCATACTCGCGGCGTAACAACGCTTGTTGTTACCAGCGGC
GAGATGTTGCAACGGCTCTGGTCGCTGACTCCCCAGTGGTATCGTGAGCA
CTGGTTACTACGCTGTCGGCTATTGGTCGTCAGTGAGCGTCTGGCGCACC
TCGCCCGGGAACTGGGCTGGCAAGATATTAGGGCCCCCCTTAAAAAAAAC
CATCCGCGACTGCAATATACCTGTACCTCGCAGATTCCCGCACGCCCTCT
CCCCGAGGCGCACTGCCCCATATGCCCCAAAGACCCGGATAATCATCCGC
TATGCGCTCATCCATTTCCTGCGCGCGGCGCTTGCCCGCGCGGAAATCCA
CTCTCTTCACAAATAAAGTGGAAAGCTGGAGGGGGCGTTTAGGGGTAGGG
AGGTGATGGAGGGGACGTACGGTTGTTGAGGGTGTGATAAGGGTGTTTAT
GGGTGGTTGAACATGGGTTGAGGACGTACGCGATTAAGATGGGGTGGATA
CGCCGAGATAGTGCCGAGGGGCAGGGGTGGCGTGAAGCGCATGTGTAGTC
GATGGGGGAGTAGAGTGTGGTACGCTGAGAGGAGAGAGTGGAGAGAAATG
GGGGTATGCATGGGGCGTGCGGGTATCGATAATGAGGGGAACGCTGGAGG
GATGTGGGGGAGGGGCGGGAGAGAGCAGAGGCGGTGTAGAGGTAGCGTGA
GTAGGGACGCCGGGGGAAGACAAGGAGAATCTGAGGTGATAGGAGAATGT
TGGCCAAGGTGTGGAGAAAGACAAACGGGGAGCCCTGATGCTGCCGGACG
ACGAGGGAATGATGGGGGCGATAGCGCAAGGGGCGAGAGGCGAGGTCGAA
GGGGACGTCGCAGGGACGGAATGGTGGCGGCAGGTGGGTGAA
