# Supplementary material for: Molecular evidence for cross boundary spread of Salmonella spp. in meat sold at retail markets in the middle Mekong basin area
Source: PeerJ. 2021 May 3;9:e11255. doi: 10.7717/peerj.11255 (PMC8101457; doi:10.7717/peerj.11255)
Supplement: File S1 [file peerj-09-11255-s001.zip › Animal produt sequance for journal/LPO12_hisD_C66.txt]

>H200310-058_C02_1E0DSAC004_B01_premix.ab1	1403
CCTATCCAGCTGGACAGGTAGCAGTATAGCCATAGGTCGGTAAAACATGG
TTGGTTCCGGAAGCGTAATCACCGGCGGATTCCGGCGACCAGTCGCCGAG
AAATACCGAGCCTGCGCTGGTAATCGCATCCACCAAATCGCGCGCATTGC
GCGTCTGGATGATTAAGTGTTCCGGCCCATACTGATTAGAGATGGCGACG
CACTGCGCTAAATCTTTGGTCACAATCAGACGACTGGCGCTCAGGGCCTG
CCGGGCGGTGTCCGCGCGCGGCAGTTCTGCAAGTTGACGTTCTACCGCCT
CCGCCACCTTGCGGGCAATGTCAGCATCAGGCGTCAGCAGGATCACCTGC
GAATCCGGACCGTGTTCTGCCTGGGAGAGCAGGTCAGAAGCGACGAAATC
CGGTGTTGCGCCGCTGTCGGCGATCACCAGCACTTCAGACGGCCCGGCTG
GCATATCGATAGCCGCGCCGTCGAGACGCTGGCTGACCTGACGCTTGGCT
TCGGTTACAAAGGCGTTGCCGGGGCCAAAAATTTTATCCACTTTCGGTAC
GGACTCGCTGCCGAAGGCCAGAGCGGCAATCGCCTGCGCGCCGCCAACGT
TAAAGATTTCCTGCACGCCACACAGTTGTGCCGCATAGAGGATTTCATCA
GCGATGGGCGGCGGCGAGCACAGAACCACGTTCTGACATCCCGCAATGCG
CGCCGGCATTGCCAGCATCAGCACCGTTGAGAAGAGCGAAGCCGAGCCGC
CGGCAATATAAAGACCGACAGACGCGACGGGACGCGTAACCCGCTGACAA
CGTAAGCCTGGCTGGGTTTCCACATCTACGGGCGCAACTCTAAAGAAAAA
AGGGTTTTAAAAAAAAAATGGGGGGGGGGGGGGGGGGGGGGGGGGGGGGG
GGGGGGGGGGGGGGGGGGGGGGGGGGGGGGGGGGGGGGGGGGGGGGGGGG
GGGGGGGGGGGGGGGGGGGGGGGGGGGGGGGGGGGGGGGGGGGGGGGGGG
GGGGGGGGGGGGGGGGGGGGGGGGGGGGGGGGGGGGGGGGGGGGGGGGGG
GGGGGGGGGGGGGGGGGGGGGGGGGGGGGGGGGGGGGGGGGGGGGGGGGG
GGGGGGGGGGGGGGGGGGGGGGGGGGGGGGGGGGGGGGGGGGGGGGGGGG
GGGGGGGGGGGGGGGGGGGTGGGGGGGGGGGGGGGGGGGGGGGGGGGGGG
GGGGGGGTGGGGGGGGGGGGGGGGGGGGGGGGGGGGGGGGGGGGGGGGGG
GGGGGGGGGGGGTGGGGGGGGGGGGGGGGGGGGGGGGGGGGGGGGGGGGG
GGGGGGGGGGGGGGGGGGGGGGGGGGGGGGGGGGGGGGGGGTGGGGGGGG
GGGGGGGGGGGTGGGGGGGGGGGGGGGGGGGTGGTGGGTTGGTGTTTGGG
GGG
