# Supplementary material for: Molecular evidence for cross boundary spread of Salmonella spp. in meat sold at retail markets in the middle Mekong basin area
Source: PeerJ. 2021 May 3;9:e11255. doi: 10.7717/peerj.11255 (PMC8101457; doi:10.7717/peerj.11255)
Supplement: File S1 [file peerj-09-11255-s001.zip › Animal produt sequance for journal/LPO12_purE_C706.txt]

>H200310-058_E12_1E0DSAC004_C06_premix.ab1	1629
CCCTGGCATGAGCAGCAATCGGCCAGTTGTCCGTTGCCGAGAACGCAAAC
TTGCTTCATAGCGTCCCCCGCGGATCGGGATTTTCCAGAACTTCATCGGT
TTGCGCTTTGCGCCAGTCGGCAATGCGCTGATGCAGTTCCGCGTCGTGTT
GCGCCAGAATCTGCGCGGCGAGCAGGGCGGCGTTAGCGGCACCGGCTTTA
CCGATCGCCAGCGTACCCACCGGAATGCCGCGCGGCATCTGCACAATGGA
GTAGAGGCTATCCACGCCGCTTAGCGCAGCGCTTTGTACCGGCACGCCGA
GTACCGGGACCAGCGTTTTTGCCGCAATCATTCCCGGCAGGCGCGCCGCG
CCGCCGGCGCCGGCAATAATCACTTGATATCCGTTCTCTTCCGCCGTTTC
GGCGAAGCTGAACAGTTTATCGGGGGTGCAATGCGCGGAAACCACTTCTA
CATGGTGCGGGACATCCAGAATTTCAAAAATTTCGGCGGCGAATTGCATG
GTACCCCAGCCGCTTTTGGACCCCATCACGATGGCAACACGCGCCGAATT
ATTGCGGGAAGACATGCGTCTTAAAACTCCTGTGGTGCGGGACACGCTCT
TTTGGAGGGGCGACAAAATCTGTTCTGCCTGAGCATCGAACTGCTGAGTG
TAAGCCTGTCCCTTACCAAGGGCGTTCTTACCCTGCATGTTAAGCAGGCC
GGTATCAGGGTTAGTCAGTAGATCACTGGAAATCTGGCTGAGTTGTAATG
AGGCATCCTGAGCCTGAGCAACGTCGGCACGCTGCTTTGAGAAGTGTCAA
ACCACGGACCCCACCCCCCCCCCGCCTCCCCCCCCCCCCCCCCGGTGCTT
CCCCCCCAGCAGCGCCCCCCCCCCCCCACCACAAAAATCTTCCCCCCAAG
GATTTCTTCCCTTTTTTTATTGGTTGGTGCCGGCTTTGCCGTCTTCGGTC
GCGATAGGAATAGAGGTGGAGGTGGGTGGGGGGAGGGCGAGGATGTGGGA
GGGGGGTGGGGGACGGGGGGGGGTTTGGTGGGGGGCGGGGGGCAAACTGG
GTGAGAGCTGAGCGGGGCGGGGACGGGGAGAGGGTTAGAAGGGGGTGTTG
TGGTTTTTCAGGTGGCGGGGGCGACCCCGGGTTGGTGGTGCGGGTGTTTT
AGCGGCGTGTCGTGGTGCGCAGAGGCGATATGACCGGGGGTGAGTCAGTG
GGGGTGGTGGATGGGGGGTGAGGGGCGGGAGCCATGGGGAGATAATGGGA
AGGGGGGGTGGGGAGTTTGTGGATGGGTGGAGGACGGTGATGCGTGCGCG
TGCGGAGACGCTGTTTTAATATTGGGTGTAAATGTGGTGTCCACGCGGGT
GGAGGTGGGGGGGGGACGGTGTGGTTAGAGCCGGCTGGGGTGTATCGGAG
GTGGGGGGAGATGCACGTAGATTTAATATGATGTTGCATCGAGGTGGGCT
GGAGCGGTACGATGACGGTGATGGGGATGTGCGGGCGGTTGATCGATGAT
GGGGAGGGGTACGCGCGGAGCGCTGCGTTGGAAAAGTGACGGTCTGCGGT
GTTTGTTTGATTGGTTTACTAATTGACCGATGGACGCCCGTGTGCGGGCG
GGCGGGGGGGTAGGTGTGTGCGTTATGGG
