# Supplementary material for: Molecular evidence for cross boundary spread of Salmonella spp. in meat sold at retail markets in the middle Mekong basin area
Source: PeerJ. 2021 May 3;9:e11255. doi: 10.7717/peerj.11255 (PMC8101457; doi:10.7717/peerj.11255)
Supplement: File S1 [file peerj-09-11255-s001.zip › Animal produt sequance for journal/LPO12_sucA_C65.txt]

>H200310-058_C01_1E0DSAC003_B01_premix.ab1	1450
GGGGCATAGTTTTTCGTTGTGTCGTTCGTGCAGAAGCGTTGAACGGCATC
CAGTGGGTTAGAGGTGGTGAAGCCCACCTGGTTGTTGATAACAATACGTA
CCGTACCGCCCACTTCGTAACCGCGCGCTTTCGACATGTTCAGGGTTTCC
TGAACCACGCCCTGGCCGGACACCGCGGCGTCGCCCGAAATAGTGATCGG
CAACACTTTGCTGCTGCTCGGATCGTCCAGGCTGTCCAGACGCACGCGCA
CGGAGCCCATCATCACCGGGCTCACAATTTCCAGATGCGATGGGTTAAAC
GCCAGCGCCAGGAGAACCAGACCGCCTTCGAATTCGATATCTGACGAGAA
GCCCATGTCATACTTCACGACGCCGGAACCCAGATGTTCTTTATGCTTAC
CGGCAAATTCGTCGAACAGATCCTGCGAATTTTTACCCAGTACGTTGATC
AGCACGTTCAGGCGACCACGATGCGCTATCCCCAGCACCACTTCGCGAGT
GCCGCTGTTACCCGCATGCCGAATCATCTCTTTCAGCATGAGTATCAGCG
CATCTCCCCTCTCAAGCGATATACGTTTCGCACCCGGGAATTTGGCGCCC
AGATAACGTTCCAGCCCTTCAGCGATGTTCAGATCGCTCAGGAAGCGTTT
TTTCTCGTCAGCGCTAAAGGCCGCACGACCGCATTCGATGCGCTGCTGCA
TCCAGCGATTCTCTTCGGTGCTGGTGATGTGCATATACTCAGCGCCAATC
GGGCCGCAGTAGGTCTTTTTTCAACGGCGAAGACGGGCCTGTTTCCGCGC
TGCGATCACAAGGTGAGTGGTTTATTGTTGTAGGCGGGTAGAGGATCAGT
GTTGTTATTGGATGATGGTGGATAGTTGTTTATAATGTTTGATTTGTGTT
GTGGAGAGTTGGGGAGGATATAGCAGTGTTTAGATGAGACATGGGGAGTT
TGGTGTAAGATGAGTCGAGTGGGCTGGGGTGGGATTACGAAGAGGGGCGT
GTTTGGAGGGCGGGGGGGTAGGTTCTGCGGGGATACAACGACTAATGAGG
ATCAATGGGCTTTTGGTAGGTTTGTACAGCTGACGAGTCGTATTAGTCGA
TGGGTACGGGGCGGGCGTGGTGGTAATGGAGACGTGTGTGTTTGTAGGGT
AATTGCTATTTACGGGAGTATGTGGGGGAAGATTGTGTGAGGAGAGTGGT
GGCCCGGGAGTATGGTGGGGGTTGAGCAGGAACGGCGGATGAGGCATGTG
GTAGATAGTCGCTAAGATGAGAATGGGTTAGTCAGTTGCTGTTATGAGTG
GTAGTGTTAATGTATTTTTGTGACGTGGGAGAGTGGTCGGTGTATCACGA
AGAATGGCATGTAGTGGGATGTGACTGGCGTGTTTGATCATTATTTATGG
CGAGTGTGGATGTTAGGACGGACCGAGCGGTGATGTTGGTGGTATACTAT
