# Supplementary material for: Molecular evidence for cross boundary spread of Salmonella spp. in meat sold at retail markets in the middle Mekong basin area
Source: PeerJ. 2021 May 3;9:e11255. doi: 10.7717/peerj.11255 (PMC8101457; doi:10.7717/peerj.11255)
Supplement: File S1 [file peerj-09-11255-s001.zip › Animal produt sequance for journal/LPO12_thrA _6.txt]

>H200310-058_E11_1E0DSAC003_C06_premix.ab1	1671
CGCGAATGGCGGTGGGCATTACCTTGATCTACCGTCGATATCGCGGAATC
GACTCGCCGTATCGCCGCCAGCCAGATCCCGGCCGATCACATGATCCTGA
TGGCGGGCTTTACCGCCGGTAATGAAAAGGGTGAACTGGTGGTGCTGGGC
CGTAATGGTTCCGACTATTCCGCCGCCGTGCTGGCCGCCTGTTTACGCGC
TGACTGCTGTGAAATCTGGACTGACGTCGATGGCGTGTATACCTGTGACC
CGCGCCAGGTGCCGGACGCCAGGCTGCTGAAATCGATGTCCTACCAGGAA
GCGATGGAACTCTCTTACTTCGGCGCCAAAGTTCTTCACCCTCGCACCAT
TACGCCCATCGCCCAGTTCCAGATCCCCTGTCTGATTAAAAATACCGGTA
ATCCGCAGGCGCCAGGAACGCTGATCGGCGCGTCCAGCGACGATGATAAT
CTGCCGGTCAAAGGGATCTCTAACCTTAACAATATGGCGATGTTTAGCGT
CTCCGGCCCTGGAATGAAAGGGATGATTGGGATGGCGGCGCGTGTTTTCG
CCGCCATGTCTCGCGCCGGGATCTCGGTGGTGCTCATTACCCAGTCCTCC
TCTGAGTACAGCATCAGCTTCTGTGTGCCGCAGAGTGACTGCGCGCGTGC
CCGCCGTGCGATGCAGGATGAGTTCTATCTGGAGCTGAAAGAGGGGCTGC
TGGAGCCGCTGGCGGTTACGGAGCGGTTGGCGATTATCTCTGTTGTCGGC
GACGGTATGCGCACGCTACGCGGCATTTCAGCGAAATTCTTCGCCGCGCT
GGCGGCCTATGAAAAAAAAATTTGGGGGGGAGGGGGATGTGGGGGGGAAA
AGTAGTGAAGGTTTTATATGAAATTTTAGTTTGAGTATAGATAGGTAGGT
AGTTTTGAGGGGTGTATGTTGGTGTGAGGGAGGTGGGGTAGTTTGTGGGG
GGAGGGTGAGTAGGAGGTTGAGGATGATTGGTGTAAGTTTGGGTTAGTGG
AGGGGTGTGGAATAGGATGTGAAGGATGAGAGTGTATGATTTTATGAGTT
GTAAATGTTGGGGGTGGATATGTGGTGGAGGAAGAAGGTAAGGGTTTGAG
ATTATTTAGTTGGTTGGTAGATGGAGTGAGAAGTTTGGGTTTGTAATTGG
TGGTGGTGTGTGTGGATTTAGTTGTTTTTTGAGGTGAGGAGGTGTATTTG
GTGGTAGGGGATGGGGTGATTGTGGGTGTGGTTGAGGAGGGGCTGGATGT
GATGGATATGATATTTGAATGTGAGTGGGGTTGGTAGGGAGTGTAGGGGG
TTGTGAGTGTGAGAGAGTGGGTAGGTGAGGAAGAATGAATGTGTGTAAGT
GTTATATTGAAATGTGAGATGTTGTGAAAATTGGGGTAGTGTTGAGGTGA
TGAAGGGGTGTGTATATATAATGAAGTGAATGTATGTGGATATAGAGATG
AGTTTTGTATGTTGTTATGTTGGGATGGTGTTGTGTTGTAGTAGTGAGGT
GAATTGATTGGGGTAGCATTGGAAGTGTGATGGGGTTGAGTTGGACATGG
TAGAATGGAGGGTGGAGTTAATATTGGATGTGTTTGTTTGTAGAGAGAAG
ATGGAGAGATCAGTGGTTATTGGATGGTGGAAGGAAGATGGGAGTGTATT
GTGATGTGGTTGTATGTATGG
