# Supplementary material for: Molecular evidence for cross boundary spread of Salmonella spp. in meat sold at retail markets in the middle Mekong basin area
Source: PeerJ. 2021 May 3;9:e11255. doi: 10.7717/peerj.11255 (PMC8101457; doi:10.7717/peerj.11255)
Supplement: File S1 [file peerj-09-11255-s001.zip › Animal produt sequance for journal/LPO42_aroC_10.txt]

>H200723-055_A05_LPO42-a_aroC.ab1	1289
CACGGTTGGTCGGACAGGTAATTCTCTCCGGCGTGTTTGATGGCGTGACG
ACCGGCACCAGCATTGGCCTACTGATTGAAAACACCGATCAGCGCTCGCA
GGACTACAGCGCGATTAAAGATGTTTTTCGTCCGGGACACGCGGATTACA
CCTATGAGCAGAAATACGGCCTGCGCGATTACCGTGGCGGTGGACGTTCT
TCCGCGCGTGAAACCGCGATGCGCGTAGCGGCAGGGGCGATCGCCAAGAA
ATACCTGGCGGAAAAGTTCGGCATCGAAATCCGCGGCTGCCTGACCCAGA
TGGGCGACATTCCGCTGGAGATTAAAGACTGGCGTCAGGTTGAGCTTAAT
CCGTTCTTTTGTCCCGATGCGGACAAACTTGACGCGCTGGACGAACTGAT
GCGCGCGCTGAAAAAAGAGGGTGACTCCATCGGCGCGAAAGTGACGGTGA
TGGCGAGCGGCGTGCCGGCAGGGCTTGGCGAACCGGTATTTGACCGACTG
GATGCGGACATCGCCCATGCGCTGATGAGCATTAATGCGGTGAAAGGCGT
GGAGATCGGCGAAGGATTTAACGTGGTGGCGCTGCGCGGCAGCCAGAATC
GCGATGAAATCACGGCGCAGGGTTTTCAGAGCAACCACGCTGGCGGCATC
CTCGGTGGCATCAGTAGCGGGCAACACATTGTGGCGCATATGGCGCTGAA
ACCTACCTCCAGCATTACCGTGCCGGGACGTACGATCAACCGGGCAGGTG
AAGAAGTCGAAATGATCACCAAAGGGCGCACATCCGCGGGGGGGGGGGGA
AGGGGGAAAAAAAGAAACGCCGGACCGCCAGATCGAGGATATCCGGAGAG
TTAGGAAGTTTTAGGGTAGAGTCTATCGGCGGAGTGTAGGGGGGGGTAGT
GCGCTGAAGTCGGCGAGAGGTTTTTTTTTTTTTTTTTTTTTTTTTTTTTT
TTTTTTTTTTTTTTTTTTTTTTTTTTTTTTTTTTTTTTTTTTTTTTTTTT
TTTTTTTTTTTTTTTTTTTTTTTTTTTTTTTTTTTTTTTTTTTTTTTTTT
TTTTTTTTTTTTTTTTTTTTTTTTTTTTTTTTTTTTTTTTTTTTTTTTTT
TTTTTTTTTTTTTTTTTTTTTTTTTTTTTTTTTTTTTTTTTTTTTTTTTT
TTTTTTTTTTTTTTTTTTTTTTTTTTTTTTTTTTTTTTTTTTTTTTTTTT
TTTTTTTTTTTTTTTTTTTTTTTTTTTTTTTTTTTTTTTTTTTTTTTTTT
TTTTTTTTTTTTTGTTTTTTTTTTTTTGTTTTTTTTTTT
