# Supplementary material for: Molecular evidence for cross boundary spread of Salmonella spp. in meat sold at retail markets in the middle Mekong basin area
Source: PeerJ. 2021 May 3;9:e11255. doi: 10.7717/peerj.11255 (PMC8101457; doi:10.7717/peerj.11255)
Supplement: File S1 [file peerj-09-11255-s001.zip › Animal produt sequance for journal/LPO42_dnaN_60.txt]

>H200723-055_A13_LPO42-d_dnaN.ab1	1436
CCTAATGAACGGCTCAGCAGGTCAGCGGCCCGCTGGGCGGTCGTCCTACG
CTGCCGATTCTCGGTAACCTGCTCCTCCGGTAGCGGACGGTACGCTTTCT
CTGACCGGCACCGATTTGAAATGGAGATGGTCGCGCGCGTTACGCTTTCT
CAGCCGCATGAGCCGGGCGCCACTACCGTGCCGGCGCGGAAATTCTTTGA
TATCTGCCGCGGCCTGCCGGAGGGCGCGGAGATTGCCGTTCAGTTGGAAG
GCGATCGGATGCTGGTGCGTTCTGGCCGTAGCCGCTTCTCGCTGTCTACG
CTGCCTGCCGTCGATTTCCCGAATCTTGACGACTGGCAAAGCGAAGTTGA
ATTTACGCTGCCGCAGGCCACGATGAAGCGCCTGATTGAAGCGACCCAGT
TTTCGATGGCTCATCAGGATGTGCGCTACTACTTAAACGGTATGCTGTTT
GAAACGGAAGGTAGCGAACTGCGCACTGTCGCGACCGACGGCCACCGCCT
GGCGGTGTGCTCAATGCCGCTGGAAGCGTCTTTACCCAGCCACTCGGTGA
TTGTGCCGCGTAAAGGCGTGATTGAACTGATGCGTATGCTCGACGGCGGT
GAAAACCCGCTGCGCGTGCAGATCGGCAGTAATAATATCCGCGCGCACGT
CGGCGACTTTATCTTTACCTCGAAGCTGGTGGATGGTCGTTTCCCGGATT
ACCGTCGCGTTCTGCCGAAGAATCCGGATAAACATCTGGAAGCGGGCTGC
GATATCCTCAAGCAGGCGTTTGCCCGCGCGGCATCTCAAGAAGAGAAAAA
AAAAAAAAAAAAAGGAAAAATTTCGGGCTGGAGGAAAGGGTTAGCCGGGT
TCCGGAATTTGGTGCCGGATTCCGCTGCGGAAGGGGCGTGGTTAGGTGGG
GGTGCTAACGTTGCCTGGTCTATTATGTTGAGAAATAAGTTTCCCAAATT
GGGGGCGAAATGTTAAATGTGAAGAATATTCCAACCTGCCGGGGGGTTTG
CCCCCCACAGGGAAATCCGATGGGAAGATCCCTGTTTGAACAGGTAGCAA
GGGGGGGTAGGTATGGTTTATGACACAGGCTTGTTGGAATTAGAAAGGTG
AGGGGTGAGTGGGGGGTGTGGAGAGTGGTTTTGGTAGTTTGGTTAGTAAA
TTTTGTAAATTATGCGAGGGTTGTGTGGGTGTGATTAGATGTGATTAAAA
AGAAAGTGATAGAGATGGGGGGGTTTATTATTTATTGGGAGGTAAGTGTT
GGGGGGGGTGGTGGCGGAAATAAGATTGTTGGGTAAAGAGGGGTGTAAAC
TTGGTAAAACGTTGGGATGAAGGAGGGAGGGGGGCGGCGAAAAAAAAGAT
AATAATGGGGTGAGAATTACATGGGGAATGGAGGGACCGTCATCCCTGGG
GGGGATGGTGGAAAATGAGAGAAGATGATAATATTG
