# Supplementary material for: Molecular evidence for cross boundary spread of Salmonella spp. in meat sold at retail markets in the middle Mekong basin area
Source: PeerJ. 2021 May 3;9:e11255. doi: 10.7717/peerj.11255 (PMC8101457; doi:10.7717/peerj.11255)
Supplement: File S1 [file peerj-09-11255-s001.zip › Animal produt sequance for journal/LPO42_hemD_58.txt]

>H200723-055_A21_LPO42-h_hemD.ab1	1335
CGGCAGTCGGGCAGTGGCTGGAGTTTCACTGATGTAGATTTGTCGCCGCG
TCGGGAGCTACCCACCCTGGCCGACCGCCTGGCGACGCTCGCGGAAAACG
ATCTGGTTTTTGCCCTTTCACAGCACGCTGTCGCCTTTGCTCACGCCCAG
CTCCAGCGGGATGGTCGAAACTGGCCTGCGTCGCCGCGCTATTTCGCGAT
TGGCCGCACCACGGCGCTCGCCCTTCATACCGTTAGCGGGTTCGATATTC
GTTATCCATTGGATCGGGAAATCAGCGAAGCCTTGCTACAATTACCTGAA
TTACAAAATATTGCGGGCAAACGCGCGCTGATTTTGCGTGGCAATGGCGG
CCGCGAACTGCTGGGCGAAACCCTGACAGCGCGCGGAGCCGAAGTCAGTT
TTTGTGAATGTTATCAACGATGTGCGAAACATTACGATGGCGCGGAAGAA
GCGATGCGCTGGCATACTCGCGGCGTAACAACGCTTGTTGTTACCAGCGG
CGAGATGTTGCAACGGCTCTGGTCGCTGACTCCCCAGTGGTATCGTGAGC
ACTGGTTACTACGCTGTCGGCTATTGGTCGTCAGTGAGCGTCTGGCGCAC
CTCGCCCGGGAACTGGGCTGGCAAGATATAGGGTGCCCCTAGAAAAAAAA
AATAAAAGTCAGAAAAGTAATTTTCCCAGAAACGGGGGGAGGGCGTTCCC
GGAAAACGCCGGGGTGTGCGGAAAAAGCGGAGAGACATCGGGAGGGGGGG
GGGAGTCCCTCAGGAGGGGTTGGGCGGGGGGAATCCCCTCGAAGGAAAAA
TAAAAAGAGGGGGGGAAAAGGAGAGGAGGGAAGGGGGGAGGGAAGGAGGG
GGAGGGGAGGGAGGGAGAGGGGAGAGGGGGGGGGGGGGGAGAAGGGAAGG
GGGAAAGGGAGACGAGAGGGAGGCGGGGGGGCAGGGGCGGGGGGGAAGGG
GGAGGGAGGGGACGGACGGGGCAGGAGGGGGGGGGAGGACGACGAGATGG
AAGGGGGAGGACAGGGGACAAGAGGAGCGGCGGGGGGGAGAGCCGGAATG
GGATATGGGAACGTATTGAAGCAGAGTGTGAAAGCGGGGGTACGGGCTGG
CCCTTATGATGGGAGGAGAGAGGGAAAGATTGTATGAGGGAGGGAGGGAA
GCGTACGGGCCCAAGATTCAGGAAGAGGCGGCAAGGCACTACGACGGAAA
GGGGAGGGCGGGGGGGGGGGGGCGGGGGGTGGAGACGAAAGGGGATAGAT
GGAAGACAGAGCGGGACAGGATGGGGGAGGGGAAACGAAGGGAGGAGGGG
AGGGAAGGGGGGATAAGAGGGGGGGAAGAGGGGGG
