# Supplementary material for: Molecular evidence for cross boundary spread of Salmonella spp. in meat sold at retail markets in the middle Mekong basin area
Source: PeerJ. 2021 May 3;9:e11255. doi: 10.7717/peerj.11255 (PMC8101457; doi:10.7717/peerj.11255)
Supplement: File S1 [file peerj-09-11255-s001.zip › Animal produt sequance for journal/LPO42_purE_C6.txt]

>H200310-058_G12_1E0DSAC004_D06_premix.ab1	1690
CCTCGGATTTCGATCGGCCAGTTGTCCGTTGCCGAGAACGCAAACTTGCT
TCATAGCGTCCCCCGCGGATCGGGATTTTCCAGAACTTCATCGGTTTGCG
CTTTGCGCCAGTCGGCAATGCGCTGATGCAGTTCCGCGTCGTGTTGCGCC
AGAATCTGCGCGGCGAGCAGGGCGGCGTTAGCGGCACCGGCTTTACCGAT
CGCCAGCGTACCCACCGGAATGCCGCGCGGCATCTGCACAATGGAGTAGA
GGCTATCCACGCCGCTTAGCGCAGCGCTTTGTACCGGCACGCCGAGTACC
GGGACCAGCGTTTTTGCCGCAATCATTCCCGGCAGGTGCGCCGCGCCGCC
CGCGCCGGCAATAATCACTTGATATCCGTTCTCTTCCGCCGTTTCGGCGA
AGCTGAACAGTTTATCGGGGGTGCGATGGGCGGAAACCACTTCTACATGG
TGCGGGACATCCAGAATTTCAAAAATTTCGGCGGCGAATTGCATGGTACC
CCAGTCGCTTTTGGACCCCATCACGATGGCAACACGCGCCGGATTATTGC
GGGAAGACATGCGTCTTAAAACTCCTGTGGTGCGGGACACGCCTTTTTGG
GGGGGTACCAATTTTGTTCTGCCTGAGCATCGAACTGCTGAAGTGTAAGC
CTGTCCCTTACCAAGGGGCGTTCTTACCCTGCATGTTAAGCAGGCCGGTA
TCAGGGTTAGTCAGTAAAATCACTGGAAAATCTGGCTGAGTTGTAATGAG
GCATCCTGAGCCTGAGCAACGTCGGCACGCTGCTTTTGAGGGGGGCCAAA
CCGGCAATGTAAATCCTGTCTGGGTCTCCCCCCCCCCCCCCGGTACTCCG
ACCTCAAGATCGGACTCACCCCCCAATGGTGCAAAATCCTTCCCCCCGGC
AGTTTTTCCGGGGACCAATACTATGTTGCCGCTGAATTGGTCTTTGCTCC
TCCCGATTATTATAATAAGTGACGGGGGGGGGCCGCGGGGCCCCGCGGGT
ATTATGTAGTGATTTTCTGGAGGGGCGTGCGGGGCGCTTGAGCCGGGTGA
TAGGGGGGAACCGCGTTGTTATGTCCGCGGCCGGGGGGCTAAGTCATCGC
AATTGACCCCGAGGTTTTTTTTGGGTTGTCCGCCCGGCCCTTCCTCTTTA
CGGGGGGTTGATTTTTGTGTGTTTCCTCCCCAACGGAGGGGGGAAGAGGA
GGGGGTGCGTCTGCCGGCGTTGTTGCCCAACCGATCAAGAGAGGCGTGCT
GTTGGGGGCCGTGTGAGCGGGAATTTAATTGGGTGTCACTGGGTGACGCC
CCCGGCGTAGTGAGTGCGGGGCGTCGGGGGCGGTTGTGAAATGTGTTGTT
GATTCGGTACATCGTATTCGGTCCGCGGTTAGTGTTCGGCGGGCGAACGT
TGTAACGTGCCGATTTAAGTGGACGGGGCCGGGTCTACTGGGGGTTGCGA
TGGATGTTTGTTGTTATTGGTCATGTGGGGCCCCGCATGGGATGCGGGGG
TGATGAATAGGCGTGGGGGTGCGGCGCGGTGGAATGCGGTATTTTGTGGT
CGGAAGGGGACGTGGGCGGCGTTTGAAGAAGGTATTGGGCAGACAGTGTG
TTGTTGATAGGGAGTATTGGTTGGTGACGATTCGTTCGGGATGCGGAGAT
TGATTGTACGTTGGGCACGTGCACGTGTGGCCGGTGATGT
