# Supplementary material for: Molecular evidence for cross boundary spread of Salmonella spp. in meat sold at retail markets in the middle Mekong basin area
Source: PeerJ. 2021 May 3;9:e11255. doi: 10.7717/peerj.11255 (PMC8101457; doi:10.7717/peerj.11255)
Supplement: File S1 [file peerj-09-11255-s001.zip › Animal produt sequance for journal/LPO42_sucA_C65.txt]

>H200310-058_E01_1E0DSAC003_C01_premix.ab1	1419
GGGCAACAGTATGAGGTCGAACTCATTCGTGCGTAGGCGGTGAACGCGCA
TCCAGTGGGTTAGAGGTGGTGAAGCCCACCTGGTTGTTGATAACAATACG
TACCGTACCGCCCACTTCGTAACCGCGCGCTTTCGACATGTTCAGGGTTT
CCTGAACCACGCCCTGGCCGGTCACCGCGGCGTCGCCGTGAATAGTGATC
GGCAACACTTTGTTGCTGCTCGGATCGTCCAGTCTGTCCAGACGGGCGCG
CACGGAGCCCATCACCACCGGGCTCACAATTTCCAGATGCGATGGGTTAA
ACGCCAGCGCCAGGTGAACCAGACCGCCTTCGGTTTCGATATCTGACGAG
AAGCCCATGTGATACTTCACGTCGCCGGTACCCAGATGTTCTTTATGCTT
ACCGGCAAATTCGTCGAACAGATCCTGCGGTTTTTTACCCAGTACGTTGA
TCAGCACGTTCAGGCGACCACGGTGCGCCATCCCCAGCACCACTTCGCGA
GTGCCGCTGTTACCCGCATGGCGAACCATCTCTTTCAGCATGGGTATCAG
CGCATCTCCCCCCTCAAGCGAGAAACGTTTCGCACCCGGGAATTTGGCGC
CCAGATAACGTTCCAGCCCTTCAGCGGCGGTCAGATCGCTCAGGAAGCGT
TTTTTCTCGTCAGCGCTAAAGGCCGCACGACCGGATTCGATGCGCTGTTG
GATCCAGCGTTTCTCTTCGGTGCTGGTGATGTGCATATACTCAGCGCCAA
TCGGGCCGCAGTAGGCTGTTTTTAACGCCGAAAAAAGAGGGAAGGGAAAG
AAAAAAGAGAGAAGAGGGAAGAGAGGGGGGGGGGGGAGGGGAGGAGGGGA
GGGGAGAGGGAGAGAGAGGAGGGAGGAGAAGAAAAGGGGGGAGGAAGAGA
AAGAAGGGGGAGAGGGAGGAGGGGGGGGGAGAGAAAAGGGGGAGGGAAGA
GAGGAAAGGGGGAGGAGGGGAGAGAGGAGGGGGAAGGGGAGGGAAGGGAG
GGAGAGAGGGGAGGGAGGGGGAGAGGGGAGGGAGGGGAGAGGAGGGAGAG
GGAGAGGGGAAGGAAGGAGGGGAGGAGAGAGGAAGGAAGAGAGGAGAGAG
AGAGGAGGAGAAAGAAGAAGGAGAAAGGAGGGAAGAGGAAGAGGGGGGGA
GGGAGAGAAGGGGGGGGAAGGGAAAGGAGGAGGAAAGGAGGGGGGGGGGG
GAGGAGAGAAGAGGGAGGAGGGGAGAAGGAGGGAGGAAGGAGGAGAAGAG
AGGGGGAGAGGGGGAGGAGGAAGGAGGAGGAGGAGAGAGAGAAGAGAGAA
GAGAGGAAGGAAAAGAGGAGAGGAAAGGAGAGGGAAAAGAGGGAGGGGAA
AGAGGAGAAGAGGGAGGGGGGAGGAAGAGGAGAAGAGGGAGAAGAGGGAG
AGAGAGGAAGGGAGAGAGA
