# Supplementary material for: Molecular evidence for cross boundary spread of Salmonella spp. in meat sold at retail markets in the middle Mekong basin area
Source: PeerJ. 2021 May 3;9:e11255. doi: 10.7717/peerj.11255 (PMC8101457; doi:10.7717/peerj.11255)
Supplement: File S1 [file peerj-09-11255-s001.zip › Animal produt sequance for journal/LPO42_thrA_16.txt]

>H200310-058_G11_1E0DSAC003_D06_premix.ab1	1622
CTGCGGAATGGGCGCTGGGCATTACCTTGATCTACCGTCGATATCGCGGA
ATCGACTCGCCGTATCGCCGCCAGCCAGATCCCGGCCGATCACATGATCC
TGATGGCGGGCTTTACCGCCGGTAATGAAAAGGGTGAACTGGTGGTGCTG
GGCCGTAATGGTTCCGACTATTCCGCCGCCGTGCTGGCCGCCTGTTTACG
CGCTGACTGCTGTGAAATCTGGACTGACGTCGATGGCGTGTATACCTGTG
ACCCGCGCCAGGTGCCGGACGCCAGGCTGCTGAAATCGATGTCCTACCAG
GAAGCGATGGAACTCTCTTACTTCGGCGCCAAAGTTCTTCACCCTCGCAC
CATTACGCCCATCGCCCAGTTCCAGATCCCCTGTCTGATTAAAAATACCG
GTAATCCGCAGGCGCCAGGAACGCTGATCGGCGCGTCCAGCGACGATGAT
AATCTGCCGGTCAAAGGGATCTCTAACCTTAACAATATGGCGATGTTTAG
CGTCTCCGGCCCTGGAATGAAAGGGATGATTGGGATGGCGGCGCGTGTTT
TCGCCGCCATGTCTCGCGCCGGGATCTCGGTGGTGCTCATTACCCAGTCC
TCCTCTGAGTACAGCATCAGCTTCTGTGTGCCGCAGAGTGACTGCGCGCG
TGCCCGCCGTGCGATGCAGGATGAGTTCTATCTGGAGCTGAAAGAGGGGC
TGCTGGAGCCGCTGGCGGTTACGGAGCGGTTGGCGATTATCTCTGTTGTC
GGCGACGGTATGCGCACGCTACGCGGCATTTCAGCGAAATTCTTCGCCGC
GCTGCGGCCAAAGAAAAAAAATTTGGGGGAAAGGGTTAGTAAGTTAGAAA
AAAAGAGTAAAGTTATATGAGAAGGTGTTGTGGTTAATAGATTTATTGGG
AGTTTATTGTGGGTATGTGTTGAGAATGGGTAAGGGAAGGGAGTTTGTGA
GGAAGGGTGGGTAGTTTGAGATGGAGGGGGTTTAAGGAGTAGGTTGATTG
TATGGGATTGTGGTGATAGATTAGGGTAAGGGTGAAGTTGAGTTTTAAAG
TTGGGTATTATTAGTGAATATGAAATAATGGTAGGGGTTTGTTGGTTAGG
AATAGTTGTTGTATTTGGGGGGGGATTTAGGTTGGGGTTGTTGGAGGTGT
GGGAGAGAGGGTGAGAGGGAAGAAGGGTGATGAATAGTGTTTAGAGTGGG
GAGATTTATGTTTGAGTAAAGGTTGGATTAGTGGTGTGTGTGTATGTGGG
GTGAGAGGTATGGTTTAAGTGTTATGGGAAGGGGGTGAGGGTTGGGTGAG
GGGTATTAATGTGTATAAGAGAGTTGGGATGATTGGTGTGAGTGGGAGGG
TTAGGAATAAGAGTGGGATTAGTGGTGTGGGGGGAGATGGGATTGTTGGT
GGTGGTTTGGATGATGGGTGTGAGAGGTGATTGATATTTTTAGGAGTGGT
GAAATGGGTGTTGGTGTTTTGATGTTGAAATGGTGGGATGATGTAGGTGT
TTGATGTGTTGTCGTGTGAAAATGGGAAGATGGTATGGTATTTTAGAAAT
TAGTATGTTGGTGGAGTTGTTATTTTTAGGTGTGGATGGAATGAATGTGT
GTGGAAGTTATTATGTGAGTGG
