# Supplementary material for: Molecular evidence for cross boundary spread of Salmonella spp. in meat sold at retail markets in the middle Mekong basin area
Source: PeerJ. 2021 May 3;9:e11255. doi: 10.7717/peerj.11255 (PMC8101457; doi:10.7717/peerj.11255)
Supplement: File S1 [file peerj-09-11255-s001.zip › Animal produt sequance for journal/LPO58_aroC_16.txt]

>H200723-055_C05_LPO58-a_aroC.ab1	1525
CGCAGCTGTACGGACAGGTAAAATTCTCTCCGGCGTGTTTGATGGCGTGA
CGACCGGCACCAGCATTGGCCTGCTGATTGAAAACACCGATCAGCGCTCG
CAGGACTACAGCGCGATTAAAGATGTTTTTCGTCCGGGACACGCGGATTA
CACCTATGAGCAGAAATACGGCCTGCGTGATTACCGTGGCGGTGGACGTT
CTTCCGCGCGTGAAACCGCGATGCGCGTAGCGGCAGGGGCGATCGCCAAG
AAATACCTGGCGGAAAAGTTCGGCATCGAAATCCGCGGCTGCCTGACCCA
GATGGGCGACATTCCGCTGGAGATTAAAGACTGGCGTCAGGTTGAGCTTA
ATCCGTTCTTTTGCCCCGATGCGGACAAACTTGACGCGCTGGACGAACTG
ATGCGCGCGCTGAAAAAAGAGGGTGACTCCATCGGCGCGAAAGTGACGGT
GATGGCGAGCGGCGTGCCGGCAGGGCTTGGCGAACCGGTATTTGACCGAC
TGGATGCGGACATCGCCCATGCGCTGATGAGCATCAATGCGGTGAAAGGC
GTGGAGATCGGCGAAGGATTTAACGTGGTGGCGCTGCGCGGCAGCCAGAA
TCGCGATGAAATCACGGCGCAGGGTTTTCAGAGCAACCACGCTGGCGGCA
TCCTCGGTGGCATCAGTAGTGGGCAACACATTGTGGCGCAAATGGCGCTG
AAACCTACCTCCAGCATTACCGTGCCGGGACGTACGATCAACCGGATGGG
TGAAGAAGTCGAAATGATCACCAAAGGGCGCACACCGCGGGGGGGGGGGG
GAGGGGGGGGAAAAAAAAAAAAAAGGTAATTCCGGAAATGAGGGAAGGGG
TGGGGGGCAGGGATGGGGACCCTGGTGCGTTTGGGTGAGGATCCCTACGC
GCCCGTGTTTGTGTAAGTGATGGGGTTGCCCCGGAGGGATGTGTTGTGTA
GAGTGTTGGTAAAAAAGCCGCCTCCGTGTTTTTGTAGGGATTGCCGGGCC
GTCGGGGGGCCCGGAAAAAGTACCTCTGCTCTGTGGGCACCGGCGGGGAT
CGAGGCTGGGGGGGAAATTGTGTGAGCGGGGGTTTGTGGGTGCGGTGCCC
CCGGGTGGGGAAGTCACGGCTTAAGGGTGTGGATTTCTTTCGTTTTGGGG
GATTGCTCTTGGGTTATTTTTGGGGGGCGGTAAATTGGGTAACTGAGTGA
GGTGATGGGTGGGGTGGTGGACGGGGGGGGATGGAATAAATAAGGATGTA
GGGCAACGCTGGATGAGGTGTTTGTTGCTTCGAGGGATGGCGGGGGGTGC
CGCCGGGGAAGAGTGGAGTGGGAAGGGACGATGGTGGGGGGGAAGAGTGA
AGGTGGCTAAGGCGTACCAGTAATGGGGGAAGTGGGGTGGGATACGTGGT
GGGGGCAGGTGGGACGGGTACAGGCAGTCGGGCGAACGGAGGGAAAAGGA
GAGGGGAGGGACTCGTATGCGATGATGGATAGAGCTTCGATGAAAGGTGT
TGAGGAAAGGTAAAAATGTTAGGTA
