# Supplementary material for: Molecular evidence for cross boundary spread of Salmonella spp. in meat sold at retail markets in the middle Mekong basin area
Source: PeerJ. 2021 May 3;9:e11255. doi: 10.7717/peerj.11255 (PMC8101457; doi:10.7717/peerj.11255)
Supplement: File S1 [file peerj-09-11255-s001.zip › Animal produt sequance for journal/LPO58_dnaN_16.txt]

>H200723-055_C13_LPO58-d_dnaN.ab1	1452
CCAATCAACGCTCAGCAGGTCAGCGGCCCGCTGGGCGGTCGTCCTACGCT
GCCGATTCTCGGTAACCTGCTCCTCCAGGTAGCGGACGGTACGCTTTCTC
TGACCGGCACCGATCTTGAAATGGAGATGGTCGCGCGCGTTACGCTTTCT
CAGCCGCATGAGCCGGGTGCTACTACCGTGCCGGCGCGGAAATTCTTTGA
TATCTGCCGCGGCCTGCCGGAGGGCGCGGAGATTGCCGTTCAGTTAGAAG
GCGATCGGATGTTGGTGCGTTCTGGCCGTAGCCGCTTCTCGCTGTCTACG
CTGCCTGCCGCCGATTTCCCGAATCTTGACGACTGGCAAAGCGAAGTTGA
ATTTACGCTGCCGCAGGCCACGATGAAGCGCCTGATTGAAGCGACCCAGT
TTTCGATGGCCCATCAGGATGTGCGCTACTACTTAAACGGTATGCTGTTT
GAAACGGAAGGCAGCGAACTGCGCACTGTTGCGACCGACGGCCACCGCCT
GGCGGTGTGCTCAATGCCGCTGGAAGCGTCTTTACCCAGCCACTCGGTGA
TTGTGCCGCGTAAAGGCGTGATTGAACTGATGCGTATGCTCGACGGCGGC
GAAAACCCGCTGCGCGTGCAGATCGGCAGTAATAATATCCGCGCGCACGT
CGGCGACTTTATCTTTACCTCGAAGCTGGTGGATGGTCGCTTCCCGGATT
ACCGTCGCGTTCTGCCGAAGAATCCGGATAAGCATCTGGAAGCGGGCTGC
GATATCCTCAAGCAGGCGTTTGCCCGCGCGGCATCTCGAAGGGGGGAAAA
ATAAAAAAACAAAAAAAATAGTTTGGGGGTTGGAGAAATGGGAGACCGGG
TTCCCGATTCTTTTTCGGAATTGTGGGGCTTAAATGGGTGTGTGTGTTGG
ATGGCCATGGTACCTCGTGAGTAGGGTTTATATAGATTGTCACTAATTGT
GGTGGGAAGTTTAAAAAGGATTATTTCATGTTTAGAGTGGTGGTTTCGCG
CCGCAGTGGGGTGCCCAAGGATGTATGCCTTGATTCCAAACCGAGTAGGT
GAGGGTGGGGGGGTGAAACTGGCGCATCGGTTGGTCTGGGGGAGCGGGGT
GGGAATGGTGAGGTAGGGGAACGGCGGGGGAGTGTTGTCGGTTAGATCCG
AGGTAGTGGTGGAATGTGAGTGGCGCGGAGGGGGCCGGGGGGGGGGCAAA
AAATGGGGAAGATGGTGAGTGAAAATAAGGGTATATGACAGGGAAAACAT
GTTCCTTAGGTGGTGTATGGGGGGTGTCGTGTTGGTGGGCTTGTGATGGA
AGAAGTATGATTGGTAGGGGGTGAGGGATGGGTATGTGTGAGGGATTGGG
TGTGTGGGGGAGGGGAGGGGGGGGCGGCGCATTGGAAATAATGAGGATGA
GCCCACTTGTAATTTCAGAAGTCTATGAAAAAAGGACGTGAAGAGGTGAA
AA
