# Supplementary material for: Molecular evidence for cross boundary spread of Salmonella spp. in meat sold at retail markets in the middle Mekong basin area
Source: PeerJ. 2021 May 3;9:e11255. doi: 10.7717/peerj.11255 (PMC8101457; doi:10.7717/peerj.11255)
Supplement: File S1 [file peerj-09-11255-s001.zip › Animal produt sequance for journal/LPO58_hemD_20.txt]

>H200723-055_C21_LPO58-h_hemD.ab1	1276
TGCGGTAGGGCAGTGGCTGGAGTTTCACTGATTGAATTTGTCGCCGGTCG
GGAGCTACCCACCCTGGCCGACCGCCTGGCGACGCTGACGGAAAACGATC
TGGTTTTTGCCCTTTCACAGCACGCCGTCGCCTTTGCTCACGCCCAGCTC
CAGCGGGATGGCCGAAACTGGCCTGCGTCGCCGCGCTATTTCGCGATTGG
CCGCACCACGGCGCTCGCCCTTCATACCGTTAGCGGGTTCGATATTCGTT
ATCCATTGGATCGGGAAATCAGCGAAGCCTTGCTACAATTACCTGAATTA
CAAAATATTGCGGGCAAACGCGCGCTGATTTTGCGTGGCAATGGCGGCCG
CGAACTGCTGGGCGAAACCCTGACAGCTCGCGGAGCCGAAGTCAATTTTT
GTGAATGTTATCAAAGATGTGCGAAACATTACGATGGCGCGGAAGAAGCG
ATGCGCTGGCATACTCGCGGCGTAACAACGCTTGTTGTTACCAGCGGCGA
GATGTTGCAACGGCTCTGGTCGCTGACTCCCCAGTGGTATCGTGAGCACT
GGTTACTACGCTGTCGGCTATTGGTCGTCAGTGAGCGTCTGGCGCACCTC
GCCCGGGAACTGGGCTGGCAAGATATAGGGGCCGCCTAAAAAAAAAAAAA
AAAAAAAAACAAAAAAAAATGAGGGCGAAAAATCCCGGACGGTCGGCCAA
GAAGAAAAAAAAAAGGAAAAATAGGTAAATTGTTGTGAGATATTTTTGCG
GGGTTTATTTAGCCAAAAAAAAAAAAAAAAATAAAAAATAGGTTTTTAAG
GAGAAATAAGGGGGGTAAGGGCGGGGGAGGGTAGAGGGGGGGCGAGTTGT
GAGCCGTGTGTTATGTGTTTGGAATGATTGGGGGGCGGAGATGGAAATGA
GGTATGAGCCTGCGGTACAGGTAAGCAGGTTCTGTAGGCAGAGGGAAAGT
GTGAGAGGGGGAGAAAAGAGATTGGGGGGAGAAAATATATGTTAAAGAGG
AAAGCATTTGGTAGGGAGGGAGAAAAAGGACAAAAGGAGGAAGTAGATCG
AAGTAGGGGGGGAATCGGGTGGGCGGGGAAAAAAGTATGAGAAGGTAGAA
AGGAGCCAGTGAGCGAAAATCGTTGAAAAGATAGTAGATAAACAATGGGC
TTTGGAAAGGATATAAGGTAGAAGAAAAAGGGGAGAGAGGTCGAGAGTAG
TATGGGAAAGGTGATAAGGTTTGGGATTATAGGAAGAGATTGGATTTAGT
GGTGAAGGGGTTGAAAAGAGCGGAAA
