# Supplementary material for: Molecular evidence for cross boundary spread of Salmonella spp. in meat sold at retail markets in the middle Mekong basin area
Source: PeerJ. 2021 May 3;9:e11255. doi: 10.7717/peerj.11255 (PMC8101457; doi:10.7717/peerj.11255)
Supplement: File S1 [file peerj-09-11255-s001.zip › Animal produt sequance for journal/LPO58_hisD_C18.txt]

>H200310-058_G02_1E0DSAC004_D01_premix.ab1	1470
CCTATCCAGCTGGACAGGTAGCAGTATAGCCATAGGTCGGTAAGACATGG
TTGGTTCCGGAAGCGTAATCACCGGCGGATTCCGGCGACCAGTCGCCGAG
AAATACCGAGCCTGCGCTGGTAATCGCATCCACCAAATCGCGCGCATTGC
GCGTCTGGATGATTAAGTGTTCCGGCCCATACTGATTAGAGATGGCGACG
CACTGCGCTAAATCTTTGGTCACAATCAGACGACTGGCGCTCAGGGCCTG
CCGAGCGGTGTCCGCGCGCGGCAGTTCTGCCAGTTGACGTTCTACCGCCT
CCGCCACCTTGCGGGCAATGTCAGCATCAGGCGTCAGCAGGATCACCTGG
GAATCCGGACCGTGCTCAGCCTGGGAGAGCAGGTCAGAAGCGACGAAATC
CGGTGTTGCGCCGCTGTCTGCGATCACCAGTACTTCAGACGGCCCGGCTG
GCATATCGATAGCCGCGCCGTCGAGACGCTGGCTGACCTGACGCTTGGCT
TCGGTTACAAAGGCGTTGCCGGGGCCAAAAATTTTATCCACTTTCGGTAC
GGACTCGCTGCCGAAGGCCAGAGCGGCAATCGCCTGCGCGCCGCCAACGT
TAAAGATTTCCTGCACGCAACACAGTTGTGCCGCATAGAGGATTTCATCA
GCGATGGGCGGCGGCTAGCACAGAACCACGTTCTGACATCCCGCAATACG
CGCCGGCATCGCCAGCATCAGCACCGTTGAGAAGAGCGAAGCCGAGCCGC
CGTGAATATACAGACCGACAGACGCGACGGGACGCGTAACCAGCTGACAA
CGTACGCCTGGCTGCGTTTCCACATCTACGGGCGGAGCTCTCAAAAGAAG
AAAAAGTTTTTTAAAAAAAAAGAAAAAAGAAATAAAATATTGTAGTTGTT
GAGTAGGTTTTTGTTATAGAAGAGTAAATATGGTAGGTAGGGTTGTAGGA
ATAGTGTGGGGTTGTAAGTTTAGAATTATTTGAGTAGTGTGGTAAATAGG
AGGGTGGAAGTGTGGGGGTGTGATAGATGGGTATATGAGTAAGGAGTATG
ATGTGATAGTGGGGAGGAGGGGTTAAGTTGAGAAGAAGTTATTTTGAGAT
GTGGTGGGGGAGGGTTGTGTGATGGTAGTGGGATGATGAGGTTGTGAGGG
AAGGGGGGAGTGGTGTGGGAGAGAAGGGAATGTTGGGGGGGAAGTTTGAG
TGTGATGGAGTGTAGGGTAGATTGGTTTGTGATATGAGGATGGTGAGTAT
GAGTATGGGAAAGTGAATTATGAATGGAGTGTAGTGTGGGGTGATGATGT
GAGTGAGGTTATGTGTGTAGGAGTATGAGTGTGTTGGGTTGTAATAAGAG
AAGTGTATAGAGTGAGGGAGGGGAGATATGAGGTGTGAGAGTTTGTAGGG
AGTGGTGGAGAGGGAGTATATAGGGGGGAGGGTGATGGGAAGGGAGAATG
TGTGATGATGGTGTAGGTGT
