# Supplementary material for: Molecular evidence for cross boundary spread of Salmonella spp. in meat sold at retail markets in the middle Mekong basin area
Source: PeerJ. 2021 May 3;9:e11255. doi: 10.7717/peerj.11255 (PMC8101457; doi:10.7717/peerj.11255)
Supplement: File S1 [file peerj-09-11255-s001.zip › Animal produt sequance for journal/LPO58_purE_C8.txt]

>H200310-058_I12_1E0DSAC004_E06_premix.ab1	1568
CCCGCCTGGGCTTAGACGCATGTCTTCCCGCATAATCCGGCGCGTGTCGC
CATCGTGATGGGGTCCAAAAGCGATATTGCTACCATGCAATTCGCCGCCG
AAATTTTTGAAATTCTGGATGTCCCGCACCATGTAGAAGTGGTTTCCGCC
CATCGCACCCCCGATAAACTGTTCAGCTTCGCCGAAACGGCGGAAGAGAA
CGGATATCAAGTGATTATTGCCGGCGCGGGCGGCGCGGCGCACCTGCCGG
GAATGATTGCGGCAAAAACGCTGGTCCCGGTACTCGGCGTGCCGGTACAA
AGCGCTGCGCTAAGCGGCGTGGATAGCCTCTACTCCATCGTGCAGATGCC
GCGCGGCATTCCGGTGGGTACGCTGGCGATCGGTAAAGCCGGTGCCGCTA
ACGCCGCCCTGCTCGCCGCGCAGATTCTGGCGCAACACGACGCGGAACTG
CATCAGCGCATTGCCGACTGGCGCAAAGCGCAAACCGATGAAGTTCTGGA
AAATCCCGATCCGCGGGGGACGCTATGAAGCAAGTTTGCGTTCTCGGCAA
CGGACAACTGGGCCGAATGCTGCGCCAGGCGGGAGAACCGCTGGATTCGC
GCCCGCTAAAACTTTTTTGTGGCGAGCAGTCGCCCCCCGGGGTTCTTGTC
TTCTCGGGGGGGTTTTCGTTTCCGCGCTTCCGTTTCCCGCGGTGGCCGGG
TCTCCGGCCCTCCCCCCTCCCCCTTGGCGGCGCGTCCCGCCCTTTTTCTT
CCCGTCCCCGCCTCGCGGCGGGCCCCTTTCCTGGTGTCCTTTCCTCTTTT
CTTTCTTCCCCTTCTCGGGGGGCTCCCTCTTTGCTTTGTTTCTCGCCGCG
CGGCCCCGGGGGTTTCTGGTTTTTCTGCCGTCCCCCCGTTTCCCTCCCCC
CCCGCGCTCTTGGGGGCCCCCTGTTTTTCCCCCGCGGGGTGGGGGGCGGC
TCCCCTCCCGGTGGTTTTTGGTGTTGTTTGGGGGGGCCGGTCCCTGTTTC
CCCCCCCCCTCGCGCCGGGGCCCCCCGGGGTTTTCGGTCGTGGTGCGGTG
CGCTGTGTGGCTGCGGTTTTCGCCGTGGGTGTTGGTGTTGTGTTGTCCTC
GCCCGCCGCCTTTTCCTTTGTGTTGGTGGGGGTGTTTCGGGGCTTTTCCC
CCGCGGGGCGGGTGGGTGGTGCGGTCCCCTCGCCTCTCTGCGCTCTTTCC
GCCTCTCTCGGGGTGTGTGGCCGCTGTGGTTGGCGTGCGGTGTTTTTTGT
GGGGCTTTTGGTGTGGGGTTGTGTGTTTGCGCCTGCTTTGGTGGGGCGTG
GTTGGTGGGCCGTGCTCTCGGTTTTGGTTGGCGCGTCCCGTCGCGGTTCC
CGTGCGGCCGGTGGGTGTGTGTCGTGCGTGCGGCCGTTGGTCGTTGGTCG
CGGCTGTGCGTTGTTTTTGGGTGTGTGGGCGGGGCCGGTGTTGGCTGGGC
GCGGTGTCGGGGGGTTCGGGTCTTGGCGGGCGTGGGGTGGTTCGGCTGTT
GTGCTGGTGTTTGTTGGTTGGTTTGTGGGGGGTGGGTGTGGTGGGTGCTG
CGGCGGTTTTTCGTTGTT
