# Supplementary material for: Molecular evidence for cross boundary spread of Salmonella spp. in meat sold at retail markets in the middle Mekong basin area
Source: PeerJ. 2021 May 3;9:e11255. doi: 10.7717/peerj.11255 (PMC8101457; doi:10.7717/peerj.11255)
Supplement: File S1 [file peerj-09-11255-s001.zip › Animal produt sequance for journal/LPO58_sucA_C12.txt]

>H200310-058_G01_1E0DSAC003_D01_premix.ab1	1419
GGGGGCCATCATTTGTGGCCGTCCTCATTCGAGCAGTAGGCGTTGAACGC
GCATCCAGTGGGTTAGAGGTGGTGAAGCCCACCTGGTTGTTGATAACGAT
ACGTACCGTACCGCCCACTTCGTAACCGCGCGCTTTCGACATGTTCAGAG
TTTCCTGAACCACGCCCTGGCCGGTCACCGCGGCGTCGCCGTGAATAGTG
ATCGGCAACACTTTGTTGCTGCTCGGTTCGTCCAGTCTGTCCAGACGGGC
GCGCACGGAGCCCATCACCACCGGGCTCACAATTTCCAAATGCGATGGGT
TAAACGCCAGCGCCAGGTGAACCAGACCGCCTTCGGTTTCGATATCTGAC
GAGAAGCCCATGTGATACTTCACGTCGCCGGTACCCAGATGTTCTTTATG
CTTACCGGCAAATTCGTCGAACAGATCCTGCGGTTTTTTACCCAGTACGT
TGATCAGCACGTTCAGGCGACCGCGGTGCCCCATCCCCAGCACCACTTCG
CGAGTGCCGCTGTTACCCGCATGGCGAACCATCTCTTTCAGCATGGGTAT
CAGCGCATCTCCCCCCTCAAGCGAGATACGTTTCGCACCCGGGAATTTGG
CGCCCAGATAACGTTCCAGCCCTTCAGCGGCGGTCAGTTCGTTCAGGAAA
CGTTTTTTCTCGTCAGCGCTAAAAGCCGCACGACCGGATTCGATGCGCTG
TTGGATCCAGCGTTTCTCTTCGGTGCTGGTGATGTGCATATACTCAGCGC
CAATCGGGCCGCAGTAGGTCTTTTTTTAACCCCGAAAACAATGGTGTGAC
GGGGGGGGAGAGAAAGGGAAGGAGGGGGAGAAGGGGGGGGAGAAGAGGGA
AGGGGAAAGGGGGGGAGGGGAGAGGGGAGGAGAGGGAGGGGGAAAGAAAG
GGAGGAGAGGGGAGAGGGGGGGGAGGGAGGAGGAGGGAGGAGAGAAGGGA
AGGGGGAGGGAGGGGAAGAAGAGGGGGGGAAAGAAAGGGGAGGGGGAGAA
AGAGGAGAGGGGGGAGGGGAAAAAGGGGAGAGGGGGAGGAAGAGGGAAAA
GGGAGGAGGGAGGGGAGAAGAAGGAGAAGGAAGAGGGAGGGAGGGGAGGA
GAGGGAGAAGGGGGGAGGAGAGGAGGGGGAGGAGGAGGAGGGAGAGGGAG
AGAAGAGAAGAAGGGGAGGGGGGGAGGAGAGGAGGGAGGGGAGAAGGAGG
AGGAAGGGAGGGAGAAGGGGGAGGGAGAGGGGGGAGGAGAGGGAGGGGAA
GAGAGGGGGGAGGGGAGGAAGAAGGGAAGGGGAGGAGGGAGGAGAGAAGA
GGAGGAGGGGGGGGGAGAGGGGAGAGGAGGGAAGAAGGGGGGAGAAGGGA
AGGGAGGAGGAGGGAAGGAGGAGAAGGAAGAGGGGGAAGGGGGGGAGGAA
GGGGAAGAGGGGGAAGAGG
