# Supplementary material for: Molecular evidence for cross boundary spread of Salmonella spp. in meat sold at retail markets in the middle Mekong basin area
Source: PeerJ. 2021 May 3;9:e11255. doi: 10.7717/peerj.11255 (PMC8101457; doi:10.7717/peerj.11255)
Supplement: File S1 [file peerj-09-11255-s001.zip › Animal produt sequance for journal/LPO58_thrA_C930.txt]

>H200310-058_I11_1E0DSAC003_E06_premix.ab1	1440
CTTCACCATGGCGGTGTGCATTATCTTGATCTACCGTCGATATCGCGGAG
TCGACTCGCCGTATCGCCGCCAGCCAGATCCCGGCCGATCACATGATCCT
GATGGCGGGCTTTACTGCCGGTAATGAAAAGGGTGAACTGGTGGTGCTGG
GGCGTAATGGCTCTGACTATTCTGCCGCCGTGCTGGCCGCCTGTTTACGC
GCTGACTGCTGTGAAATCTGGACTGACGTCGATGGCGTGTATACCTGTGA
CCCGCGCCAGGTGCCGGACGCCAGACTGCTGAAATCGATGTCCTACCAGG
AAGCGATGGAACTCTCTTACTTCGGCGCCAAAGTCCTTCACCCTCGCACC
ATAACGCCTATCGCCCAGTTCCAGATCCCCTGTCTGATTAAAAATACCGG
CAATCCGCAGGCGCCAGGAACGCTGATCGGCGCGTCCAGCGACGATGATA
ATCTGCCGGTTAAAGGGATCTCTAACCTTAACAACATGGCGATGTTTAGC
GTCTCCGGCCCGGGAATGAAAGGGATGATTGGGATGGCGGCGCGTGTTTT
CGCCGCCATGTCTCGCGCCGGGATCTCGGTGGTGCTCATTACCCAGTCCT
CCTCTGAGTACAGCATCAGCTTCTGTGTGCCGCAGAGTGACTGCGCGCGT
GCCCGCCGTGCGATGCAGGATGAGTTCTATCTGGAGCTGAAAGAGGGGCT
GCTGGAGCCGCTGGCGGTTACTGAGCGGTTGGCGATTATCTCTGTTGTCG
GCGACGGTATGCGCACGCTACGCGGCATTTCAGCGAAATTCTTCGCCGCG
CTGCCGCAAATGAAAAAAATTTTGGGGGGGGAGTTTGTTTGTTTTAAAGG
ATTATAGGGAAAAAGGATTATTTTGAATTGGAGGAGAGTTTGAAGGGGAA
GGGGATATTGAGTAAGGTAAAGGGAGTGTATATTGTTATAGTTTAGGTTT
GGAGGTAGAGATAAGAGTGTTGGGGGAGGTGAGAGGGGTGTTAAAGGTTG
GGTAGATTGTTTGAGAATGAAGGGTTGGGAAGTTGTGAGGAAGAAATATT
TATGTTTGTTTATATTTGTAGTTTATAATAATGGGTTGTTGGAGAAGAAT
TGGTGTGTGGTGTGTGTTGTGGGTTAAGTGTTTAGTTTTAAGGTGAGGGA
AGGGGTTGATAAGATTGAATGGTTGTGTTTGTTTTTGTATTTAATTGGAA
GAAAGTGGAGGGGGTGGGGGGGGAGTGATGATGGGATGTATTAGGGTGAG
GGGTGGTGGGGGGATGATATGTGAGTATGGGTATGGGTTTGTTGAGGTGA
TGGATGGATGGAGTAGGGTGGGTAGGTGTGAGGTATGAGGGTGGGGAGTA
GGGTGGGGGGATAATGTATGGTGTTTGATAAGGGAGGTGTGGTGTGTTGT
TGTAGGGGAGGTGTGGGGTAGATGAATTAGTTGTAGGTGA
