# Supplementary material for: Molecular evidence for cross boundary spread of Salmonella spp. in meat sold at retail markets in the middle Mekong basin area
Source: PeerJ. 2021 May 3;9:e11255. doi: 10.7717/peerj.11255 (PMC8101457; doi:10.7717/peerj.11255)
Supplement: File S1 [file peerj-09-11255-s001.zip › Animal produt sequance for journal/LPO71_dnaN_60.txt]

>H200723-055_E13_LPO71-d_dnaN.ab1	1476
TCAAATTAACGCTCAGCAGGTCAGCGGCCCGCTGGGCGGTCGTCCTACGC
TGCCGATTCTCGGTAACCTGCTCCTCCAGGTAGCGGACGGTACGCTTTCT
CTGACCGGCACCGATCTTGAAATGGAGATGGTCGCGCGCGTTACGCTTTC
TCAGCCGCATGAGCCGGGCGCCACTACCGTGCCGGCGCGGAAATTCTTTG
ATATCTGCCGCGGCCTGCCGGAGGGCGCGGAGATTGCCGTTCAGTTGGAA
GGCGATCGGATGCTGGTGCGTTCTGGCCGTAGCCGCTTCTCGCTGTCTAC
GCTGCCTGCCGTCGATTTCCCGAATCTTGACGACTGGCAAAGCGAAGTTG
AATTTACGCTGCCGCAGGCCACGATGAAGCGCCTGATTGAAGCGACCCAG
TTTTCGATGGCTCATCAGGATGTGCGCTACTACTTAAACGGTATGCTGTT
TGAAACGGAAGGTAGCGAACTGCGCACTGTCGCGACCGACGGCCACCGCC
TGGCGGTGTGCTCAATGCCGCTGGAAGCGTCTTTACCCAGCCACTCGGTG
ATTGTGCCGCGTAAAGGCGTGATTGAACTGATGCGTATGCTCGACGGCGG
TGAAAACCCGCTGCGCGTGCAGATCGGCAGTAATAATATCCGCGCGCACG
TCGGCGACTTTATCTTTACCTCGAAGCTGGTGGATGGTCGTTTCCCGGAT
TACCGTCGCGTTCTGCCGAAGAATCCGGATAAACATCTGGAAGCGGGCTG
CGATATCCTCAAGCAGGCGTTTGCCCGCGCGGCATCTCAAAAAAAAAAAA
AAAAAAAAAAGAAAAAAAAAAGCCGGTTGTAAAAACGTGGAGCCGGAGCC
CGATGTGATATCGGGGTCTCGGCCAAAAGTGGTCGTTAGGCGGGGGAGGA
CCATCCCCACCTTGGGGTTGTTTATATGTTCCCAATTGGGGGGGAAAGTA
GAAACAGCCGTTTTCCCCGGTTCGTGGGTTCCCCCCCCCAAAAAAACCCC
AATTAAATCCCCCCTGCTTGGCAGAATTGTGGGGGTGAGGGGTATGTCGG
AACCCGTTGTAATTATGAATGAAAAGGGGGGGAGGGGTGCATTAAGGAAA
GAGAGTTACGTTCTTTATGAAAAGAACAAAACAATGAAGAAAGTTAGATG
TGAAATTTTTGATAAGCTGTTTTGAAAGAAGGGGGGGGAGGTTTGAATTG
TGGAATGTTGTTTTAAGGTTAGGGGGGGGGTTCACACTAAGAATAATACA
GGTACCTTATGCCCGTACGCTTGTAAATAGGTTAATGAATAAGTGTATAT
GAAGGGTGGGTGGGCGGAAATTAATTAAAGTAAGGTTGTAGGTAGGGTTT
AGGCCTCCCCCCCCCGCCCGGCCCGCGTGCTAAGGTTGTGAAAGATGTAA
ATTGCACACTGGTTGATAACTTGAGCTTTTGCGGGGCCGGGGTATATAAA
GATTAATACGGGTAACGGGATTTAAG
