# Supplementary material for: Molecular evidence for cross boundary spread of Salmonella spp. in meat sold at retail markets in the middle Mekong basin area
Source: PeerJ. 2021 May 3;9:e11255. doi: 10.7717/peerj.11255 (PMC8101457; doi:10.7717/peerj.11255)
Supplement: File S1 [file peerj-09-11255-s001.zip › Animal produt sequance for journal/LPO71_hisD_66.txt]

>H200310-058_I02_1E0DSAC004_E01_premix.ab1	1289
GCTATCAGCTGGACAGGTAGCAGTATAGCCATAGGTCGGTAAAACATGGT
TGGTTCCGGAAGCGTAATCACCGGCGGATTCCGGCGACCAGTCGCCGAGA
AATACCGAGCCTGCGCTGGTAATCGCATCCACCAAATCGCGCGCATTGCG
CGTCTGGATGATTAAGTGTTCCGGCCCATACTGATTAGAGATGGCGACGC
ACTGCGCTAAATCTTTGGTCACAATCAGACGACTGGCGCTCAGGGCCTGC
CGGGCGGTGTCCGCGCGCGGCAGTTCTGCAAGTTGACGTTCTACCGCCTC
CGCCACCTTGCGGGCAATGTCAGCATCAGGCGTCAGCAGGATCACCTGCG
AATCCGGACCGTGTTCTGCCTGGGAGAGCAGGTCAGAAGCGACGAAATCC
GGTGTTGCGCCGCTGTCGGCGATCACCAGCACTTCAGACGGCCCGGCTGG
CATATCGATAGCCGCGCCGTCGAGACGCTGGCTGACCTGACGCTTGGCTT
CGGTTACAAAGGCGTTGCCGGGGCCAAAAATTTTATCCACTTTCGGTACG
GACTCGCTGCCGAAGGCCAGAGCGGCAATCGCCTGCGCGCCGCCGACGTT
AAAGATTTCCTGCACGCCACACAGTTGTGCCGCATAGAGGATTTCATCAG
CGATGGGCGGCGGCGAGCACAGAACCACGTTCTGACATCCCGCAATGCGC
GCCGGCATTGCCAGCATCAGCACCGTTGAGAAGAGCGAAGCCGAGCCGCC
GTGCAATATAAAGACCGACAGACGCGACGGGACGCGTAACCTGCTGACAA
CGTACGCCTGGCTGGGTTTCCACATCTACGGGCGGAGCGTCGCGAAGAGA
AAAAAGTTTTTAAAAAAAAAAAAATACCCTTCCCATAAATTATTTCTTCT
TTCAATCTAAACCCCTTAAAACAAATAACATATAAAATACATATCATTTT
CTCACATAATATTAAAATTTTCATTATTTATCCTAAAACTAATAACCTTA
AACTAAACTTATTTCCATTCTACATAAACCATAAAAAACTACACCTATCA
ATCACCAATATATTCAATTCATACAATAATATAATTACTCATTTTATTTT
CAATATAACCAATTTTAATACACATTTTTTATATCCATAACCATATAAAT
CAATATCATATTCTACATAATCATACACTTTTATCTCCCCCCACTTAATT
TAATAACCAACTAATTTAAATCACACATTATTACTACATCTCTTATTTTT
CATTTAAACTACCTACTTTCTAAACAACTCATTAATTAT
