# Supplementary material for: Molecular evidence for cross boundary spread of Salmonella spp. in meat sold at retail markets in the middle Mekong basin area
Source: PeerJ. 2021 May 3;9:e11255. doi: 10.7717/peerj.11255 (PMC8101457; doi:10.7717/peerj.11255)
Supplement: File S1 [file peerj-09-11255-s001.zip › Animal produt sequance for journal/LPO71_purE_C837.txt]

>H200310-058_K12_1E0DSAC004_F06_premix.ab1	1700
CCCGACTGACTTAGACGCATGTCTTCCCGCATAATCCGGCGCGTGTCGCC
ATCGTGATGGGGTCCAAAAGCGACTGGGCTACCATGCAATTCGCCGCCGA
AATTTTTGAAATTCTGGATGTCCCGCACCATGTAGAAGTGGTTTCCGCCC
ATCGCACCCCCGATAAACTGTTCAGCTTCGCCGAAACGGCGGAAGAGAAC
GGATATCAAGTGATTATTGCCGGCGCGAGCGGCGCGAAGGACCTGCCGGG
AATGATTGCGGCAAAAACGCTGGTCCCGGTACTCGGCGTGCCGGTACAAA
GCGCTGCGCTAAGCGGCGTGGATAGCCTCTACTCCATTGTGCAGATGCCG
CGCGGCATTCCGGTGGGTACGCTGGCGATCGGCAAAGCCGGTGCCGCTAA
CGCCGCCCTGCTCGCCGCGCAGATTCTGGCGCAACACGACGCGATAACTG
CATCAGCGCATTGCCGACTGGCGCAAAGCGCAAACCGATGAAGTTCTGGA
AAATCCCGATCCGCGGGGCACGCTATGAAGCAAGCTTGCGCTCTCGGCAA
CGGACAACTGGGCCGAAGGCTGCACAAGGCGGGCGAACCGCTCGGATTGG
CCGTCTACGCTCTTTGTTGGCGGGCAAAACAATCCCGGGGGTAGGCCCAA
ACCGGCGGATGATGGGCCGCTTTGCTTAAATTCGAAAACGCCAGGAGCAC
GGCATTTCGTGCGCCTGGGCCCGCAATCCTACTTTTCGGTACCCAGCGGC
AGGGGTATCGACTACGGGTTAACGACATCATCAACCGCTGGGATCGGCCG
TCTACGCTGCTTTTGAGGGGGCCACCCCCGCTGCCCACCCCCCCTCCCGC
CCCCCTCCCCCCGTTTTCCCCCACCCCCCCCGTCCCTATCATTTTCCAAA
TTTTCTCCGAGGGAACAATCCCAATACGCCGGAAAAGGGCAACCCCTTCC
CCTTTTGTGTTGGTGGTTGTGGGGGAATGTCAGCCGGAGCTACGCTTTGT
TGGCTTATCTATTTACGGAGCGCTCCCCGGGGCGCTAGGCCGGCGGAGCG
AGGGCCCCACGGGGTTGTCGTCGGGCGGGGGGCGTCCTGTGGCATACCGT
GTTTGCGCGGTGTTGTTTTGTGTTTTTCGCCCCGGACCGTGCTTTTTTTT
GGGGTGTTTGTGGGGCAGGGTGTCCGGGTGGGGGGCTACTGCGCGCCGCG
TGGCTCTTCCCCTTTCATGCGCGCGTACTGGATTTGGGGGTGTCTTGTCA
TGGAGTTATAAATAGAGGATTGTGCGGGTGTACGAGGTAGGGGATAGGTG
GCATGGTGGCTTGGGACGTGGTTGTTGTGTTTATTTATAATTAACGTAGT
GTGTGCGTGGCTGTTGTTTGCGGCCGCGTGCTAGTTGGGGTCTCTTGGTA
GGTGGGACGGGTTGCGCGGGCCTGGATTACTGTTGTGCTTATAGTGTTGA
CGTGGTGCTGGCGCACGTGCGCGTGGGCGGTTGTGTTGTTGATACGTGTG
AGGTAGACTGCGCGGATCTGTGGCGAAGATTGATAGGCGCGCAAGCCGCG
TGTCGCTGCCTGCTGTGTTGTGTACATGATGACGTGTTGGTTTGTGTTTT
TGTGTTGACTTGTGAATATCTGCGTGTCGGACCCGTGGACGCTCGTGTAC
GCGGCCATCGCGATTGTGCTAGCGAGCGCTGTGTGTGACTGATATGTTGA
