# Supplementary material for: Molecular evidence for cross boundary spread of Salmonella spp. in meat sold at retail markets in the middle Mekong basin area
Source: PeerJ. 2021 May 3;9:e11255. doi: 10.7717/peerj.11255 (PMC8101457; doi:10.7717/peerj.11255)
Supplement: File S1 [file peerj-09-11255-s001.zip › Animal produt sequance for journal/LPO71_sucA_C65.txt]

>H200310-058_I01_1E0DSAC003_E01_premix.ab1	1675
GGGGCACACCATTGGTAGTATCATTCGAGCGTAGCGTGAACGGGCATCCA
GTGGGTTAGAGGTGGTGAAGCCCACCTGGTTGTTGATAACAATACGTACC
GTACCGCCCACTTCGTAACCGCGCGCTTTCGACATGTTCAGGGTTTCCTG
AACCACGCCCTGGCCGGTCACCGCGGCGTCGCCCTGAATAGTGATCGGCA
ACACTTTGTTGCTGCTCGGATCGTCCAGTCTGTCCAGACGGGCGCGCACG
GAGCCCATCACCACCGGGCTCACAATTTCCAGATGCGATGGGTTAAACGC
CAGCGCCATGAGAACCAGACCGCCTTCGGTTTCGATATCTGACGAGAAGC
CCATGTGATACTTCACGTCGCCGGAACCCAGATGTTCTTTATGCTTACCG
GCAAATTCGTCGAACAGATCCTGCGGATTTTTACCCAGTACGTTGATCAG
CACGTTCAGGCGACCACGGTGCGCCATCCCCAGCACCACTTCGCGAGTGC
CGCTGTTACCCGCATGGCGAACCATCTCTTTCAGCATGGGTATCAGCGCA
TCTCCCCCCTCAAGCGAGAAACGTTTCGCACCCGGGAATTTGGCGCCCAG
ATAACGTTCCAGCCCTTCAGCGGCGGTCAGATCGCTCAGGAAGCGATTTT
TCTCGTCAGCGCTAAAGGCCGCACGACCGGATTCGATGCGCTGTTGGATC
CAGCGATTCTCTTCGGTGCTGATGATGTGCATATACTCAGCGCCAATCGT
GCCGCAGTAGGTCTGTTTTTAACCCCGAAAAAAGCGGGAGAGAAGAGGGA
GAGGAAGAGAGAGAAGAGAAAAGGGAGGAAAGAAGAAAAAGGGAAGGGGG
GGGGGGAGAGAAGGAGGGGGGGGGGGGGGAGGAGGAAAAAAGGGGGGGGG
GAAGGGAGAGAAAAAGGGGAGGGGAGAAGGAAGGGGGAGGGGGAGGGAGA
GAAGGGGGGGGGGGAAGAAGAGGAAGGGGAAGAAAGAAGGGAAGGGAAGG
GGGAAGGAGAGGAGAAGGAGGAAGGAGAGGGAGGGAGAAGAAGGAGGAGG
AGGGGGAGGGGGGGGGGGAGAAGAGGGGGAGAGGGAGAAGGGAGGGAGGG
GGGGAGGGAGGGGGGGGAGAGAGGAGAGAAGAGAAAGGGGAAGGGGGGAG
GGAAAAAGGGGGAGGGGAGAGGGAGGGAGGGAGGAGGAAGGAGGAGAGGG
AAGGGAGAAGGGGGAGGGGGGAGAGAGGAGGAGGGAGGAGAGGGAAGAAG
GAAGGCGGGGAGGGAGAAAAGGAGAGAGGGGGGAGGAGGAGGGAAAAGGA
AGAGAAGGGATGAGGGGAAGGGAGGGGAGAGGGGAGGAGAAGGAGGGAGA
GGGAAGGGAGAGGGGAAGAGAGGAGAAGAGAGAAAGGAGGAAAGGGGAGG
AGGAGGGGAGAGAGAGGGGGGAAGGGGGGAGGAAAGAGGAGCAGAAGGGA
GGAAGAGAAGGAGGGAGAGAGGGGAAGGAGGGAGAGGAGAGTAGGAGGGA
GGTGGAGAGGAGAAGTGAAGATGGAGGTGATGAGTATTATGTTGTTATGT
GAGATAGAAAAAGAAGATTTGGAAGTGTGTTGTTGTGTATGATGGGGTTG
TGTGGAGTGGGTGTTATGTATGATGAGAGGATGGAGAAGGGGTGAAGGTT
ATGTAATGGTTGTTATGATAGATAA
