# Supplementary material for: Molecular evidence for cross boundary spread of Salmonella spp. in meat sold at retail markets in the middle Mekong basin area
Source: PeerJ. 2021 May 3;9:e11255. doi: 10.7717/peerj.11255 (PMC8101457; doi:10.7717/peerj.11255)
Supplement: File S1 [file peerj-09-11255-s001.zip › Animal produt sequance for journal/LPO71_thrA_16.txt]

>H200310-058_K11_1E0DSAC003_F06_premix.ab1	1548
CGCTTATGGCGGTGGGCATTACCTTGATCTACCGTCGATATCGCGGAATC
GACTCGCCGTATCGCCGCCAGCCAGATCCCGGCCGATCACATGATCCTGA
TGGCGGGCTTTACCGCCGGTAATGAAAAGGGTGAACTGGTGGTGCTGGGC
CGTAATGGTTCCGACTATTCCGCCGCCGTGCTGGCCGCCTGTTTACGCGC
TGACTGCTGTGAAATCTGGACTGACGTCGATGGCGTGTATACCTGTGACC
CGCGCCAGGTGCCGGACGCCAGGCTGCTGAAATCGATGTCCTACCAGGAA
GCGATGGAACTCTCTTACTTCGGCGCCAAAGTTCTTCACCCTCGCACCAT
TACGCCCATCGCCCAGTTCCAGATCCCCTGTCTGATTAAAAATACCGGTA
ATCCGCAGGCGCCAGGAACGCTGATCGGCGCGTCCAGCGACGATGATAAT
CTGCCGGTCAAAGGGATCTCTAACCTTAACAATATGGCGATGTTTAGCGT
CTCCGGCCCTGGAATGAAAGGGATGATTGGGATGGCGGCGCGTGTTTTCG
CCGCCATGTCTCGCGCCGGGATCTCGGTGGTGCTCATTACCCAGTCCTCC
TCTGAGTACAGCATCAGCTTCTGTGTGCCGCAGAGTGACTGCGCGCGTGC
CCGCCGTGCGATGCAGGATGAGTTCTATCTGGAGCTGAAAGAGGGGCTGC
TGGAGCCGCTGGCGGTTACGGAGCGGTTGGCGATTATCTCTGTTGTCGGC
GACGGTATGCGCACGCTACGCGGCATTTCAGCGAAATTCTTCGCCGCGCT
GCGCGCAATAAAAAAAAATTTGGGGGGGAAAAGGGATCACCCCGAAGAAA
AAATAGGGTAATGTTGGAGGGATAGGGTAAATAGGGAGGTGAGGGGGTCT
GACGGCCTTCGTAGTCTTGTATGCCGAGAGGTAGGTACAGTTGTTCGCAG
CAGGATTAGCGGACCGTTAGGCTGGGTGTTCTTTGTGATGATTAGGGGCG
GGGGAGGAAAGGCACCGACGAATACGGAGTGATGGGTGCAGAATGTATGA
CTGTTGTGTTTTGGACGTTATCTAGTTTGAGAGTAGTGGTTTTGACGCGG
CTGCAAGCACGAGGGGACTTTGTTGTGAATGTTTTAGGGCGTGCAGATGG
ATACGATGATGTGTAGTTGGTGTGGCCCGTTGCTGTTGTTGGTGCCGGCA
AGATTACGTGGCTTTCGGTGAGTGGAGTTTGGCTGTATTATGTGAGGTGG
GCGGTGGCGCCAGGATGACGCGACGGGTATGGGTTGGTGAAGTATGTGAT
GAGGATAAAGACGGAGGTGATATAGTCGAAGCAGAATTGTGTGAGGATTG
TTAGACGGTAACGGATTAGAAAGGATATACAAAAGAGAGCTGCACGTTGT
AGGATGTGTGTCGCGTAGAGTGGTAAGGAGTAGTGACATATGGTGATACG
CGACGATGTGGATGATGTGGTATCACGGCTCGGACAAACGCGAATGTTAT
ATCGAGGCGGACCACAAGTCTGTGCTGGTGGAGTGTTATGTAAGGGTT
