# Supplementary material for: Molecular evidence for cross boundary spread of Salmonella spp. in meat sold at retail markets in the middle Mekong basin area
Source: PeerJ. 2021 May 3;9:e11255. doi: 10.7717/peerj.11255 (PMC8101457; doi:10.7717/peerj.11255)
Supplement: File S1 [file peerj-09-11255-s001.zip › Animal produt sequance for journal/LPO76_aroC_10.txt]

>H200723-055_G05_LPO76-a_aroC.ab1	1425
GACAAGGCGTACGGACAGGTAAAATTCTCTCCGGCGTGTTTGATGGCGTG
ACGACCGGCACCAGCATTGGCCTACTGATTGAAAACACCGATCAGCGCTC
GCAGGACTACAGCGCGATTAAAGATGTTTTTCGTCCGGGACACGCGGATT
ACACCTATGAGCAGAAATACGGCCTGCGCGATTACCGTGGCGGTGGACGT
TCTTCCGCGCGTGAAACCGCGATGCGCGTAGCGGCAGGGGCGATCGCCAA
GAAATACCTGGCGGAAAAGTTCGGCATCGAAATCCGCGGCTGCCTGACCC
AGATGGGCGACATTCCGCTGGAGATTAAAGACTGGCGTCAGGTTGAGCTT
AATCCGTTCTTTTGTCCCGATGCGGACAAACTTGACGCGCTGGACGAACT
GATGCGCGCGCTGAAAAAAGAGGGTGACTCCATCGGCGCGAAAGTGACGG
TGATGGCGAGCGGCGTGCCGGCAGGGCTTGGCGAACCGGTATTTGACCGA
CTGGATGCGGACATCGCCCATGCGCTGATGAGCATTAATGCGGTGAAAGG
CGTGGAGATCGGCGAAGGATTTAACGTGGTGGCGCTGCGCGGCAGCCAGA
ATCGCGATGAAATCACGGCGCAGGGTTTTCAGAGCAACCACGCTGGCGGC
ATCCTCGGTGGCATCAGTAGCGGGCAACACATTGTGGCGCATATGGCGCT
GAAACCTACCTCCAGCATTACCGTGCCGGGACGTACGATCAACCGGGCAG
GTGAAGAAGTCGAAATGATCACCAAAGGGCGCACAACCCGGGGTGGGGGG
GGGGGTTGGGAATTAAAAATAAGGGGTAATATTTCGAGATGGGACTGGAA
CTCCTGAAAGGGGATAAGTGGAGGATTTGGGGCTTATAAGCAAAATGTCC
TCGCGATTTGTAGGCGTTTTCTTGAGCCCCAAGTAAGAAACCCATGGGTT
ATATATTAAGAATCGTATTTTTTTTTTTTTTTTTTTTTTTTTTTTTTTTT
TTTTTTTTTTTTTTTTTTTTTTTTTTTTTTTTTTTTTTTTTTTTTTTTTT
TTTTTTTTTTTTTTTTTTTTTTTTTTTTTTTTTTTTTTTTTTTTTTTTTT
TTTTTTTTTTTTTTTTTTTTTTTTTTTTTTTTTTTTTTTTTTTTTTTTTG
TTTTTTTTTTTTTTTTTTTTTTTTTTTTTTTTTTTTTTTTTTTTTTTTTT
TTTTTTTTTTTTTTTTTTTTTTTTTTTTTTTTTTTTTTTTTTTTTTTTTT
TTTTTTTTTTTTTTTTTTTTTTTTTTTTTTTTTTTTTTTTTTTTTTTTTT
TTTTTTTTTTTTTTTTTTTTTTTTTTTTTTTTTTTTTTTTTTTTTTTATT
TTTTTTTTTTTTTTTTTTTTTTTTTTTTTTTTTTTTTTTTTTTTTTTTTT
TTTTTTTTTTTTTTTTTATTTTTTT
