# Supplementary material for: Molecular evidence for cross boundary spread of Salmonella spp. in meat sold at retail markets in the middle Mekong basin area
Source: PeerJ. 2021 May 3;9:e11255. doi: 10.7717/peerj.11255 (PMC8101457; doi:10.7717/peerj.11255)
Supplement: File S1 [file peerj-09-11255-s001.zip › Animal produt sequance for journal/LPO76_dnaN_7.txt]

>H200723-055_G13_LPO76-d_dnaN.ab1	1484
CAATTTAACGCTCAGCAGGTCAGCGGCCCGCTGGGCGGCCGTCCTACGCT
GCCGATTCTCGGTAACCTGCTCCTCCAGGTAGCGGACGGTACGCTTTCTC
TGACCGGCACCGATCTTGAAATGGAGATGGTCGCGCGCGTTACGCTTTCT
CAGCCGCATGAGCCAGGCGCCACTACCGTGCCGGCGCGGAAATTCTTTGA
TATCTGCCGCGGCCTGCCGGAGGGCGCGGAGATTGCCGTTCAGTTGGAAG
GCGATCGGATGCTGGTGCGTTCTGGCCGTAGCCGCTTCTCGCTGTCTACG
CTGCCTGCCGCCGATTTCCCGAATCTTGACGACTGGCAAAGCGAAGTTGA
ATTTACGCTGCCGCAGGCCACGATGAAGCGCCTGATTGAATCGACCCAGT
TTTCGATGGCCCATCAGGATGTGCGCTACTACTTAAACGGTATGCTGTTT
GAAACGGAAGGTAGCGAACTGCGCACTGTCGCGACCGACGGCCACCGTCT
GGCGGTGTGCTCAATGCCGCTGGAAGCGTCTTTACCCAGCCACTCGGTGA
TTGTGCCGCGTAAAGGCGTGATTGAACTGATGCGTATGCTCGACGGCGGC
GAAAACCCGCTGCGCGTGCAGATTGGCAGTAATAATATCCGCGCGCACGT
CGGCGACTTTATCTTTACCTCGAAGCTGGTGGATGGTCGCTTCCCGGATT
ACCGTCGCGTTCTGCCGAAGAATCCGGATAAACATCTGGAAGCGGGCTGC
GATATCCTCAAGCAGGCGTTTGCCCGCGCAGCATCTCTAGAAAGAGAGAA
TAAAAAAAAAAGGGGGGGGAGGGGGGGGGGGGGGGGGGGGGGGGGGGGGG
GGGGGGGGGGGGGGGGGGGGGGGGGGGGGGGGGGGGGGGGGGGGGGGGGG
GGGGGGGGGGGGGGGGGGGGGGGGGGGGGGGGGGGGGGGGGGGGGGGGGG
GGGGGGGGGGGGGGGGGGGGGGGGGGGGGGGGGGGGGGGGGGGGGGGGGG
GGGGGGGGGGGGGGGGGGGGGGGGGGGGGGGGGGGGGGGGGGGGGGGGGG
GGGGGGGGGGGGGGGGGGGGGGGGGGGGGGGGGGGGGGGGGGGGGGGGGG
GGGGGGGGGGGGGGGGGGGGGGGGGGGGGGGGGGGGGAGGGGGGGGGGGG
GGGGGGGGGGGGGGGGGGGGGGGAGGGGGAGGGGGGGGGGGGGGGGGGGG
GGGGGGGGGGGGGGGGGGGGGGGGGGGGGGGGGGGGGGGGGGGGGGGGGG
GGGGGAGGGGGGGGGGGGGGGGGGGGGGGGGGGAGGGGGGGGGGGGGGGG
GGGGGGGGGGGGGGGGGGGGGGGGCGGGGGGGGGGGGGGGGGGGGGGGGG
GGGGGGGGGGGGGGGGGGGGGGGGGGGGGGGTGGGGGGGGGGGGGGGGGG
GGGGGGGGCCGGGGGGGGGGGGGGGGGGGGGGGGTGGGGGGGGGGGGGGG
GGGGGGGGGGGGGGGGGGGGGGGGGGGCGGGGGG
