# Supplementary material for: Molecular evidence for cross boundary spread of Salmonella spp. in meat sold at retail markets in the middle Mekong basin area
Source: PeerJ. 2021 May 3;9:e11255. doi: 10.7717/peerj.11255 (PMC8101457; doi:10.7717/peerj.11255)
Supplement: File S1 [file peerj-09-11255-s001.zip › Animal produt sequance for journal/LPO76_hemD_12.txt]

>H200723-055_G21_LPO76-h_hemD.ab1	1330
TGCAAGTACGGGCAGTGGCTGGAGTTTCACTGATTGAATTTGTCGCCGGT
CGGGAGCTACCCACCCTGGCCGACCGCCTGGCGACGCTGACGGAAAACGA
TCTGGTTTTTGCCCTTTCACAGCACGCTGTCGCCTTTGCTCACGCCCAGC
TCCAGCGGGATGGTCGAAACTGGCCTGTGGCGCCGCGCTATTTCGCGATT
GGCCGCACCACGGCGCTCGCCCTTCATACCGTTAGCGGGTTCGATATTCG
TTATCCATTGGATCGGGAAATCAGCGAAGCCTTGCTACAATTACCTGAAT
TACAAAATATTGCGGGCAAACGCGCGCTGATTTTGCGTGGCAATGGCGGC
CGCGAACTGCTGGGCGAAACCCTGACAGCGCGCGGAGCCGAAGTCAGTTT
TTGTGAATGTTATCAACGATGTGCGAAACATTACGATGGCGCGGAAGAAG
CGATGCGCTGGCATACTCGCGGCGTAACAACGCTTGTTGTTACCAGCGGC
GAGATGTTGCAACGGCTCTGGTCGCTGACTCCCCAGTGGTATCGTGAGCA
CTGGTTACTACGCTGTCGGCTATTGGTCGTCAGTGAGCGTCTGGCGCACC
TCGCCCGGGAACTGGGCTGGCAAGATATTAGGGGCCCCTTAAAAAAACAA
AAAAAAAAAAAAAAAATTTAGTCGGAAGGTGCAGGGCGGAGTTCCGGCTG
ATTCCCCGCGTATAAGTCACAAAAAAGGGGAAAGATCCTGGAGATGGGTG
CCGGAAGCTGGCGTGGGGGGTGGGCCGGGCGGGGGGTTTGCAGGAAAAAA
AAAAATAAAAAAAGGGAGGAATTAAGGGCAGGTGTGAGGGTATGGAGGGG
AGGTAGGGGTTGGGAAGGGAGGGGGAATGTTTATCTGGGGTGGAGTGGGG
AAGGTTTGTTTGTTTATGAGGGAGGTTATGGGGATTGGATGTATGAGGCT
AAAGTTAAGAGAAGTGGATGAGAGAATGGGCGAATAAGAAGGGTGAGGAG
GGTGTTATGGAGGATTGAGGGGAAGATGTGGTTTTAAAAAGTGTGTGAGG
AGACGTTCAAAAAGTGGAAGGGTAATGGGAGGGGGACGGTGGGTGGGGTG
AGGAGGGGGTGGAAGGGATCCTTAGGACGGGGGACTGGGGTGAGGTAACA
TTGTTGTGGTGATGAGGGGCGGAAAGGTGTTTCTGGTGAATGTCTGGGAT
ATGAAGTAAGGGAAGGGGTGATGTTGGGTGAAAGGGGGGGGGGGGGGGTA
AATGTACGCAAATGAGAGTTGGTGGATGTTGGTGGGAGTTGGGGGGGGGG
AATGGGCGGCGTATGTTTTCAGAGGGGTAT
