# Supplementary material for: Molecular evidence for cross boundary spread of Salmonella spp. in meat sold at retail markets in the middle Mekong basin area
Source: PeerJ. 2021 May 3;9:e11255. doi: 10.7717/peerj.11255 (PMC8101457; doi:10.7717/peerj.11255)
Supplement: File S1 [file peerj-09-11255-s001.zip › Animal produt sequance for journal/LPO76_hisD_9.txt]

>H200310-058_K02_1E0DSAC004_F01_premix.ab1	1268
CGCTAACAGCTGGACAGGTAGCAGTATAGCCATAGGTCGGTAAAACATGG
TTGGTTCCGGAAGCGTAATCACCGGCGGATTCCGGCGACCAGTCGCCGAG
AAATACCGAGCCTGCGCTGGTAATCGCATCCACCAAATCGCGCGCATTGC
GCGTCTGGATGATTAAGTGTTCCGGCCCATACTGATTAGAGATGGCGACG
CACTGCGCTAAATCTTTGGTCACAATCAGACGACTGGCGCTCAGGGCCTG
CCGGGCGGTGTCCGCGCGCGGCAGTTCCGCCAGTTGACGTTCTACCGCCT
CCGCCACCTTGCGGGCAATGTCAGCATCAGGCGTCAGCAGGATCACCTGG
GAATCCGGGCCGTGCTCAGCCTGGGAGAGCAGGTCAGAAGCGACGAAATC
CGGTGTTGCGCCGCTGTCTGCGATCACCAGTACTTCAGACGGCCCGGCTG
GCATATCGATAGCCGCGCCGTCGAGACGCTGGCTGACCTGACGTTTGGCT
TCGGTTACAAAGGCGTTGCCGGGGCCAAAAATTTTATCCACTTTCGGTAC
GGACTCGCTGCCGAAGGCCAGAGCGGCAATCGCCTGCGCGCCGCCGACGT
TAAAGATTTCCTGCACGCCACACAGTTGCGCCGCATAGAGGATTTCATCA
GCGATGGGCGGCGGCGAGCACAGAACCACCTTCTGGCATCCCGCAATGCG
CGCCGGCATCGCCAGCATCAGCACCGTTGAGAAGAGCGAAGCCGAGCCGC
CGGGAATATACAGACCGACTGACGAGACGGGACGCGTAACCTGCTGGCAA
CGCACGCCTGGCTGCGTTTCCACATCTACGGGCGCAGCGTTGCGGAGAGA
AAAAGATTTAATACAGAAAATTTCTTTCCCGCCCCCCCCCCCTCCCCCCC
CCCCCCCCCCCCCCCCCCCCCCCCCCCCCCCCCCCCCCCCCCCCCCCCCC
CCCCCCCCCCTCCCCCCCCCCCCCCCCCCCCCCCCCCCCCCCCCCCCCCC
CCCCCCCCCCCCCCCCCCCCCCCCCCCCCCCCCCCCCCCCCCCCCCCCCC
CCCCCCCCCCCCCCCCCCCCCCCCCCCCCCCCCCCCCCCCCCCCCCCCCC
CCCCCCCCCCCCCCCCCCCTCCCCCCCCCCCCCCCCCCCCCCCCCCCCCC
CCCCCCCCCCCCCCCCCCCCCCCCCCCCCCCCCCCCCCCCCCCCCCCCCC
CCCCCCCCCCCCCCCCCCCCCCCCCCCCCCCCCCCCCCCCCCCCCCCCCC
CCCCCCCCCCCCCCCCCC
