# Supplementary material for: Molecular evidence for cross boundary spread of Salmonella spp. in meat sold at retail markets in the middle Mekong basin area
Source: PeerJ. 2021 May 3;9:e11255. doi: 10.7717/peerj.11255 (PMC8101457; doi:10.7717/peerj.11255)
Supplement: File S1 [file peerj-09-11255-s001.zip › Animal produt sequance for journal/LPO76_purE_C1176.txt]

>H200310-058_M12_1E0DSAC004_G06_premix.ab1	607
GTCGACTGGACTTAGACGCATGGCTTCCCGCATAATCCGGCGCGTGTCGG
CATCGAGATGGGGTCCAAAAGCGACTGGGCTACCATGCAATTCGCCGCCG
AAATTTTTGAAATTCTGGATGTCCCGCACCATGTAGAAGTGGTTTCCGCT
CATCGCACCCCCGATAAACTGTTCAGCTTCGCCGAAACGGCGGAAGAGAA
CGGATATCAAGTGATTATTGCCGGCGCGGGCGGCGGGACGGCCCTGCGGG
GAATGATTGCGGGAAAAAAGCTGGTCCCGGCCCTCGGCGGGCCGGTACAA
AGCGGTGCGCTAAGGGGCGGGGATAGCTTTTACTCCATCGTGCAGATCCG
GCGGGGGATTCGGGCGGGACCGCTGGCGATCGTAAAGCCGGTCCGCTATC
TCCCGCCGTCTCGGCGAGCGGATCTGTCGACCAGGAGCGAAATGCGTAAC
CGCTTTCCAACTGGCGGAACGCGCAAACTGTTGAAGTTCTGGAAGACCCG
ATCGGGGGGGACGCTATATTCAGGTTTCGTTCTAGGCACGACAACTGGAC
CGAATGCTGCCCAGGCGGGCTACCGCTGGGTTCCCGGCTACGCTTTTGAG
GGTCAAA
