# Supplementary material for: Molecular evidence for cross boundary spread of Salmonella spp. in meat sold at retail markets in the middle Mekong basin area
Source: PeerJ. 2021 May 3;9:e11255. doi: 10.7717/peerj.11255 (PMC8101457; doi:10.7717/peerj.11255)
Supplement: File S1 [file peerj-09-11255-s001.zip › Animal produt sequance for journal/LPO76_sucA_C925.txt]

>H200310-058_K01_1E0DSAC003_F01_premix.ab1	1253
GGGGGCACACATCATGATGTTATGCTGTTCGAGCGTAGGGTTGAACGCGC
ATCCAGTGGGTTAGAGGTGGTGAAACCCACCTGGTTGTTGATAACGATAC
GTACCGTACCGCCCACTTCGTAACCGCGCGCTTTCGACATGTTCAGGGTT
TCCTGAACCACGCCCTGGCCGGTCACCGCGGCGTCGCCGTGAATAGTGAT
CGGCAACACTTTGTTGCTGCTCGGATCGTCCAGTCTGTCCAGACGGGCGC
GCACGGAGCCCATCACCACCGGGCTCACAATTTCCAGATGCGATGGGTTA
AACGCCAGCGCCAGGTGAACCAGACCGCCTTCGGTTTCGATATCTGACGA
GAAGCCCATGTGATACTTCACGTACGCCGGTACCCAGATGTTCTTTATGC
TTACCGGCAAATTCGTCGAACAGATCCTGCGGTTTTTTACCCAGTACGTT
GATCAGCACGTTCAGGCGACCGCGGTGCGCCATCCCCAGCACCACTTCGC
GAGTGCCGCTGTTACCCGCATGGCGAACCATCTCTTTCAGCATGGGTATC
AGCGCATCTCCCCCCTCGAGCGAGAAACGCTTCGCACCCGGGAATTTGGC
GCCCAGATAACGTTCCAGCCCTTCAGCGACGGTCAGATCGCTCAGGAAGC
GTTTTTTCTCGTCAGCGCTAAAGGCCGCACGACCGGATTCGATGCGCTGT
TGGATCCAGCGTTTCTCTTCGGTGCTGGTGATGTGCATATACTCAGCGCC
AATCGGGCCGCAGTAGGTCTGTTTTTAACCCCAAGGGGGGGGGGGGGGGG
GGGGGGGGGGGGGGGGGGGGGGGGGGGGGGGGGGGGGGGGGGGGGGGGGG
GGGGGGGGGGGGGGGGGGGGGGGGGGGGGGGGGGGGGGGGGGGGGGGGGG
GGGGGGGGGGGGGGGGGGGGGGGGGGGGGGGGGGGGGGGGGGGGGGGGGG
GGGGGGGGGGGGGGGGGGGGGGGGGGGGGGGGGGGGGGGGGGGGGGGGGG
GGGGGGGGGGGGGGGGGGGGGGGGGGGGGGGGGGGGGGGGGGGGGGGGGG
GGGGGGGGGGGGGGGGGGGGGGGGGGGGGGGGGGGGGGGGGGGGGGGGGG
GGGGGGGGGGGGGGGGGGGGGGGGGGGGGGGGGGGGGGGGGGGGGGGGGG
GGGGGGGGGGGGGGGGGGGGGGGGGGGGGGGGGGGGGGGGGGGGGGGGGG
GGGGGGGGGGGGGGGGGGGGGGGGGGGGGGGGGGGGGGGGGGGGGGGGGG
GGG
