# Supplementary material for: Molecular evidence for cross boundary spread of Salmonella spp. in meat sold at retail markets in the middle Mekong basin area
Source: PeerJ. 2021 May 3;9:e11255. doi: 10.7717/peerj.11255 (PMC8101457; doi:10.7717/peerj.11255)
Supplement: File S1 [file peerj-09-11255-s001.zip › Animal produt sequance for journal/LPO76_thrA_2.txt]

>H200310-058_M11_1E0DSAC003_G06_premix.ab1	1446
TGGCTGCCTGGCGGTGCGCATTACCTTGATCTACCGTCGATATCGCGGAA
TCGACTCGCCGTATCGCCGCCAGCCAGATCCCGGCCGATCACATGATCCT
GATGGCGGGCTTTACCGCCGGTAATGAAAAGGGTGAACTGGTGGTGCTGG
GCCGTAATGGTTCCGACTATTCCGCCGCCGTGCTGGCCGCCTGTTTACGC
GCTGACTGCTGTGAAATCTGGACTGACGTCGATGGCGTGTATACCTGTGA
CCCGCGCCAGGTGCCGGACGCCAGGCTGCTGAAATCGATGTCCTACCAGG
AAGCGATGGAACTCTCTTACTTCGGCGCCAAAGTCCTTCACCCTCGCACC
ATTACGCCCATCGCCCAGTTCCAGATCCCCTGTCTGATTAAAAATACCGG
TAATCCGCAGGCGCCAGGAACGCTGATCGGCGCGTCCAGCGACGATGATA
ACCTGCCGGTTAAAGGGATCTCTAACCTTAACAACATGGCGATGTTTAGC
GTCTCCGGCCCGGGAATGAAAGGGATGATTGGGATGGCGGCGCGTGTTTT
CGCCGCCATGTCTCGCGCCGGGATCTCGGTGGTGCTCATTACCCAGTCCT
CCTCTGAGTACAGCATCAGTTTCTGTGTGCCGCAGAGTGACTGCGCGCGT
GCCCGCCGTGCGATGCAGGATGAGTTCTATCTGGAGCTGAAAGAGGGGCT
GCTGGAGCCGCTGGCGGTTACGGAGCGGTTGGCGATTATCTCTGTTGTCG
GCGACGGTATGCGCACGCTACGCGGCATTTCAGCGAAATTCTTCGCCGCG
CTGGCGCGCAAAAATCAATTTTTTGGGACCGTATACCCCGCGGAAGAAAA
AAAAAAAAGAATCTATCGCCCGCGTAAACCGGAGGACTTGTGTAAGTGAA
ATATCTGGTTTTTTATGTGGTTGGTTAGTTGAGGGTAGCTTGGGTGGATT
TGGGGAGTTTGTCCCCGCATATCGTTATGGTTTTGCGTCTGGTGTGGTGA
ATTATATTAGAGGCATTAGTTTGCGGGGACTTTTGATATCGGGGGGTAGT
GGGGTTTTTATTTGTTTTGTGTTTGGTTGGTGGCGGTTGCGATATGGGGT
GGGGTGGATGAGAAGCAAAATGGTTTTTTAGTTTTGGTCGATTGTTTTGT
TAGGTTGACTTTTTGGGCATGTTTATAGGCACGGAGGTTTTACGGTGAGG
TTGGAGCGAGGGCGCGATGGTGCGTAGAGAAGAGACGTCAGTTGTGTAGT
TTATGGGAATGCATAGTTGTGCTGGGATTGTTCTAGGGCGTGATGTGGAC
TGGTGATGGCGTGTTTACGTGCTGCGGCTAACGGGGTGATATCGAGAGTG
CGAGCGGCTGTAGATTGTTTGGTGCGGAGGTTCGTATGTTATGGGAATGT
GGTGTTGTGTGGTGGCGGGGGTCAATTGTGTTTGTGGGACCGGACT
