# Supplementary material for: Molecular evidence for cross boundary spread of Salmonella spp. in meat sold at retail markets in the middle Mekong basin area
Source: PeerJ. 2021 May 3;9:e11255. doi: 10.7717/peerj.11255 (PMC8101457; doi:10.7717/peerj.11255)
Supplement: File S1 [file peerj-09-11255-s001.zip › Animal produt sequance for journal/LPO86_dnaN_187.txt]

>H200723-055_I13_LPO86-d_dnaN.ab1	1541
CCAATCAACCGCTTCAGCAGGTCAGCGGCCCGCTGGGCGGTCGTCCTACG
CTGCCGATTCTCGGTAACCTGCTCCTCCAGGTAGCGGACGGTACGCTTTC
TCTGACCGGCACCGATCTTGAAATGGAGATGGTCGCGCGCGTTACGCTTT
CTCAGCCGCATGAGCCGGGCGCCACTACCGTGCCGGCGCGGAAATTCTTT
GATATCTGCCGCGGCCTGCCGGAGGGCGCGGAGATTGCCGTTCAGTTGGA
AGGCGATCGGATGCTGGTGCGTTCTGGCCGTAGCCGCTTCTCGCTGTCTA
CGCTGCCTGCCGCCGATTTCCCGAATCTTGACGACTGGCAAAGCGAAGTT
GAATTTACGCTGCCGCAGGCCACGATGAAGCGCCTGATTGAAGCGACCCA
GTTTTCGATGGCCCATCAGGATGTGCGCTACTACTTAAACGGTATGCTGT
TTGAAACGGAAGGTAGCGAACTGCGTACTGTCGCGACCGACGGCCACCGT
CTGGCGGTGTGTTCAATGCCGCTGGAAGCGTCTTTACCCAGCCACTCGGT
GATTGTGCCGCGTAAAGGCGTGATTGAACTGATGCGTATGCTCGACGGCG
GTGAAAACCCGCTGCGCGTGCAGATCGGCAGTAATAATATCCGCGCGCAC
GTCGGCGACTTTATCTTTACCTCGAAGCTGGTGGATGGTCGTTTCCCGGA
TTACCGTCGCGTATTGCCGAAGAATCCGGATAAACATCTGGAAGCGGGCT
GCGATATCCTCAAGCAGGCGTTTGCCCGCGCGGCATCTCCAGAGAAGAGA
AAAAAAAAAAAAAAAAAAATATAAAAGTGTGGGTTAATTAAATTTTTGGA
CGGGTTGCCGGAGAATTTATGAGGATTCGTTGGGAGTTATGGCACGGGTT
ATGTAGGGTAAGAGCAAGCCACTGTCATCGGGTTTAGTTATAAAAGTGTG
CAAATGGGGGGGGGGAACTTAAACGAGGCCAATTGTGAATGCGGAGGGGG
GTGTGTTGGGCCTTCAAGGATAAGAGGGAAATAGGTTAGGATGGGAAGCC
CGTAAGAGGTTGAAGGGATTAGATAGAATAACTTCGCCGCTCATCAAACG
CAAAGAAAGATAGTTAGGGATCTGTTTATTCAAGGGTGGAGGTTTGCTTT
TTTTGGCCCCCAGCACGTAAAAGGAAATGGTGATAAAGAGTAGATTAGGA
GGGAGCTGCAACGGGTAGGCGAGAGTGCAAAAGCAAGGGGGAGTGGTGAA
TTAGCATCTTCAGAGGGGCCTGGGAGGGGCGGCACAGAGTTATTGCTTGT
GATTTTAATGTATTTTGTTGAGGGGATTATAGGGTATTGTGCGTAACTGA
GCGGTGAAATATACAGAGGAAATAATCGAAAATAGCGGGGGCGTGATACA
CCCCACCGGATGGGCCTGGTTGTGAAAAGAATAAGAGGAAATGTTTTATT
GGCTTGGATTGGTGTGGATAGGGTGGGAAGGGGTTAATAGAATGATAGGA
AAATGAAGGATTTAGGGATGTATAATTTTGGTGGATTGTTT
