# Supplementary material for: Molecular evidence for cross boundary spread of Salmonella spp. in meat sold at retail markets in the middle Mekong basin area
Source: PeerJ. 2021 May 3;9:e11255. doi: 10.7717/peerj.11255 (PMC8101457; doi:10.7717/peerj.11255)
Supplement: File S1 [file peerj-09-11255-s001.zip › Animal produt sequance for journal/LPO86_hemD_10.txt]

>H200723-055_I21_LPO86-h_hemD.ab1	1334
CGCAGTAAGGGCAGTGGCTGGAGTTTCACTGATTGAATTTGTCGCCGGCC
GGGAGCTACCCACCCTGGCCGACCGCCTGGCGACGCTGACGGAAAACGAT
CTGGTTTTTGCCCTTTCACAGCACGCCGTCGCCTTTGCTCACGCCCAGCT
CCAGCGGGATGGCCGAAACTGGCCTGCGTCGCCGCGCTATTTCGCGATTG
GCCGCACCACGGCGCTCGCCCTTCATACCGTTAGCGGGTTCGATATTCGT
TATCCATTGGATCGGGAAATCAGCGAAGCCTTGCTACAATTACCTGAATT
ACAAAATATTGCGGGCAAACGCGCGCTGATTTTGCGTGGCAATGGCGGCC
GCGAACTGCTGGGCGAAACCCTGACAGCGCGCGGAGCCGAAGTCAGTTTT
TGTGAATGTTATCAACGATGTGCGAAACATTACGATGGCGCGGAAGAAGC
GATGCGCTGGCATACTCGCGGCGTAACAACGCTTGTTGTTACCAGCGGCG
AGATGTTGCAACGGCTCTGGTCGCTGACTCCCCAGTGGTATCGTGAGCAC
TGGTTACTACGCTGTCGGCTATTGGTCGTCAGTGAGCGTCTGGCGCACCT
CGCCCGGGAACTGGGCTGGCAAGATATAGGGGGCGCTTAAAATAAAAAAA
AAAAAAAAAAAAAATTAAATATGAAGCGGTAAGAAGGGGGTTTGGGGGTT
TCCCGGCAGATTGTTCCCAAAAAGCCTGAAAAATCGGGAGAAAGGGCGGG
GAGGGGGGGGGGGGGGGGGGCGGGCAGGGGGGGGGAGGAAAGGAAAAAAC
TAAAAAAAGGGAAAATAAGGGAGACGGATGCCGTCCGAGGGAGGAGGGGT
GCAGGTTGTGAGGGGGGGCGGGAGTAAAGTGAAAATGGAGGGGGGGAATA
AGATATTAGTGATGAAGGGGTAGTGTAAGTAGGAAGGGGTGGGGATGGGG
ATGGGGAGGAATGTAGCGGAGAATGGGACGGAGGGGATATTTGCTATAAT
ATATGGGCAAGTTGGGGGGTTAAGAGTATAAAGTGAAATAGGAAAGGGTG
TTAATAGAGGGGAGGGGAGCAGGATTGGGAGGACTGTGGGGGGTTGGGTG
TGGGATGGGAAGGAGTTGGGGGTGGGAGAAATTTAGAGGTGGGTGGTGGG
TGATGGGGTTTTTGGGGTGGGTAGTAGGGTTGGGTGTAGAAGATTTAGAA
TGATGGGGTGTGGTGTGTTGTAGGTTTGTGGAGAATATTGGGGGGGAGTG
AAGGATGATGGTGTGTTGAAAATTGGTAGTGCATGGGGTAGGAGGGTAGG
GGGGAAAAGAAAGAGGAATATGGCTGGAAGGTGG
