# Supplementary material for: Molecular evidence for cross boundary spread of Salmonella spp. in meat sold at retail markets in the middle Mekong basin area
Source: PeerJ. 2021 May 3;9:e11255. doi: 10.7717/peerj.11255 (PMC8101457; doi:10.7717/peerj.11255)
Supplement: File S1 [file peerj-09-11255-s001.zip › Animal produt sequance for journal/LPO86_purE_8.txt]

>H200310-058_O12_1E0DSAC004_H06_premix.ab1	1543
GTCGGAAGGACTTAGACGCATGTCTTCCGCATAATCCGGCGCGTGTCGCC
ATCGTGATGGGGTCCAAAAGCGACTGGGCTACCATGCAATTCGCCGCCGA
AATTTTTGAAATTCTGGATGTCCCGCACCATGTAGAAGTGGTTTCCGCCC
ATCGCACCCCCGATAAACTGTTCAGCTTCGCCGAAACGGCGGAAGAGAAC
GGATATCAAGTGATTATTGCCGGCGCGGGCGGCGCGGCGCACCTGCCGGG
AATGATTGCGGCAAAAACGCTGGTCCCGGTACTCGGCGTGCCGGTACAAA
GCGCTGCGCTAAGCGGCGTGGATAGCCTCTACTCCATCGTGCAGATGCCG
CGCGGCATTCCGGTGGGTACGCTGGCGATCGGTAAAGCCGGTGCCGCTAA
CGCCGCCCTGCTCGCCGCGCAGATTCTGGCGCAACACGACGCGGAACTGC
ATCAGCGCATTGCCGACTGGCGCAAAGCGCAAACCGATGAAGTTCTGGAA
AATCCCGATCCGCGGGGGACGCTATGAAGCAAGTTTGCGTTCTCGGCAAC
GGACAACTGGGCCGAATGCTGCGCCAGGCGGGCGAACCGCTGGATTTCGC
CCGTCAAAAATTTTTTTGTGGGAGTCCAATCTCCATGTACGGGTTGCAGG
GCCCCGAAAAACTTAATCACACAAATCCCAGGGCCCCATTTGGGCCCATG
CTCTTATCGCTCTGCCAGGGTCACCCCCGTGAGGGGGGGCGAGCACCACC
TGTAAAAAGCCGTCCCCACCAACCGGGAACCCCCTGTTACTTTCACCCGC
CCCCCGTTCCCCCTCTGGGGCCCGGATTCCAGTCAAGAGTTGGTTGACTT
TTCCCACGCGTGTGTGCCCGGGGGCAACTCGTCTGTGGTTAACTTTTTCC
GCTCCATTTTTTGAAATTGTGGGGGGCGGGTGCCGGGCCTCGTTGCCGTG
GGAGGTGTGGGGTACACTTTAGATTTTTGAGAGGTGTGTTCGGAGGAGTT
GTGTTCGTTTCTGGGTTCCCTGCGCAGCTGTGTAGTACATTGGGAGGGGG
TTGAGTTTTGATTGTTCCATGCGCGGGGGTTGGTGGTATGATCTGCGTTT
TTTTTGGTGGTTGTAAGATGATTGGTGGGTGTGGGTGGGGTAGGAATTTG
TGTTTAGGGTAGAATGGAATGACGGGTTCTTGGGGGTGGTTTTGTTGCTG
TTTTTGGCGGTCGGGGGCGGGCCGGGCGCACTGCGGCTGCGCGGCAGTGA
TGATTTTTTTAAATGGAAGGCGACGTGAATAGTTCGTGGACGCGGAGTGG
TAGGGGGATAGTTCGATGGATATGTTTGTGGTTGAAATGATGGGTTTGGA
TTGTAGTGGTGTTATGCCTGCGTCGGCGGTGATTGGTGTCATTCGATTGT
GTTGTGGGCCGTCCCGGGTGTTGTTTATGGAGGCCACAACGGACGAACGG
TCGATGTAGGGTGATGGGCTTGTTGGTCTGGACTTTGTGTATTCACGGGG
GTTCGGTTCGGGCGACGGAGGTTGTTCGGGCCTGTGGGCGGAG
