# Supplementary material for: Molecular evidence for cross boundary spread of Salmonella spp. in meat sold at retail markets in the middle Mekong basin area
Source: PeerJ. 2021 May 3;9:e11255. doi: 10.7717/peerj.11255 (PMC8101457; doi:10.7717/peerj.11255)
Supplement: File S1 [file peerj-09-11255-s001.zip › Animal produt sequance for journal/LPO86_sucA_C65.txt]

>H200310-058_M01_1E0DSAC003_G01_premix.ab1	1517
GGGGCATCATTTTTTCGCTCTCTCATTCGAGCGTAGGGTTGAACGCGCAT
CCAGTGGGTTAGAGGTGGTGAAGCCCACCTGGTTGTTGATAACAATACGT
ACCGTACCGCCCACTTCGTAACCGCGCGCTTTCGACATGTTCAGGGTTTC
CTGAACCACGCCCTGGCCGGTCACCGCGGCGTCGCCGTGAATAGTGATCG
GCAACACTTTGTTGCTGCTCGGATCGTCCAGTCTGTCCAGACGGGCGCGC
ACGGAGCCCATCACCACCGGGCTCACAATTTCCAGATGCGATGGGTTAAA
CGCCAGCGCCAGGAGAACCAGACCGCCTTCGGTTTCGATATCTGACGAGA
AGCCCATGTGATACTTCACGTCGCCGGAACCCAGATGTTCTTTATGCTTA
CCGGCAAATTCGTCGAACAGATCCTGCGGATTTTTACCCAGTACGTTGAT
CAGCACGTTCAGGCGACCACGGTGCGCCATCCCCAGCACCACTTCGCGAG
TGCCGCTGTTACCCGCATGCCGAACCATCTCTTTCAGCATGGGTATCAGC
GCATCTCCCCCCTCAAGCGAGAAACGTTTCGCACCCGGGAATTTGGCGCC
CAGATAACGTTCCAGCCCTTCAGCGGCGGTCAGATCGCTCAGGAAGCGAT
TTTTCTCGTCAGCGCTAAAGGCCGCACGACCAGCATTCGATGCGCTGTTG
GATCCAGCGATTCTCTTCGGTGCTGGCGATGTGCATATACTCAGCGCCAA
TCGGGCCGCAGTAGGTCTTTTTTAAACGCGAAACGAGGAAACCCGCAAGC
GAGGACGCGGGGGACGGGGGCGGGAGGGAAGCAGCGGCCCAGGGCGCAGG
GGAGGGCGGAGCGAGAGAGAGGAGGAAGCGTGGAGGGGGGGGAGGGGAGA
GGGAGGGAAAGCGGAACCAGAGAGGAGAACGGGGCGGGACAGCGAAAGGC
GGAAGAGAGGGAGGGAACGGGCCGGAAGGAGAGGGAGGGAGAGAAGAGGG
GGGAGGGAAGGGGGCAGAGTGAGAAAACCGACGGGGAAACGGACCGGGAG
GGAGAGGAGAGGGAGGGAGGGGACGGACGAAGAATGGTTGAGGAGGGAGA
AGGTTGGTGGCGAGAAGAATGTGGTTTTATGCTTTTTATGGGGAAGATGG
TTTATGGTTAGAAGGGCGAACGGGCTCGCGAGGCTGTTTTGGGAGTGTGG
ATAAATAGAGGGTGGGGATGTGGGCTTGTGATTAAGTGGAGATGCGTGAG
GAGTAGGGATGAGGAGGGGTGGTGAGAGAGATTACTAGGACGTGTAACGG
ATTGGCCTTTCTGGTGTTATTTATTAGTTCCGCGGAGGCAATACCACGAG
TTTGTTGTGTGAGCGTGATGGGTAGACGGTAGCCTGTGTAACGTGTAGGT
TGAATTGATGGGTGGTTGATGCGTGAAATCATAGGAAGACGGTCAGGGGT
GCGGTAGTGATGTCGACGGCGCGAGCAACGGCCTGGTACTGTGTAGTAGA
CATAGAGAAGGGAAGAG
