# Supplementary material for: Molecular evidence for cross boundary spread of Salmonella spp. in meat sold at retail markets in the middle Mekong basin area
Source: PeerJ. 2021 May 3;9:e11255. doi: 10.7717/peerj.11255 (PMC8101457; doi:10.7717/peerj.11255)
Supplement: File S1 [file peerj-09-11255-s001.zip › Animal produt sequance for journal/LPO86_thrA_22.txt]

>H200310-058_O11_1E0DSAC003_H06_premix.ab1	1476
CGGTCGTGCTCGCGTGGCATTACCTTGATCTACCGTCGATATCGCGGAAT
CGACTCGCCGTATCGCCGCCAGCCAGATCCCGGCCGATCACATGATCCTG
ATGGCGGGCTTTACCGCCGGTAATGAAAAGGGTGAACTGGTGGTGCTGGG
CCGTAATGGTTCCGACTATTCCGCCGCCGTGCTGGCCGCCTGTTTACGCG
CTGACTGCTGTGAAATCTGGACTGACGTCGATGGCGTGTATACCTGTGAC
CCGCGCCAGGTGCCGGACGCCAGGCTGCTGAAATCGATGTCCTACCAGGA
AGCGATGGAACTCTCTTACTTCGGCGCCAAAGTTCTTCACCCTCGCACCA
TTACGCCCATCGCCCAGTTCCAGATCCCCTGTCTGATTAAAAATACCGGT
AATCCGCAGGCGCCAGGAACGCTGATCGGCGCGTCCAGCGACGATGATAA
TCTGCCGGTCAAAGGGATCTCTAACCTTAACAACATGGCGATGTTTAGCG
TCTCCGGCCCTGGAATGAAAGGGATGATTGGGATGGCGGCGCGTGTTTTC
GCCGCCATGTCTCGCGCCGGGATCTCGGTGGTGCTCATTACCCAGTCCTC
CTCTGAGTACAGCATCAGCTTCTGTGTGCCGCAGAGTGACTGCGCGCGTG
CCCGCCGTGCGATGCAGGATGAGTTCTATCTGGAGCTGAAAGAGGGGCTG
CTGGAGCCGTTGGCGGTTACTGAGCGGTTGGCGATTATCTCTGTTGTCGG
CGACGGTATGCGCACGTTACGCGGCATTTCAGCGAAATTCTTCGCCGCGC
TGGCGCGGCTATTTATAAAAATATTTTGGGGGGAAAGAAAAAAAAAAAGA
AAAAAAAAAAAAAAAAAAAAAAAAAAAAAAAAAAAAAAAAAAAAAAAAAA
AAAAAAAAAAAAAAAAAAAAAAAAAAAAAAAAAAAAAAAAAAAAAAAAAA
AAAAAAAAAAAAAAAAAAAAAAAAAAAAAAAAAAAAAAAAAAAAAAAAAA
AAAAAAAAAAAAAAAAAAAAAAAAAAAAAAAAAAAAAAAAAAAAAAAAAA
AAAAAAAAAAAAAAAAAAAGAAAAAAAAAAAAAAAAAAAAAAAAAAAAAA
AAAAAAAAGAAAAAAAAAAAAAAAAAAAAAAAAAAAAAAAAAAAAAAAAA
AAAAAAAAAAAAAAAAAAAAAAAAAAAAAAAAAAAAAAAAAAAAAAAAAA
AAAAAAAAAAAAAAAAAAAAAAGAAGGAAGAGGGAAAGAAAAGAGGAGGG
GGGGGGGAGGGGGGAAGGAGGGAAGGGAGAGAGGGAGGGGGGGAAGGAGG
GAAGAAGGAGAGAGGAGGGAAGGAGGGAGAGAGAGAAGGGGGAGGGAGGG
GAAGAGAGAGAGAAGAGAGAGGAGGGGAGGAAGGGGAGGGGGAGAGGAAA
AAAGGGAAGAAGAAGGGGGAGGAGGGGAAAAGAGAGAAGGGGGGGGGAAG
GAGGAGTAAGAGGAGGAGAACGGGGG
