# Supplementary material for: Molecular evidence for cross boundary spread of Salmonella spp. in meat sold at retail markets in the middle Mekong basin area
Source: PeerJ. 2021 May 3;9:e11255. doi: 10.7717/peerj.11255 (PMC8101457; doi:10.7717/peerj.11255)
Supplement: File S1 [file peerj-09-11255-s001.zip › Animal produt sequance for journal/LPO88_dnaN_14.txt]

>H200723-055_K13_LPO88-d_dnaN.ab1	1384
CCAAATTAACGCTTCAGCAGGTCAGCGGCCCGCTGGGCGGTCGTCCTACG
CTGCCGATTCTCGGTAACCTGCTCCTCCAGGTAGCGGACGGTACGCTTTC
TCTGACCGGCACCGATCTTGAAATGGAGATGGTCGCGCGCGTTACGCTTT
CTCAGCCGCATGAGCCAGGCGCCACTACCGTGCCGGCGCGGAAATTCTTT
GATATCTGCCGCGGCCTGCCGGAGGGCGCGGAGATTGCCGTTCAGTTGGA
AGGCGATCGGATGCTGGTGCGTTCTGGCCGTAGCCGCTTCTCGCTGTCTA
CGCTGCCTGCCGCCGATTTCCCGAATCTTGACGACTGGCAAAGCGAAGTT
GAATTTACGCTGCCGCAGGCCACGATGAAGCGCCTGATTGAAGCGACCCA
GTTTTCGATGGCCCATCAGGATGTGCGCTACTACTTAAACGGTATGCTGT
TTGAAACGGAAGGTAGCGAACTGCGCACTGTCGCGACCGACGGCCACCGC
CTGGCGGTGTGCTCAATGCCGCTGGAAGCGTCTTTACCCAGCCATTCGGT
GATTGTGCCGCGTAAAGGCGTGATTGAACTGATGCGTATGCTCGACGGTG
GCGAAAACCCGCTGCGCGTGCAGATCGGCAGTAATAATATCCGCGCGCAC
GTCGGCGACTTTATCTTTACCTCGAAGCTGGTGGATGGTCGCTTCCCGGA
TTACCGTCGCGTTCTGCCGAAGAATCCGGATAAACATCTGGAAGCGGGCT
GCGATATCCTCAAGCAGGCGTTTGCCCGCGCGGCATCTCCAATAAGAGAG
AAATAATTAAAAAAAAAAAAAAAAGCTGCCTGCGGATTTGGAACCGAATG
CCGAATGTTAACTTGAGCGTCGGGGAAAGTCGAATGAATCCAGTAAGGTA
TGTCTCCAGTTACAATGTGGAAAAAAATTCGCAAATAAGGCATAAAATAA
AAAAAATGAAATTAATAGCAAGGGTAGAGGCCGCAGGCGAATAAATAAAT
TTTTATCCATCGTGGTCAAGGGGGAGTGGGGTGGAGAGGGTGATATGTAG
GTTGGTTAAGGGAAAAAGGTTGTTTAGTGGGGGTAATGGAATTTGTTCTG
TAGTGTGGGTGTTAGTGGTTGGTGTTAACTAAGTTTTATAGTAGCATTGA
GTGATAAGGGGTAAGTTGTAGAAGGTTGGTTTGGATTAGTTGGGGGTTGT
TGTGAGTATTAATGTTTGTATATATTGTTTAAAATGAATATTTGTCATGA
ATGTATATATGAAAGAGAAGTGGAGAGGGTAATGGTATATGACACACCCC
CCCCAGCCAGGCCCCGTCCTCCGATTATAATAGTATGCTGTTAGTTGGAG
GGGGGGTGGTGTTTAGGGTTGTTTAAGGGGAAAA
