# Supplementary material for: Molecular evidence for cross boundary spread of Salmonella spp. in meat sold at retail markets in the middle Mekong basin area
Source: PeerJ. 2021 May 3;9:e11255. doi: 10.7717/peerj.11255 (PMC8101457; doi:10.7717/peerj.11255)
Supplement: File S1 [file peerj-09-11255-s001.zip › Animal produt sequance for journal/LPO88_hemD_15.txt]

>H200723-055_K21_LPO88-h_hemD.ab1	1295
TGCAGTACGGCAGTGGCTGGAGTTTCACTGATTGAATTTGTCGCCGGTCG
GGATCTACCCACCCTGGCCGACCGCCTGGCGACGCTGACGGAAAACGATC
TGGTTTTTGCCCTTTCACAGCACGCCGTCGCCTTTGCTCACGCCCAGCTC
CAGCGGGATGGTCGAAACTGGCCTGTGGCGCCGCGCTATTTCGCGATTGG
CCGCACCACGGCGCTCGCCCTTCATACCGTTAGCGGGTTCGATATTCGTT
ATCCATTGGATCGGGAAATCAGCGAAGCCTTGCTACAATTACCTGAATTA
CAAAATATTGCGGGCAAACGCGCGCTGATTTTGCGTGGCAATGGCGGCCG
CGAACTGCTGGGCGAAACCCTGACAGCGCGCGGAGCCGAAGTCAGTTTTT
GTGAATGTTATCAACGATGTGCGAAACATTACGATGGCGCGGAAGAAGCG
ATGCGCTGGCATACTCGCGGCGTAACAACGCTTGTTGTTACCAGCGGCGA
GATGTTGCAACGGCTCTGGTCGCTGACTCCCCAGTGGTATCGTGAGCACT
GGTTACTACGCTGTCGGCTATTGGTCGTCAGTGAGCGTCTGGCGCACCTC
GCCCGGGAACTGGGCTGGCAAGATATAGGGGCCGCCCAGAAAAAAAAAAA
AAAAATTTAAATTAAAAAGGGTGGGGTCGAAATTTTCCCCGGGGGGGAAG
GTGGTTCCCGGCCTTGGGCCTTTTTGTTAACAGGAAAAAGAAAACAGGGA
TGTTGTTGAAGCCTGGGTACCCTCCTCCTGGGGGGGGGGCGGCCGCGGAA
GGAAAAAAAAAAAAAGAAAAAAAAAACCGCACAGAGGAGAAATTAAATGA
GGAGGGAGGATGTGGGAGAAGGAAGGGAAGGGGGGGGTGGTTTTAGTGGG
GAAAAGGGTACTTTTATTATAGATGAGATGGTTGGATTGGGTTTGGGGAG
CGGGGGGGAGGTAGAGGGGTAGTTGTTGGGGGGGGGTGGGAGGGGGGGCT
TGGTGTGGAAAGGGAGGGACGGAAGGGGGGGGGAGGGGGGGGGGGGTAGG
AGGAAGGGTGGTGGTAGTGGGGGTAGGAGTGAGATTGGAGGGGGGGAGTA
TAATTAGAGAAGGACAAAGAAGGGAGGTTGAAGGGGTATGGGGGAGTGAG
ATGTGTAAGTAGGAGGGGGAAGGGGGAAGGGGGGGGGAGTAAGGTGTGAA
TCTTATGGATGGGAATATGGTTTGGGGGGGAGATTGTATGTTGGAATTTT
ATTTGAATAGTGGTCCTGTGGGGGGGATTGGAGGCCTGGGTCAGA
