# Supplementary material for: Molecular evidence for cross boundary spread of Salmonella spp. in meat sold at retail markets in the middle Mekong basin area
Source: PeerJ. 2021 May 3;9:e11255. doi: 10.7717/peerj.11255 (PMC8101457; doi:10.7717/peerj.11255)
Supplement: File S1 [file peerj-09-11255-s001.zip › Animal produt sequance for journal/LPO88_hisD_C31.txt]

>H200310-058_O02_1E0DSAC004_H01_premix.ab1	1369
TTGAGGTGCTATCAGCTGGACAGGTAGCAGTATAGCCATAGGTCGGTAAG
ACATGGTTGGTTCCGGAAGCGTAATCACCGGCGGATTCCGGCGACCAGTC
GCCGAGAAATACCGAGCCTGCGCTGGTAATCGCATCCACCAAATCGCGCG
CATTGCGCGTCTGGATGATTAAGTGTTCCGGACCATACTGATTAGAGATG
GCGACGCACTGCGCTAAATCTTTGGTCACAATCAGACGACTGGCGCTCAG
GGCCTGCCTGGCGGTGTCCGCGCGCGGCAGTTCTGCCAGTTGACGTTCTA
CCGCCTCCGCCACCTTGCGGGCAATGTCAGCATCCGGCGTCAGCAGGATC
ACCTGCGAATCCGGACCGTGCTCAGCCTGGGAGAGCAGGTCAGACGCGAC
GAAATCCGGTGTTGCGCCGCTGTCGGCGATCACCAGCACTTCAGACGGCC
CGGCAGGCATATCGATAGCCGCGCCGTCGAGGAGCTGGCTGACCTGACGC
TTGGCTTCGGTTACAAAGGCGTTGCCGGGGCCAAAAATTTTATCCACTTT
CGGTACGGACTCGCTGCCGAAGGCCAAAAGCGGCAATCGCCTGCGCGCCG
CCAACGTTAAAGATTTCCTGCACGCATTAAAGTTGCGCCGCATAGAGGAT
TTCATCAGCGATGCGCGACGACTAGCTCAGCAACCACGCTCTGACATCCC
GAATTTACGCGACGGCATCACCAGCATCAGCACCGTTTTATATCAGCGAA
TGCGAGCCGCCAGGCAATATGCTGATCGCACTTACGCGAACGGAACCGCG
TAATCCCGCGAGCCTAACGGCATGTCCTGGCTAGCGTTTTCCCAAATCTT
ACGGGGTAAGCGGCGTTTGCAGAAAGAAGAAAAACCCTTTTTTTAAAAAA
AAAGAGTGGGGGGGGGGGGGGGGGGGGGGGGGGGGGGGGGGGGGGGGGGG
GGGGGGGGGGGGGGGGGGGGGGGGGGGGGGGGGGGGGGGGGGGGGGGGGG
GGGGGGGGGGGGGGGGGGGGGGGGGGGGGGGGGGGGGGGGGGGGGGGGGA
GGGGGGGGGGGGGGGGGGGGGGGGGGGGGGGGGGGGGGGGGGGGGGGGGG
GGGGGGGGGGGGGGGGGGGGGGGGGGGGGGGGGGGGGGGGGGGGGGGGGG
GGGGGGGGGGGGGGGGGGGGGGGGGGGGGGGGGGGGGGGGGGGGGGGGGG
GGGGGGGGGGGGGGGGGGGGGGGGGGGGGGGGGGGGGGGGGGGGGGGGGG
GGGGGGGGGGGGGGGGGGGGGGGGGGGGGGGGGGGGGGGGGGGGGGGGGG
GGGGTGGGGGGGGGGGGGGGGGGGGGGGGGGGGGGGGGGGGGGGGGGGGG
GACGGGGGGGGGGGGGGGG
