# Supplementary material for: Molecular evidence for cross boundary spread of Salmonella spp. in meat sold at retail markets in the middle Mekong basin area
Source: PeerJ. 2021 May 3;9:e11255. doi: 10.7717/peerj.11255 (PMC8101457; doi:10.7717/peerj.11255)
Supplement: File S1 [file peerj-09-11255-s001.zip › Animal produt sequance for journal/LPO88_purE_25.txt]

>H200310-058_A14_1E0DSAC004_A07_premix.ab1	1608
CCGGCCTGGGCTTAGACGCATGTCTTCCCGCATAATCCGGCGCGTGTCGC
CATCGTGATGGGGTCCAAAAGCGACTGGGCTACCATGCAATTCGCCGCCG
AAATTTTTGAAATTCTGGATGTCCCGCACCATGTAGAAGTGGTTTCCGCT
CATCGTACCCCCGATAAGCTGTTCAGCTTCGCCGAAACGGCAGAAGAGAA
CGGATATCAAGTGATTATTGCCGGCGCGGGCGGCGCGGCGCACCTGCCGG
GAATGATTGCGGCAAAAACGCTGGTCCCGGTACTCGGCGTACCGGTACAA
AGCGCTGCGCTCAGCGGCGTGGATAGCCTCTACTCCATCGTGCAGATGCC
GCGCGGCATTCCGGTGGGTACGCTGGCGATCGGTAAAGCCGGTGCCGCTA
ACGCCGCCCTGCTCGCCGCGCAGATTCTGGCGCAACACGACGCGGAACTG
CATCAGCGCATCGCTGACTGGCGCAAAGCGCAAACCGATGAAGTTCTGGA
AAATCCCGATCCGCGGGGGACGCTATGAAGCAAGTTTGCGTTCTCGGCAA
CGGACAACTGGGCCGAATGCTGCGCCAGGCGGGCGAACCGCTGTATTTCG
CCCCGCTAAAGCTTGCTTTGGGTGAGTCAAATTTCCCCCTTGTCTCCTGG
CTGCCCGCGGCTTGGTTTTTTCCGTTTTTTTCTGGTTGGCCTTCGCGCTT
GTCGTCCCCTTTGGGTCCCCCCGGTTTGGCCCCTTCGCCGGGGGGGGGGC
TGTCGGTGCCCCTTTTTTGCTCTTGCGGCCCCCCGGGGGTCGGCGGCTGC
CGTTTTGGTGGTTTTTCTCCCCTGCCCGCCGTGGTTTCCCCTGGGCGCGG
CGCTTCTCTCCTTTTTCCGGCCCTGGCCCCGCCCCCCCGCTGGTTCGCTT
TTGTTGCCCCTCCCTTCCCGTGTGCCGTGGTCGCCTGTGGTTGGTGTGTG
CGGTGGTGGCCTCGGCCCGGCTGCGTGTGCGTGTTGGGTGTGTTTTGTTG
TGGGTTGTTGTGCGGGGGGTGTCTTTGGTGGGCTGTGTCTCCCCCCCGGC
GCGTGCTCGCGCGCCGTGTGCGCGCTGGGCCGCGCTTTTTTTGTTTTTTG
TCGGCTTTGTGGGCTGGTGCGCTGCGCGGGGGGGTGGTCGGGTTGTTCGG
TGCTTGGTTTTGTGCTGTTTTTCTGTTGTGTCGGGTGTCGGGGGTCGCTT
TGTTGTGGGGCGTTTTTGGGGTCGGGGGTTGGTGTGCCGGTTCGGTCGTC
GTGTTTGTTTGTGGTGGTTTTCTCGTGGGTCTTTGGGCTGGGGCGGGGCG
TGTGTTCGGTGCTGGCGTCGGGTGCTTGTTTTTCGTGTGTGTCGCTGTTT
GGTGTTGCTTCGCTGTGGCGTCTCGGCTGTGCGTTGGTGGGTTGTGCGCC
TGGGGGGTCGGCGGCCTTCGGCGGGGTGTGTCTTTCTGTGTTGTGCGGCC
CGGGCGGGCGGTCGCTGTGCGGCGGGTGGGGCGGGTTGCGTTGTTGTGGC
CTGTTCGCGGCGCGTCGGGTGTTGTTGTTGTTGTCTTTTTTTGTGGGTTG
GTTTTCGCCCGTGTCGTGGGCGCTGCGTGTGGGTGCGCTCGTTCCTCTCC
TGTTGGGT
