# Supplementary material for: Molecular evidence for cross boundary spread of Salmonella spp. in meat sold at retail markets in the middle Mekong basin area
Source: PeerJ. 2021 May 3;9:e11255. doi: 10.7717/peerj.11255 (PMC8101457; doi:10.7717/peerj.11255)
Supplement: File S1 [file peerj-09-11255-s001.zip › Animal produt sequance for journal/LPO88_sucA_C20.txt]

>H200310-058_O01_1E0DSAC003_H01_premix.ab1	1152
GGGCACGCTTCTCTTGTGACCGAACGAGCAGTAAGGCGTTGAACGCGCAT
CCAGTGGGTTAGAGGTGGTGAAGCCCACCTGGTTGTTGATAACGATACGT
ACCGTACCGCCCACTTCGTAACCGCGCGCTTTCGACATGTTCAGGGTTTC
CTGAACCACGCCCTGGCCGGTCACCGCGGCGTCGCCGTGAATAGTGATCG
GCAACACTTTGTTGCTGCTCGGATCGTCCAGTCTGTCCAGACGGGCGCGC
ACGGAGCCCATCACCACCGGGCTCACAATTTCCAGATGCGATGGGTTAAA
CGCCAGCGCCAGGAGAACCAGACCGCCTTCGGTTTCGATATCTGACGAGA
AGCCCATGTGATACTTCACGTCGCCGGTACCCAGATGTTCTTTATGCTTA
CCGGCAAATTCGTCGAACAGATCCTGCGGTTTTTTACCCAGTACGTTGAT
CAGCACGTTCAGGCGACCGCGGTGCCCCATCCCCAGCACCACTTCGCGAG
TGCCGCTGTTACCCGCATGTCGAACCATCTCTTTCAGCATGGGTATCAGC
GCATCTCCCCCCTCGAGCGAGATACGCTTCGCACCCGGGAATTTGGCGCC
CAGATAACGTTCCAGCCCTTCAGCGACGGTCAGATCGCTCAGGAAGCGTT
TTTTCTCGTCAGCGCTAAAGGCCGCACGACCGGATTCGATGCGCTGTTGG
ATCCAGCGTTTCTCTTCGGTGCTGGTGATGTGCATATACTCAGCGCCAAT
CGGGCCGCAGTAGGTCTGTTTTTAAGCCCAAAAGGGAAGGGGAAGAAGAA
AGGAGGAGGAGAGAGAGGAGAGAGGGGGGAGGGGGAGAGGAGAGAGAGGG
GGAAGAGGGGGAGAGGAGGGGAGGGGAGGGAGGAAGAGAGTGAAAGAGGG
AGAGGGAGAGAGAGGAAGGAGAGGAGGGAGGGGGGGGGAGGGGGGGAGAA
GGAGGGGGGGAAAAGAGGGGGAGAGAAGGGGGAGGGGAGAGGGAAGGGAA
AAAAGGAGAGGAAGAAGAGGAGGGAGGGAGAGGGGAAGAAGGAGGAAGAG
GGGAGAGGGGGAGGGGAGGGAGGGGGGGGAGGGGGAGGGGGAAGGGGGGA
GAGAGAGGGGGAGAGAGAAAAGAAGGGGGGGAGAGGGAGAGGGGAGGAGG
GA
