# Supplementary material for: Molecular evidence for cross boundary spread of Salmonella spp. in meat sold at retail markets in the middle Mekong basin area
Source: PeerJ. 2021 May 3;9:e11255. doi: 10.7717/peerj.11255 (PMC8101457; doi:10.7717/peerj.11255)
Supplement: File S1 [file peerj-09-11255-s001.zip › Animal produt sequance for journal/LPO88_thrA_33.txt]

>H200310-058_A13_1E0DSAC003_A07_premix.ab1	1404
CCTAAATGGCGGTGGGCATTACCTTGATCTACCGTCGATATCGCGGAATC
GACTCGCCGTATCGCCGCCAGCCAGATCCCGGCCGATCACATGATCCTGA
TGGCGGGCTTTACTGCCGGTAATGAAAAGGGTGAACTGGTGGTGCTGGGC
CGTAATGGTTCCGACTATTCCGCCGCCGTGCTGGCCGCCTGTTTACGCGC
TGACTGCTGTGAAATCTGGACTGACGTCGATGGCGTGTATACCTGTGACC
CGCGCCAGGTGCCGGACGCCAGGCTGCTGAAATCGATGTCCTACCAGGAA
GCGATGGAACTCTCTTACTTCGGCGCCAAAGTCCTTCACCCTCGCACCAT
AACGCCTATCGCCCAGTTCCAGATCCCCTGTCTGATTAAAAATACCGGTA
ATCCGCAGGCGCCAGGAACGCTGATCGGCGCGTCCAGCGACGATGATAAT
CTGCCGGTCAAAGGGATCTCTAACCTTAACAACATGGCGATGTTTAGCGT
CTCCGGCCCTGGAATGAAAGGGATGATTGGGATGGCGGCGCGTGTTTTCG
CCGCCATGTCTCGCGCCGGGATCTCGGTGGTGCTCATTACCCAGTCCTCC
TCTGAGTACAGCATCAGCTTCTGTGTGCCGCAGAGTGACTGCGCGCGTGC
CCGCCGTGCGATGCAGGATGAGTTCTATCTGGAGCTGAAAGAGGGGCTGC
TGGAGCCGCTGGCGGTTACGGAGCGGTTGGCGATTATCTCTGTTGTCGGC
GACGGTATGCGCACGCTACGCGGCATTTCAGCGAAATTCTTCGCCGCGCT
GCGCGCAAAAGTTTAATTTTTTTGGGGGAAAAGAAACCCCCCGGAGAAAA
AAAATAAAAAAAAAAGAAAAAAAAAAAAAAAAAAAAAAAAAAAAAAAAAA
AAAAAAAAAAAAAAAAAAAAAAAAAAAAAAAAAAAAAAAAAAAAAAAAAA
AAAAAAAAAAAAAAAAAAAAAAAAAAAAAAAAAAAAAAAAAAAAAAAAAA
AAAAAAAAAAAAAAAAAAAAAAAAAAAAAAAAAAAAAAAAAAAAAAAAAA
AAAAAAAAAAAAAAAAAAAAAAAAAAAAAAAAAAAAAAAAAAAAAAAAAA
AAAAAAAAAAAGAAAAAAAAAAAAAAAAAAAAAAAAAAAAAAAAAAAAAA
AAAAAATAAAAAAAAAAAAAAAAAATTAAAAAAATAATTTTAAAATAATA
TAATTGAATTTTATATATAAAGTTTTTAAAATATTATTGGTGAGGGTGGT
TTGGTGATTAATTTTTTTGAGTGTGTGGAGGAAGGATGGTGGGTGGGGGG
GTAATGGGAGTGGTGGGGGAGGTGTAGTGGTTGGTGGGGTATATTAGTTT
GAGTGTGGGGTGAAGATGTTATTTAGGGGTATTGGGGTTTTGTAGGGTTG
AGGA
