# Supplementary material for: Molecular evidence for cross boundary spread of Salmonella spp. in meat sold at retail markets in the middle Mekong basin area
Source: PeerJ. 2021 May 3;9:e11255. doi: 10.7717/peerj.11255 (PMC8101457; doi:10.7717/peerj.11255)
Supplement: File S1 [file peerj-09-11255-s001.zip › Animal produt sequance for journal/TB04_aroC_C16.txt]

>H200310-058_E21_1E0DSAC003_C11_premix.ab1	1260
ATCCAGGGGGACGGGACAGGTAAAATTCTCTCCGAGCGTGTTTGATGGCG
TGACGACCGGCACCAGCATTGGCCTGCTGATTGAAAACACCGATCAGCGC
TCGCAGGACTACAGCGCGATTAAAGATGTTTTTCGTCCGGGACACGCGGA
TTACACCTATGAGCAGAAATACGGCCTGCGTGATTACCGTGGCGGTGGAC
GTTCTTCCGCGCGTGACACCGCGATGCGCGTAGCGGCAGGGGCGATCGCC
AAGAAATACCTGGCGGAAAAGTTCGGCATCGAAATCCGCGGCTGCCTGAC
CCAGATGGGCGACATTCCGCTGGAGATTAAAGACTGGCGTCAGGTTGAGC
TTAATCCGTTCTTTTGCCCCGATGCGGACAAACTTGACGCGCTGGACGAA
CTGATGCGCGCGCTGAAAAAAGAGGGTGACTCCATCGGCGCGAAAGTGAC
GGTGATGGCGAGCGGCGTGCCGGCAGGGCTTGGCGAACCGGTATTTGACC
GACTGGATGCGGACATCGCCCATGCGCTGATGAGCATCAATGCGGTGAAA
GGCGTGGAGATCGGCGAAGGATTTAACGTGGTGGCGCTGCGCGGCACCCA
GAATCGCGATGAAAATCACGGCGCAGGGTTTTTCAGAGCAACCACGCTGG
CGGCATCCCTCGGTGGCATCAGTAGTGGGCAACACATTGTGGCGCATATG
GCGCTGAAACCCTACCTCCAGCATTACCGTGCCGGGACGTACGATCAACC
GGATGGGTGAAAGAAAGTCGAAAATGATCACCAAAGGGCGCACGCCCCCG
GGGGGGGGGGGAAAATTATCGCGGGAGGGGGCCGCGGGGGAAGAAAAAAA
AATAATGAAGTAGGGTGGTGGAGAGTTGAGTGTGGAGGGTTTGGTTGGGC
TATGTGGAAAGGTGGAGTTGGCCCTGTTTGTTCCTTGTGGTGAGCGGCGG
ATCTGGTCTATGGTGTTTGCGCGTTCAACGGAAGTTGAGTTAGATGGGGC
CTACGGGGTGATTGTGCCGCGGGTTGATTTGGCTGTTATGTTTTGGTTTG
ATGGAGGTTGGTGGGTGGGTGTTGGAAGGGTGCGGGGCCGATGGAGGGGG
GGGGGCTTTGATGATACGGCTGGACAGTGGGAGCGGTCTGTATGATGTCT
TAGGATGTGTGCCGGGTGTGGGGGTGTCCGTGTATTGCTGTTTAGGCATG
TGTATGTGGTCGTGCGTCGGCCGTAGGGTTTGGGCGGGGTGGTTGTGTAT
GTGTTGGGTA
