# Supplementary material for: Molecular evidence for cross boundary spread of Salmonella spp. in meat sold at retail markets in the middle Mekong basin area
Source: PeerJ. 2021 May 3;9:e11255. doi: 10.7717/peerj.11255 (PMC8101457; doi:10.7717/peerj.11255)
Supplement: File S1 [file peerj-09-11255-s001.zip › Animal produt sequance for journal/TB04_dnaN_C16.txt]

>H200310-058_I24_1E0DSAC004_E12_premix.ab1	1242
TCCCGGCAGACGCTGGTGAGGAATCGCAGCCCGCTTCCAGATGCTTATCC
GGATTCTTCGGCAGAACGCGACGGTAATCCGGGAAGCGACCATCCACCAG
CTTCGAGGTAAAGATAAAGTCGCCGACGTGCGCGCGGATATTATTACTGC
CGATCTGCACGCGCAGCGGGTTTTCGCCGCCGTCGAGCATACGCATCAGT
TCAATCACGCCTTTACGCGGCACAATCACCGAGTGGCTGGGTAAAGACGC
TTCCAGCGGCATTGAGCACACCGCCAGGCGGTGGCCGTCGGTCGCAACAG
TGCGCAGTTCGCTGCCTTCCGTTTCAAACAGCATACCGTTTAAGTAGTAG
CGCACATCCTGATGGGCCATCGAAAACTGGGTCGCTTCAATCAGGCGCTT
CATCGTGGCCTGCGGCAGCGTAAATTCAACTTCGCTTTGCCAGTCGTCAA
GATTCGGGAAATCGGCGGCAGGCAGCGTAAACAGCGAGAAGCGGCTACGG
CCAGAACGCACCAACATCCGATCGCCTTCTAACTGAACGGCAATCTCCGC
GCCCTCCGGCAGGCCGCGGCAGATATCAAAGAATTTCCGCGCCGCCACGG
TAGTAGCACCCGGCTCATGCGGCTGAGAAAGCGTAACGCGCGCGACCATC
TCCATTTCAAGATCGGTGCCGGTCAGAGAAAGCGTACCGTCCGCTACCTG
GAGGAGCAGGTTACCGAGAATCGGCAGCGTAGGACGACCGCCCAGCGGGC
CGCTGACCTGCTGAAGCGGTTTTAATAAATGTCACGTAGGCGAAAATTTT
ATATATAATATAAAAACATTATTTTTTTTTTTTTTTTTTTTTTTTTTTTT
TTTTTTTTTTTTTTTTTTTTTTTTTTTTTTTTTTTTTTTTTTTTTTTTTT
GTTTTTTTTTTTTTTTTTTTTTTTTTTTTTTTTTTTTTTTTTTTTTTTTT
TTTTTTTTTTTTTTTTTTTTTTTTTTTTTTTTTTTTTTTTTTTTTTTTTT
TTTTTTTTTTTTTTTTTTTTTTTTTTTTTTTTTTTTTTTTTTTTTTTTTT
TTTTTTTTTTTTTTTTTTTTTTTTTTTTTTTTTTTTTTTTTTTTTTTTTT
TTTTTTTTTTTTTTTTTTTTTTTTTTTTTTTTTTTTTTTTTTTTTTTTTT
TTTTTTTTTTTTTTTTTTTTTTTTTTTTTTTTTTTTTTTTTTTTTTTTTT
TTTTTTTTTTTTTTTTTTTTTTTTTTTTTTTTTTTTTTTTTT
