# Supplementary material for: Molecular evidence for cross boundary spread of Salmonella spp. in meat sold at retail markets in the middle Mekong basin area
Source: PeerJ. 2021 May 3;9:e11255. doi: 10.7717/peerj.11255 (PMC8101457; doi:10.7717/peerj.11255)
Supplement: File S1 [file peerj-09-11255-s001.zip › Animal produt sequance for journal/TB04_hemD_20.txt]

>H200310-058_G23_1E0DSAC003_D12_premix.ab1	1252
GTCCGACCGGCGAGTGCGCAGACGCTCACTGACGACCAATAGCCGACAGC
GTAGTAACCAGTGCTCACGATACCACTGGGGAGTCAGCGACCAGAGCCGT
TGCAACATCTCGCCGCTGGTAACAACAAGCGTTGTTACGCCGCGAGTATG
CCAGCGCATCGCTTCTTCCGCGCCATCGTAATGTTTCGCACATCTTTGAT
AACATTCACAAAAATTGACTTCGGCTCCGCGAGCTGTCAGGGTTTCGCCC
AGCAGTTCGCGGCCGCCATTGCCACGCAAAATCAGCGCGCGTTTGCCCGC
AATATTTTGTAATTCAGGTAATTGTAGCAAGGCTTCGCTGATTTCCCGAT
CCAATGGATAACGAATATCGAACCCGCTAACGGTATGAAGGGCGAGCGCC
GTGGTGCGGCCAATCGCGAAATAGCGCGGCGACGCAGGCCAGTTTCGGCC
ATCCCGCTGGAGCTGGGCGTGAGCAAAGGCGACGGCGTGCTGTGAAAGGG
CAAAAACCAGATCGTTTTCCGTCAGCGTCGCCAGGCGGTCGGCCAGGGTG
GGTAGCTCCCGACCGGCGACAAATTCAATCAGTGGAAAACTCCAGGCCAC
CTGCCCCAGTGCGCGCAGACGGCTATATTAAAACCCTTTAAAAAAAAAAT
TCCAACTCCCCCTTAAAAATCCTTAATTATCAATTATAACCCCTCAACCA
AATTACCCACCTTTACATACTACTCATCCAATAAAACTATCCAAACTATT
TTTAAAACTAAAACAACAACAAATCTTTCCCACCTATCCCCATTTCTAAT
CAATTTTCTAAACTTAATATATCTTTATATTTAATAATTTTATTAAATCT
TATAAATTTTTATATTTTTAATTTTCCTTTCTTCTTTATTACAACACCTT
TCTTTCACTAAATTTTTTCCAAATTCTTTCTATTAAATAATTTTTATATT
TAATCACATCATACCTTATTTTAATTTATAAATTTACATAACCCTCTTCC
CTTTTATTTTTATCATATATATACCTATTACCAACATTTTTTCCTTACTT
CCTACCTTTTCCAATATCTCCTATATTTATCATATCCTTATAACCCATCC
CCTCCTTAACACTTACCATTTTTTACTCCTTATTTTACTATTATTATTAC
TCCAAACCATATTTACTTTCTTCCTACTACCATTTCTTCATTTTAAAATT
TTTTTTTTTTTATTTTTTTTTTTACAATCTCCACACCTTAACATTAATCT
TT
