# Supplementary material for: Molecular evidence for cross boundary spread of Salmonella spp. in meat sold at retail markets in the middle Mekong basin area
Source: PeerJ. 2021 May 3;9:e11255. doi: 10.7717/peerj.11255 (PMC8101457; doi:10.7717/peerj.11255)
Supplement: File S1 [file peerj-09-11255-s001.zip › Animal produt sequance for journal/TB04_hisD_C18.txt]

>H200310-058_K10_1E0DSAC004_F05_premix.ab1	1328
TGCTATCCAGCTGGACAGGTAGCAGTATAGCCATAGGTCGGTAAGACATG
GTTGGTTCCGGAAGCGTAATCACCGGCGGATTCCGGCGACCAGTCGCCGA
GAAATACCGAGCCTGCGCTGGTAATCGCATCCACCAAATCGCGCGCATTG
CGCGTCTGGATGATTAAGTGTTCCGGCCCATACTGATTAGAGATGGCGAC
GCACTGCGCTAAATCTTTGGTCACAATCAGACGACTGGCGCTCAGGGCCT
GCCGAGCGGTGTCCGCGCGCGGCAGTTCTGCCAGTTGACGTTCTACCGCC
TCCGCCACCTTGCGGGCAATGTCAGCATCAGGCGTCAGCAGGATCACCTG
GGAATCCGGACCGTGCTCAGCCTGGGAGAGCAGGTCAGAAGCGACGAAAT
CCGGTGTTGCGCCGCTGTCTGCGATCACCAGTACTTCAGACGGCCCGGCT
GGCATATCGATAGCCGCGCCGTCGAGACGCTGGCTGACCTGACGCTTGGC
TTCGGTTACAAAGGCGTTGCCGGGGCCAAAAATTTTATCCACTTTCGGTA
CGGACTCGCTGCCGAAGGCGAAAGCGGCTATCGCCTGCGCGCCGCCAACG
TTAAAGATTTCCTGCACGCAATACAGTTGTGCCGCATAGAGGATTTCATC
GGCGATGCGCGACGACTAGCACAGAACCACGCTCTGACATCCCGATATAC
GCGACGCCATCACCAGCATCAGCACCGTTTATATCAGCGAATCCTAGCCG
CAGTCAGTATGCAGACCGACAGACGCGACGGGACGCGTAATCAGCTAACA
ACGTAAGTCTGGCTGCGTTTCCACATCTTCGGGCAGCAGCATCCCGAAAG
AAGAAAAAAATTTTTAAAAAAAAAAAACTCTCTTTTTTTTTTTTTTGTTG
GGGTGTGGGGGGCCACCGCTAAGGCATTGTTTTGTAGGTTTGGAGTTTTA
GACGGGAGGGCCTAACCGGTGTGTCGTTTGGGGGTAGGTTTTGAGCGTTT
GGGGTTTTGTTTGAAAGTCCCCCACCTTTTTTTTTTCTATTAACGGGTTT
TCTGGGGGGGGACGGAGGTTGTTTACGTGTGTGTAAGGTGGAGGGATGTG
TGGGTTTAGGTTTTGGGGTTGGGGGGGTGGTCTTTCGAACGGTTCTATTT
TGTTTGTGGGTAGCTTTGGACGCGTTTTTGTTTTTTTTTTTTTTTTTTTT
TTTTTTTTTTTTTTTTTTTTTTTTTTTTTTTTTTTTTTTTTTTTTTTTTT
TTTTTTTTTTTTTTTTTTTTTTTTTTTTTTTTTTTTTTTTTTTTTTTTTT
TTTTTTTTTTTTTTTTTTTTTTTTTTTT
