# Supplementary material for: Molecular evidence for cross boundary spread of Salmonella spp. in meat sold at retail markets in the middle Mekong basin area
Source: PeerJ. 2021 May 3;9:e11255. doi: 10.7717/peerj.11255 (PMC8101457; doi:10.7717/peerj.11255)
Supplement: File S1 [file peerj-09-11255-s001.zip › Animal produt sequance for journal/TB04_purE_C996.txt]

>H200310-058_M20_1E0DSAC004_G10_premix.ab1	570
TCCCAGGGTATCGGCCAGTTGTCCGTTGCCGAGAACGCAAACTTGCTTCA
TAGCGTCCCCCGCGATCGGGATTTTCCAGAACTTCATCGGTTTGCGCTTT
GGCAGTCGGCAATGCGCTGATGCAGTTCCGCGTCGTGTTGCGCCAGAATC
TGCGCGGAGAGAGGCGGCGTTAGCGGCACCGGCTTTACCGATCGCCAGCG
AACCCACCGAAATGCCGCGCGGCATCTGCACGAGGGAGTAGAGGCTATCC
AGCGCCGCTTAGCGCCAGCGCTTTGTACCGGCACGCCGGATACCGGGACC
AGCGTTTTTGCCGCAATCATTCCCGACAGGTGCGCGGCGCGGCGGGGGGG
AAATAATCACTTGATATCCGTTCTCTCCGGCGTTTCGGCAAAGCTGAACA
GTTTTCGGGGGCGAATGGGCGAAACCACTTCTACATGTGCGGAACACCGA
ATTTCGAAGTTTCGGCGGCGAATGCATGGTAGCCCAGTCGCTTTTGAACC
CACCCGATGCGACGCGCCGACTATTCAGAGACTGCGCTAAAATCCTGGGG
ACGGAACGCTATGGGGTTCA
