# Supplementary material for: Molecular evidence for cross boundary spread of Salmonella spp. in meat sold at retail markets in the middle Mekong basin area
Source: PeerJ. 2021 May 3;9:e11255. doi: 10.7717/peerj.11255 (PMC8101457; doi:10.7717/peerj.11255)
Supplement: File S1 [file peerj-09-11255-s001.zip › Animal produt sequance for journal/TB04_sucA_C487.txt]

>H200310-058_K09_1E0DSAC003_F05_premix.ab1	1339
GTGGAATCGGGGCTGCACATATGCACATCACCAGCACCGAAGAGAAACGC
TGGATCCAACAGCGCATCGAATCCGGTCGTGCGGCTTTTAGCGCTGACGA
GAAAAAACGTTTCCTGAACGAACTGACCGCCGCTGAAGGGCTGGAACGTT
ATCTGGGCGCCAAATTCCCGGGTGCGAAACGTTTCTCGCTTGAGGGGGGA
GATGCGCTGATACCCATGCTGAAAGAGATGGTTCGCCATGCGGGCAACAG
CGGCACTCGCGAAGTGGTGCTGGGGATGGCGCACCGGGTCGCCTGAACGT
GCTGATCAACGTACTGGGTAAAAAACCGCAGGATCTGTTCGACGAATTTG
CCGGTAAGCATAAAGAACATCTGGGTACCGGCGACGTGAAGTATCACATG
GGCTTCTCGTCAGATATCGAAACCGAAGGCGGTCTGGTTCACCTGGCGCT
GGCGTTTAACCCATCGCATTTGGAAATTGTGAGCCCGGTGGTGATGGGCT
CCGTGCGCGCCCGTCTGGACAGACTGGACGAACCGAGCAGCAACAAAGTG
TTGCCGATCACTATTCACGGCGACGCCCCGGTGACCGGCCAGGGCGTGGT
TCAGGAAACTCTGAACATGTCGAAAGCGCGCGGTTACGAAGTGGGCGGTA
CGGTACGTATCGTTATCAACAACCAGGTGGGCTTCACCACCTCTAACCCA
CTGGATGCGCGTTCAACGCCTTACTGCACCGATATCGGTAAAATGGTCCA
GGCGCCGATTTTCCCACGTCAGAGCTCTTTTTTAGCGCGGAAGTCTTTTT
TAGCGCCGGAGGTTTTTTTTACCCCCGGACTTTTTTTTTCCCTCTTCCTC
TTTTTTTGGCGGTGCTGTAGTTTTGAGTAAAGGGTGATCGTGTAGTGGCC
GTGGGTGTTGGGATGTGGAGTATTGATGTATGGTGGCTGAGCGCGGGGGG
TTACGAGTGTTTGTGTCTGTCGTTTTATTGCGTGTGGTTATGTGGTGATG
GTAGGGGTGGTTTTTTGTCTTGGTGTGGTGTGTGGTTCGGGTGTGTTGGG
GTTGGGAGATTGTTTGTTGTACGGTGGCTTTGTATTGGGGTGTGTTTGTG
GTGTTTTGTGGTGGTGGGTTGTGTTTAGCGTAATGTGGGTGTATGTTTGG
AATATCGCGGGGGCGTGATGACGTTGGTTTGGGAGGGGGAGAGGACGTTG
TGGGTGATGTTTTGAGTGGTGTATGGCGTTTTTTGTGGGCGGCGGGTGGG
TGGTGTGCTAGATGGTTGTTGTGAGTTCTGTGATTATTGGATTTGTGGGA
GGGGGTGTGTTTGGGGGGCCGTGTTTATTGTTGTCGTGC
