# Supplementary material for: Molecular evidence for cross boundary spread of Salmonella spp. in meat sold at retail markets in the middle Mekong basin area
Source: PeerJ. 2021 May 3;9:e11255. doi: 10.7717/peerj.11255 (PMC8101457; doi:10.7717/peerj.11255)
Supplement: File S1 [file peerj-09-11255-s001.zip › Animal produt sequance for journal/TB12_aroC_C130.txt]

>H200310-058_G21_1E0DSAC003_D11_premix.ab1	1181
TCAAGCGTGGACGGCATCAGGTAAAATTCTCTCCGGCGTGTTTGATGGCG
TGACGACCGGCACCAGCATTGGCCTGCTGATTGAAAACACCGATCAGCGC
TCGCAGGACTACAGCGCGATTAAAGATGTTTTTCGTCCGGGACACGCGGA
TTACACCTATGAGCAGAAATACGGCCTGCGCGATTACCGTGGCGGTGGAC
GTTCTTCCGCGCGTGGAAACCGCGATGCGCGTAGCGGCAGGGGCGATCGC
CAAGAAATACCTGGCGGAAAAGTTCGGCATCGAAATCCGCGGCTGCCTGA
CCCAGATGGGCGATATTCCGCTGGAGATTAAAGACTGGCGTCAGGTTGAG
CTTAATCCGTTCTTTTGTCCCGATGCGGACAAACTTGACGCGCTGGACGA
ACTGATGCGCGCGCTGAAAAAAGAGGGCGACTCCATCGGCGCGAAAGTGA
CGGTGATGGCGAGCGGCGTGCCGGCAGGGCTTGGCGAACCGGTATTTGAC
CGACTGGATGCGGACATTGCCCATGCGCTGATGAGCATCAATGCGGTGAA
AGGCGTGGAGATCGGCGAAGGATTTAACGTGGTGGCGCTGCGCGGCAGCC
AGAATCGCGATGAAATCACGGCGCAGGGTTTTCAGAGCAACCACGCTGGC
GGCATCCTCGGTGGCATCAGTAGCGGGCAACACATTGTGGCGCATATGGC
GCTGAAACCTACCTCCAGCATTACCGTGCCGGGACGTACGATCAACCGGA
TGGGTGAAGAAGTCGAGATGATCACCAAAGGGCGCACACTCGCGGTGGTG
GAAAATATAGCGAGAGGTGCCGGGGGAGTGGTTTTATGTATTTTTTTGGT
TGGGTTAGGTATGGTGGTGTGTTATTTGTTGTTGTCAGTAATGGAGTGAA
GGGGTGGTTTTGATAGGAGTTGATTGGTGTGTATTAGTTGGAGTGTGGTT
TTTGTTGTGGGGGGGAGAAGGTTGGATGCGGGGAGGGGGGGGTGTTGGCG
CGTGTTCGGGGTATGTTGATGCGGCGGTGGGGTTGGATGCCAGGGGGTCC
AGCGGGCTGGGGGGGGTGGGGTGGGGAGAGAGAGGGCTGGGGCTGGTTGG
AGTGTGGTTTTGTGGGTGTCGAGTTGGGGGGACGGTTTTTGGTGGTAGGG
GAGTTCGGGGTTTCGAGAGGGGGTTGTTGGT
