# Supplementary material for: Molecular evidence for cross boundary spread of Salmonella spp. in meat sold at retail markets in the middle Mekong basin area
Source: PeerJ. 2021 May 3;9:e11255. doi: 10.7717/peerj.11255 (PMC8101457; doi:10.7717/peerj.11255)
Supplement: File S1 [file peerj-09-11255-s001.zip › Animal produt sequance for journal/TB12_dnaN_C760.txt]

>H200310-058_K24_1E0DSAC004_F12_premix.ab1	913
TCCGTACAAACGCTGCGTGAGGAATCGCAGCCCGCTTCCAGATGTTTATC
CAGATTCTTCGGCAGAACGCGACGGTAATCCGGGAAGCGCCCATCCACCA
GCTTCGAGGTAAAGATAAAGTCGCCGACGTGCGCGCGGATATTATTACTG
CCGATCTGCACGCGCGGGGGGTTTTCGCCGCCGTCGAGCATACGCATCAG
TTCAATCACGCCTTTACGCGGCACAATCACCGAGTGGCTGGGTAAAGACG
CTTCCAGCGGCTTTGAGCACACCGCCAGGCGGGGGGCCGCCGGTCGCGAC
AGTGCGCAGTTCTGCTTACCTTCCCGTTTTCAAACAGCATACCGTTTAAA
GTAGGAAGCGCACATTCCTGGATGCGGCCATCGAAAAACTGGGCGGCTTC
CATTCAGGGCGCCTTCATCGGGGCGCCTGGCGCCAGCGAAATTTTCAACT
TCCGTTTTTGCAAGGCGTCAAGGATTTCGAGAAAAATCGGCGGCCGGGAG
GGTGTAAACGGCGAAAAAGGGGCCTACGGCCCAGAAAGGGCCCCACTTTC
CGGACCCCCTTACCAAACTAAAAGGGCCATTTCTCCGCGGCCCCTTCGGG
CGGGCGCGGGGGGAAAATATATAAAAAAATTTTCCGGCCCCCGGGCCACA
GGAGGAAACAACCCCGCCTCCAGGGCGGCTTAAAAAAGGCGTAAAGGGGG
GGAAATTTTTTTAATTTTTCAAGAATCGGGTTGCCGTTTCAAAGAAAAAG
GGGAACCGGCCCCGCCTACCCGGGGAGGAAGCAAGGGTCACCGTAGAAAT
CGGACAGGCGTAGGGAAGAACCCGCCTCAGCGGGCGCGCCTGACCTTGCT
TGAAAGCGGGTTTTTAATAAAATTCTTCACGGTAGCCGAAATTTTTTAAA
AAAAAAAAAAAAA
