# Supplementary material for: Molecular evidence for cross boundary spread of Salmonella spp. in meat sold at retail markets in the middle Mekong basin area
Source: PeerJ. 2021 May 3;9:e11255. doi: 10.7717/peerj.11255 (PMC8101457; doi:10.7717/peerj.11255)
Supplement: File S1 [file peerj-09-11255-s001.zip › Animal produt sequance for journal/TB12_hemD_25.txt]

>H200310-058_I23_1E0DSAC003_E12_premix.ab1	1230
GGGCCCATCGGGCGAGTGCGCAGACGTTCACTGACGACCAATAGCCGACA
GCGTAGTAACCAGTGCTCACGATACCACTCGGGAGTCAGCGACCAGAGCC
GTTGCAACATCTCGCCGCTGGTAACAACAAGCGTTGTTACGCCGCGAGTA
TGCCAGCGCATCGCTTCTTCCGCGCCATCGTAATGTTTCGCACATCGTTG
ATAACATTCACAAAAACTGACTTCGGCTCCGCGAGCTGTCAGGGTTTCGC
CCAGCAGTTCGCGGCCGCCATTGCCACGCAAAATCAGCGCGCGTTTGCCC
GCAATATTTTGTAATTCAGGTAATTGTAGCAAGGCTTCGCTGATTTCCCG
ATCCAATGGATAACGAATATCGAACCCGCTAACGGTATGAAGGGCGAGCG
CCGTGGTGCGGCCAATCGCGAAATAGCGCGGCGACGCAGGCCAGTTTCGA
CCATCCCGCTGGAGCTGGGCGTGAGCAAAGGCGACGGCGTGCTGTGAAAG
GGCAAAAACCAGATCGTTTTCCGTCAGAGTCGCCAGGCGGTCGGCCAGGG
TGGGTAGCTCCCGACCGGCGACAAATTCAATCAGTGGAAAACTCCAGGCC
ACCTGCCCCAGTGCGCGCAGACGCTCTATAAAAACGCTTTAAAAAAAAAA
AAAAAAATGGGGTTTTTAAAAAAAAAAAAAAAAAAAAAAAAAAAAAAAAA
AAAAAAAAAAAAAAAAAAAAAAAAAAAAAAAAAAAAAAAAAAAAAAAAAA
AAAAAAAAAAAAAAAAAAAAAAAAAAAAAAAAAAAAAAAAAAAAAAAAAA
AAAAAAAAAAAAAAAAAAAAAAAAAAAAAAAAAAAAAAAAAAAAAAAAAA
AAAAAAAAAAAAAAAAAAAAAAAAAAAAAAAAAAAAAAAAAAAAAAAAAA
AAAAAAAAAAAAAAAAAAAAAAAAAAAAAAAAAAAAAAAAAAAAAAAAAA
AAAAAAAAAAAAAAAAAAAAAAAAAAAAAAAAAAAAAAAAAAAAAAAAAA
AAAAAAAAAAAAAAAAAAAAAAAAAAAAAAAAAAAAAAAAAAAAAAAAAA
AAAAAAAAAAAAAAAAAAAAAAAAAAAAAAAAAAAAAAAAAAAAAAAAAA
AAAAAAAAAAAAAAAAAAAAAAAAAAAAAAAAAAAAAAAAAAAAAAAAAA
AAAAAAAAAAAAAAAAAAAAAAAAAAAAAAAAAAAAAAAAAAAAAAAAAA
AAAAAAAAAAAAAAAAAAAAAAAAAAAAAA
