# Supplementary material for: Molecular evidence for cross boundary spread of Salmonella spp. in meat sold at retail markets in the middle Mekong basin area
Source: PeerJ. 2021 May 3;9:e11255. doi: 10.7717/peerj.11255 (PMC8101457; doi:10.7717/peerj.11255)
Supplement: File S1 [file peerj-09-11255-s001.zip › Animal produt sequance for journal/TB12_hisD_C1011.txt]

>H200310-058_M10_1E0DSAC004_G05_premix.ab1	837
CGGCTATCAGGCTGGACAGGTAGCAGTATAGCCATAGGTCGGTAAAACAT
GGTTGGTTCCGGAAGCGTAATCACCGGCGGATTCCGGCGACCAGTCGCCG
AGAAATACCGAGCCTGCGCTGGTAATCGCATCCACCAAATCGCGCGCATT
GCGCGTCTGGATGATTAAGTGTTCCGGCCCATACTGATTAAAGATGGCGA
CGCACTGCCTTAAATCTTTGGACACAATCATACAACTGGCGCTCAGGGCC
TGCCGGGCGGTGTCCGCCCGCGGCAGTTCCGCCAGTTGACGTTCTACCGC
CTCCGCCACCTTGGGGGCAATGTTTGCAACCGGCGCCAGCGGGATCACCT
GCAAATCCGGGCCGGGCTCGGCCTGGAAAAGCAGGCCGAACCGACGAAAT
CCGTGGTTGCCCCGTTGGCGGGAAAACAAGGAATTTCGACGGTCCTGGTG
TGCTATCCATGCCCGCCCCGCCAGGAATTCCCAGACCTGCCGCTTGACTC
CGGTACTAACATTGCCCCGGGGGCCAAAATTTTATCCAATTTTCGACTGG
AGTCACTGCCGAGGCGAAACGGCAAGCGCGTGCCTGCCCCCAATTTTAAG
ATTTCGACCAAGCATCTAAGGTGTGCCGTATAGATCATTATTAGGATAGG
CGGGAACCGAAACAGACCACGCGCATGCCCCGCATTGCGCGATGGATCAC
CAGCACAGCTCGGTTTAAAGGCGACTGACCCGCAGTCATATGCAGACCGA
CTACGGACGGACGTGTATCACCGACATATGGCTATCTGCTGCTTTCACAT
CTAGGGTAGCGATTTCCGAAGAAAAAACCTTTAAAAA
