# Supplementary material for: Molecular evidence for cross boundary spread of Salmonella spp. in meat sold at retail markets in the middle Mekong basin area
Source: PeerJ. 2021 May 3;9:e11255. doi: 10.7717/peerj.11255 (PMC8101457; doi:10.7717/peerj.11255)
Supplement: File S1 [file peerj-09-11255-s001.zip › Animal produt sequance for journal/TB12_purE_C309.txt]

>H200310-058_O20_1E0DSAC004_H10_premix.ab1	1916
CCTGCGGTGGGCAATCGGCCAGTTGTCCGTTGCCGAGAACGCAAACTTGC
TTCATAGCGTCCCCCGCGGATCGGGATTTTCCAGAACTTCATCGGTTTGC
GCTTTGCGCCAGTCAGCGATGCGCTGATGCAGTTCCGCGTCGTGTTGCGC
CAGAATCTGCGCGGCGAGCAGGGCGGCGTTAGCGGCACCGGCTTTACCGA
TCCGCCAGCGTACCCACCGGAATGCCGCGCGGCATCTGCACGATGGAGTA
GAGGCTATCCACGCCGCTGAGCGCAGCGCTTTGTACCGGCACGCCGAGTA
CCGGGACCAGCGTTTTTTGCCGCAATCATTCCCGGCGGGTGCGCCGCGCC
GCCCGCGCCGGGAAATAATCACTTGATATCCGTTCTCTTCCGCCGTTTCG
GGAAAAGCTTAAACAGTTTTATCGGGGGGGGCAAATGAGGGGAAACCCAT
TTCTACATGGGGGCGGGAACACCCAGAAATTTCAAAAAATTTCGGGGGGC
AAATTGCATGGGTACCCCCAGCCCCTTTTTGGACCCCCATCCCCAATGGC
CAACACCGCGCCGGAATTTTTTGGGGGGAAAAACTTGGCGTCTTAAAAAC
TCCCTGTGGGGGCGGGAACACGCTGTTTTGGGGGGGGGTCAAACAATATT
GGTTTTTTTTTTTTTTTTTTTTTTTTTTTTTTTTTTTTTTTTTTTTTTTT
TTTTTTTTTTTTTTTTTTTTTTTTTTTTTTTTTTTTTTTTTTTTTTTTTT
TTTTTTTTTTTTTTTTTTTTTTTTTTTTTTTTTTTTTTTTTTTTTTTTTT
TTTTTTTTTTTTTTTTTTTTTTTTTTTTTTTTTTTTTTTTTTTTTTTTTT
TTTTTTTTTTTTTTTTTTTTTTTTTTTTTTTTTTTTTTTTTTTTTTTTTT
TTTTTTTTTTTTTTTTTTTTTTTTTTTTTTTTTTTTTTTTTTTTTTTTTT
TTTTTTTTTTTTTTTTTTTTTTTTTTTTTTTTTTTTTTTTTTTTTTTTTT
TTTTTTTTTTTTTTTTTTTTTTTTTTTTTTTTTTTTTTTTTTTTTTTTTT
TTTTTTTTTTTTTTTTTTTTTTTTTTTTTTTTTTTTTTTTTTTTTTTTTT
TTTTTTTTTTTTTTTTTTTTTTTTTTTTTTTTTTTTTTTTTTTTTTTTTT
TTTTTTTTTTTTTTTTTTTTTTTTTTTTTTTTTTTTTTTTTTTTTTTTTT
TTTTTTTTTTTTTTTTTTTTTTTTTTTTTTTTTTTTTTTTGTTTTTTGTT
TTTTTTTTTTTTTTTGTTTTTTTTTTTTTTTTTTTTTTTTTTTTTTTTTT
TTTTTTTTTTTTTTTTTTTTTTTTTTTTTCTTTTTTTTGTTTTTTTTTTT
TTTTTTTTTTTTTTTTTTTTTTTTTTTTTTTTTTTTTTTTTTTTTTTTTT
TTTTTTTTTTTTTTTTTTTTTTTTTTTTTATTTTTGTTTTTGTTTTTTTG
TTTTTTTTTGTGTTTTTTTGTTTTTTTTTTTTTTTGTTTTTTTTTTTTTT
GTTTTTTTTTTTTTTTTTTTTTTTTTTTATTATTATTTTTTGTGTTTTTT
TTTTTTTTTTTTTTTTTTTTTTGTTTTTTTTTTTTTTTTTTTTTGTTTTT
GGTTTTGTTGTTTTTTTTTTTTTTAGTTTTGTTTTTTGTTTTTTTTTTTT
TTTTTTTTTTTTTTTTTTTTTTTTTTTGATTTTTTGCTGTTTTTTTTTTT
TTTTTTCCCTTTTTTCTTTTTTATTAGTTTTTTTTTTAATTTTTTTTTTT
TTATTTTTTTTTTTTGTTGTTTTTTTTTTTTTTTTTTTTTTTTTTTGGTT
TTTTTTTTTTTTTTTGTCTTTTTTTTTTTTTTTTTTTTTTTTTTTTTTTT
TATTATGTTTTTTTTTTTTTTTGGTGTTTTTTTTTGTATTTTTTTTTTTT
GTGTTGTCGTTCTTTT
