# Supplementary material for: Molecular evidence for cross boundary spread of Salmonella spp. in meat sold at retail markets in the middle Mekong basin area
Source: PeerJ. 2021 May 3;9:e11255. doi: 10.7717/peerj.11255 (PMC8101457; doi:10.7717/peerj.11255)
Supplement: File S1 [file peerj-09-11255-s001.zip › Animal produt sequance for journal/TB12_sucA_C327.txt]

>H200310-058_M09_1E0DSAC003_G05_premix.ab1	1673
ATGGAACGGCGCTGAGTATATGCACATCACCAGCACCGAAGAGAAACGCT
GGATCCAACAGCGCATCGAATCCGGTCGTGCGGCCTTTAGCGCTGACGAG
AAAAAACGCTTCCTGAACGAACTGACCGCCGCTGAAGGGCTGGAACGTTA
TCTGGGCGCCAAATTCCCGGGTGCGAAACGTTTCTCGCTCGAGGGGGGAG
ATGCGCTGATACCCATGCTGAAAGAGATGGTTCGCCATGCGCGTAACAGC
GGCACTCGCGAAGTGGTGCTGGGGATGGCGCACCGTGTTCGCCTGAACGT
GCTGATCAACGTACTGGTTAATAAACCGCAGGATCTGTTCGACGAATTTG
CCGGTAAGCATAAAGAACATCTGGGTACCGGCGACGTGAAGTATCACATG
GGCTTCTCGTCAGATATCGAAACCGAAGGCGGTCTGGTTCACCTGGCGCT
GGCGTTTAACCCATCGCATCTGGAAATTGTGAGCCCGGTGGTGATGGGCT
CCGTGCGCGCCCGTCTGGACAGACTGGACGAACCGAGCAGCAACAAAGTG
TTGCCGATCACTATTCACGGCGACGCCGCGGTGACCGGCCAGGGCGTGGT
TCAGGAAACCCTGAACATGTCGAAAGCGCGCGGTTACGAAGTGGGCGGTA
CGGTACGTATCGTTATCAACAACCAGGTGGGTTTCACCACCTCTAACCCA
CTGGATGCGCGTTCAACGCCTTACTGCACCGATATCGGTAAAATGGTCCA
GGCGCGATTTTTCCACGTCAGTAGCTCTTTTTGAGCGGGGGAGCTCTTTT
TTGAGCGGGGATTTCTCTTTCCTCGCCCGCATTCTACAAATTCCTAGGGG
GGCTGTTTGGGGAGCTGGATGGGGTCTGAGGAGCTGGGTCGTTATTTGTG
GGAATTGTTTGTAGTAGTTTGCGGGTTGCGGGCGTGTGTGTCGTGGTGTG
CCGGGCTCCGCTGGGCGCTTGTGTTTATTGTGTTGGGTGTGGGTGATGGC
GGTGAGTTGGCGATAGTCCGCGGTGCACGATTCTTGGGGGTGGGGGCGCG
CGTGTGGTTGTTTGAGAGTATGTTAGGGTGGGTAGGCTGTAGTGGTGTGA
ATGTTTATTGTGTTTTGTGATGTGAAGGGTGGAGCTGTGACGTCGGATGT
TGGTGGGCATACGTGATTACTCGTCGATGGAGGACCTGTGTGAGATGGTA
GGGCGTGCGGGGACGTTGTTCGTTGCAGCTGGGGTGGTTGATTTGAGGTG
GTTGTTTGTGCAAATCGCAGTATTTATATGTACAGTTGTTTAGCTGGCGC
AGTGAGGGTGTGGTGTTGGGTGGTATATTTTGTCTTGCTGGCAGGGCACT
CTTTGTGTGTATAAGGTGTGATAGGCGGGTGCGTTGGTGGGCTGGCGTGC
TGTGTCGGTGTGTGGTGGGTGGTAGGTTTTGCCAGATCTTGTGGCGTTGG
TGTGTCAGCTGTTGTTATGTTCTGTTGATTGGGAATGCGAATCGGGGTCG
ATGGTCGTGGTGGTGGTGTGGGGAGCGGGGTGATTGTTTTGGGTGTTGCA
TTCGATGGGTGTGTAATGTGAGTTGATTTTGGTTCGTGCATGAGGACGCG
GGGGGATGTGATATGGCTGTGTGCTCCGGGCGGCGCGTGTGGTGATTGTC
TGTTGTTGGTGTGTTATACGGCG
