# Supplementary material for: Molecular evidence for cross boundary spread of Salmonella spp. in meat sold at retail markets in the middle Mekong basin area
Source: PeerJ. 2021 May 3;9:e11255. doi: 10.7717/peerj.11255 (PMC8101457; doi:10.7717/peerj.11255)
Supplement: File S1 [file peerj-09-11255-s001.zip › Animal produt sequance for journal/TB12_thrA_C101.txt]

>TB12_H08_premix.ab1	1577
CGAGCCTGACTGGAGGGGAAATTCGCTGAATGCCGCGTAGCGGCGCATAC
CGTCGCCGACAACAGAGATAATCGCCAACCGCTCCGTAACCGCCAGCGGC
TCCAGCAGCCCCTCTTTCAGCTCCAGATAGAACTCATCCTGCATCGCACG
GCGGGCACGCGCGCAGTCACTCTGCGGCACACAGAAACTGATGCTGTACT
CAGAGGAGGACTGGGTAATGAGCACCACCGAGATCCCGGCGCGAGACATG
GCGGCGAAAACACGCGCCGCCATCCCAATCATCCCTTTCATTCCAGGGCC
GGAGACGCTAAACATCGCCATGTTGTTAAGGTTAGAGATCCCTTTCACCG
GCAAATTATCATCGTCGCTGGACGCGCCGATCAGCGTTCCTGGCGCCTGC
GGATTACCGGTATTTTTAATCAAACAGGGGATCTGGAACTGGGCGATAGG
CGTTATGGTGCGAGGGTGAAGGACTTTGGCCCCAAAGAAAGAGAGTTCCA
TCGCTTCCTGGTAGGACATCGATTTCAGCAGCCTGGCGTCCGGCACCTGA
CGCGGGTCACAGGTATACACGCCATCGACGTCAGTCCAGATTTCACAGCA
GTCAGCGCGTAAACGGGCGGCCAGCACGGCGGCGGAAATAGTCGGAACCA
TTACGGCCCAGCACCACCAGTTCACCCTTTTCATTACCGGCCGGAAAAGC
CCGCCATCAGGATCATGTGAATCGGCCGGGAATCTGGCTGGCGGCGATAC
GGCAAGTCGATTCCGCGATATCGACGGTAGATTCAAGGTAATGGCCCCAC
CGCCAGCAATTTTTCTACCGAATAAAACCCCGGGAAAAAAAAAAATTTTT
ATTTTGTTGGGGGGGTAATTTGCCTCTATGAAGCGTGTGATGTTGGCGAC
CGGTGGATGGTGACGGCAGTAAGGTAGTCTTGCCCGGCGCCCCCGTCTGT
TGTAAGGTATGTTAGCCAGGAAATATGTGTGTGTTAAGTGTCTGTGCTTT
GTAAAGTGGTGACCTGTCCCGACGTTGTACATTTAGCGCTTATGTTTTAT
TTGGTGTGTCTTGGTAGTGGGGTAGGGAAGGTGATTGCGGTGAGATGTTA
GTTCATGGGATGAGAAGCGCTTATTGGCTGGTAACTGTGCGGAGGCGGGG
CGGAGGTCGTGGTTACGAGGTGACGGAGGGTTAAGGAACACGACGGTTGG
GTGCTGAGGGATGCGACGCGGGGCGGGTGGTCTTCTTGGCCTGTATGTGG
CGTGTGCCGGTGTGTTGTTGATTTACGTGGCGCGTGACTGGAGCGTTGTG
ATAGTGTGTTTTGGTGTGTGACTCGGAGAAATGGTGGCGGCGGGGGTGTG
GGCCGACGCCGTGAGTGACTCATGCTGAGGTGTTGAGAATTGGTGTTATT
ATTGTTTGATGGACCTGGACGGGTGGCGTGAGTTTTACGACCGCTGTGAG
AGAATTGCATTGTGTGTAACGAGTGCTATATTGGGAGGGGATCAGACCGG
CGTTGATCGTAGTAGATGCAATCGCGGATTTGTACACGGTAGACAGGCGT
CTGGTTTTCTGGCGGAATACGACTAGA
