# Supplementary material for: Molecular evidence for cross boundary spread of Salmonella spp. in meat sold at retail markets in the middle Mekong basin area
Source: PeerJ. 2021 May 3;9:e11255. doi: 10.7717/peerj.11255 (PMC8101457; doi:10.7717/peerj.11255)
Supplement: File S1 [file peerj-09-11255-s001.zip › Animal produt sequance for journal/TB20_aroC_C130.txt]

>H200310-058_I21_1E0DSAC003_E11_premix.ab1	1231
GGGGGGTGGGAACGGGATCAGGTAGAATTCTCTCCGGCGTGTTTGATGGC
GTGACGACCGGCACCAGCATTGGCCTGCTGATTGAAAACACCGATCAGCG
CTCGCAGGACTACAGCGCGATTAAAGATGTTTTTCGTCCGGGACACGCGG
ATTACACCTATGAGCAGAAATACGGCCTGCGCGATTACCGTGGCGGTGGA
CGTTCTTCCGCGCGTGAAACCGCGATGCGCGTAGCGGCAGGGGCGATCGC
CAAGAAATACCTGGCGGAAAAGTTCGGCATCGAAATCCGCGGCTGCCTGA
CCCAGATGGGCGATATTCCGCTGGAGATTAAAGACTGGCGTCAGGTTGAG
CTTAATCCGTTCTTTTGTCCCGATGCGGACAAACTTGACGCGCTGGACGA
ACTGATGCGCGCGCTGAAAAAAGAGGGCGACTCCATCGGCGCGAAAGTGA
CGGTGATGGCGAGCGGCGTGCCGGCAGGGCTTGGCGAACCGGTATTTGAC
CGACTGGATGCGGACATTGCCCATGCGCTGATGAGCATCAATGCGGTGAA
AAGGCGTGGAGATCGGCGAAGGATTTAACGTGGTGGCGCTGCGCGGCAAC
CCAGAAATCGCGATGAAAATCACGGCGCAGGGTTTTTCAGAGCAACCACG
CTGGCGGCATCCCTCGGTGGCATCAGTAGCGGGCAACACATTGGGGGCGC
ATATGGCGCTGAAAACCTACCTTCCAGCATTACCGTGCCGGGAACGTAAC
GAATCAAACCGGGATGGGTTAAAGAAAGTCGAAGATGATCCCCCAAAGGG
CGCCCACGACCCCGGGGGTTTGGGAATAATTTTAGCCGAGGGGGGGGCCG
GGGAAAATTGAACTTTGTTTTTTATTTCGCGGGTTGTTTGGCTTGTTGTT
GAGGTGTGCTTTGTGGTGATATTTCCAGAATGGTTGAGAGGTGGAGAAGT
TGGGGGGGGGAGGTATTTTTGGGGGGGGTTTGTGGGCGTATGGATTTTGA
GATGTTATTGGGGGGTTTGTTTGTGGATGTGTCGAGGGGGGGGGGGAGTT
GACATGTGGGGGGTTACGTTTTTATGGTGTGGGGAGTGTGCGGTGGGTGT
AGGTTTTGTTATTGATAGGGGTGTTGTGGAGGGGTGGGGCTGTATGGTCG
AGTTGGCGGTTTACTGTAAGGGGTTGTTTTTTGTTTGGAGTTGGTTGTTT
TTGAGCCGCGGGGTGGTTATTGGCTTAGTTT
