# Supplementary material for: Molecular evidence for cross boundary spread of Salmonella spp. in meat sold at retail markets in the middle Mekong basin area
Source: PeerJ. 2021 May 3;9:e11255. doi: 10.7717/peerj.11255 (PMC8101457; doi:10.7717/peerj.11255)
Supplement: File S1 [file peerj-09-11255-s001.zip › Animal produt sequance for journal/TB20_dnaN_C955.txt]

>H200310-058_M24_1E0DSAC004_G12_premix.ab1	851
CCGGTTACGCTTGATGAGGAATCGCAGCCGCTTCCAGATGTTTATCCAGA
TTCTTCGGCAGAACGCGACGGTAATCCGGGAAGCGCCCATCCACCAGCTT
CGAGGTAAAGATAAAGTCGCCGACGTGCGCGCGGATATTATTACTGCCGA
TCTGCACGCGGGGGGGTTTTTCGCGGCCGTCAAGCATACGCATCAGTTCA
ATCACGCCTTTGCGCGGCACAATCAGCGAGGGGCTGGGTAGAGACGTTTC
GAGCGCGTTGCGCACACCGCCGGGGGGGGGCCCGCCGTCCGCTATTTTCC
CCGGCCCGCCACCCACCCGCCCAAAACTGGAACACCTTTAAAAGGGAAAG
CGAAAATCCCGGCTGGCCCCAGCAAAAAATGGGGGGGCCTTAAATTAGGG
CGTTTCAATTGTTCCCTGGGGCCCGCAAAATTTCCATTTTCCTTTTTTAA
AAGGTTTTAAGTTTTTGAAAAAAAGGGGGGGGAAAATGTGAAAATGGGGG
AAAAGGGGGGTCCCCCCCAAAAGGGGACCATTTTCATGGCCCCTTTAAAA
ATTTAAAGGCAAATCCCCCCGGCCCTTGGGGGGGGCGGGGGGGGGTTTTT
TTGGGTTTTTCCCCCCCCCCCCCGGGGGGGAAAAAAGGGTTTTGGGGGGT
GGAAAAAGGGAAAAAGGGCCCCCCCCTCCCCATTTTAAAAAATTTTTTTC
TTTAAAAAAAAAGTTGAAATTTCTTTTTTTTGGGGAAACCGGTTACCGGA
AATTCGAAAAATTAGGAAAAAACGCTCTGGGGGCGGGTTGCCTTTTTTAA
AGAGGTTTTAAATAAACTCTCCGCGTAGCGCATTTTTTTTTTTTTATTTA
A
