# Supplementary material for: Molecular evidence for cross boundary spread of Salmonella spp. in meat sold at retail markets in the middle Mekong basin area
Source: PeerJ. 2021 May 3;9:e11255. doi: 10.7717/peerj.11255 (PMC8101457; doi:10.7717/peerj.11255)
Supplement: File S1 [file peerj-09-11255-s001.zip › Animal produt sequance for journal/TB20_hemD_C25.txt]

>H200310-058_K23_1E0DSAC003_F12_premix.ab1	1254
GGACATTCGGCGAGTCGAAGACGTTCACTGACGACCAATAGCCGACAGCG
GAGTAACCAGTGCTCACGATACCACTCGGGAGTCAGCGACCAGAGCCGTT
GCAACATCTCGCCGCTGGTAACAACAAGCGTTGTTACGCCGCGAGTATGC
CAGCGCATCGCTTCTTCCGCGCCATCGTAATGTTTCGCACATCGTTGATA
ACATTCACAAAAACTGACTTCGGCTCCGCGAGCTGTCAGGGTTTCGCCCA
GCAGTTCGCGGCCGCCATTGCCACGCATAATCAGCGCGCGTTTGCCCGCA
ATATTTTGTAATTCAGGTAATTGTAGCAAGGCTTCGCTGATTTCCCGATC
CAATGGATAACGAATATCGAACCCGCTAACGGTATGAAGGGCGAGCGCCG
TGGTGCGGCCAATCGCGAAATAGCGCGGCGACGCAGGCCAGTTTCGACCA
TCCCGCTGGAGCTGGGCGTGAGCAAAGGCGACGGCGTGCTGTGAAAGGGC
AAAAACCAGATCGTTTTCCGTCAGAGTCGCCAGGCGGTCGGCCAGGGTGG
GTAGCTCCCGACCGGCGACAGATTCAATCAGTGGAAAACTCCAGGCCACC
TGCCCCAGTGCGCGCAGACGCTCTTTAGAGCCTTTAAAAAAAGAAATTTT
ATTAAGGTTTAAAAAAAAAATCCTTTTTTTTTTTTTTTTATTTTAATAAT
AAAAATTTTTTATTATTTATTTTAAATTATTAAAAAAATAATAAATATAA
AAAATATTTTATAAAAAAAAAAATTAATTTTATATATTTTTTTATATTTT
TTATTATTTTTTTTATAATTTTATTATAATTATTATTAATATATTTTATA
TATTTTAATTTATTATTTTTTTATTTTTTTTTATTATTTTTTTATTTATT
ATATATTAATAAAATTTTTTATTATATTTATTTATTTATATTATTATTAA
TTATTAATTTTTTTTTTATTATTAATTATTAAAAAATAATTAAATTTTTA
TAATAAATTTTATTTTAAATAATATTTTTTATTTATTTTATATTTTATTT
TTTTATTTTTTTTTTTATAAAAATTATTTATATATTAATTTATATTATAT
TATTTTTATTTATTATATTATATTTATTATAATAATATTATATTTATTTT
TTATTTTTTTATTATTTTTATAATTATTATTAATTATTAATTATTTAATT
TTATTATTATTATAAAAAATATTATTATTTATAAAATTTTTTTTTTTTTT
ATAT
