# Supplementary material for: Molecular evidence for cross boundary spread of Salmonella spp. in meat sold at retail markets in the middle Mekong basin area
Source: PeerJ. 2021 May 3;9:e11255. doi: 10.7717/peerj.11255 (PMC8101457; doi:10.7717/peerj.11255)
Supplement: File S1 [file peerj-09-11255-s001.zip › Animal produt sequance for journal/TB20_hisD_C125.txt]

>H200310-058_O10_1E0DSAC004_H05_premix.ab1	1291
CCGGCTATCCAGCTGGACAGGTAGCAGTATAGCCATAGGTCGGTAAAACA
TGGTTGGTTCCGGAAGCGTAATCACCGGCGGATTCCGGCGACCAGTCGCC
GAGAAATACCGAGCCTGCGCTGGTAATCGCATCCACCAAATCGCGCGCAT
TGCGCGTCTGGATGATTAAGTGTTCCGGCCCATACTGATTAGAGATGGCG
ACGCACTGCGCTAAATCTTTGGTCACAATCAGACGACTGGCGCTCAGGGC
CTGCCGGGCGGTGTCCGCGCGCGGCAGTTCCGCCAGTTGACGTTCTACCG
CCTCCGCCACCTTGCGGGCAATGTCAGCATCAGGCGTCAGCAGGATCACC
TGGGAATCCGGGCCGTGCTCAGCCTGGGAGAGCAGGTCAGAAGCGACGAA
ATCCGGTGTTGCGCCGCTGTCGGCGATCACCAGTACTTCAGACGGCCCGG
CTGGCATATCGATAGCCGCGCCGTCGAGACGCTGGCTGACCTGACGCTTG
GCTTCGGTTACAAAGGCGTTGCCGGGGCCAAAAATTTTATCCACTTTCGG
TACGGACTCGCTGCCGAAGGCGAAAGCGGCAATCGCCTGCGCGCCGCCAA
CGTTAAAGATTTCCTGCACGCAACACAGTTGTGCCGCATAGAGGATTTCA
TCAGCTATGCGCGACGACTAGCACAGAACCACGTTCTGACATCCCGCAAT
ACGCGCCGGCATCACCAGCATCAGCACCGTTGATAAGAGCGAATCCGAGC
CGCCAGTCAATATACAGACCGACAGACGCGACGGGACGCGTATCCTGCTG
ACAACGGACGCCTGGCTGCGTTTCCACATCTACGGGCGGCAGCGTCGCAA
AAGAAAAAAAAATTTTTTTTAAAAAAAAAAAAAAAAAAAAAAAAAAAAAA
AAAAAAAAAAAAAAAAAAAAAAAAAAAAAAAAAAAAAAAAAAAAAAAAAA
AAAAAAAAAAAAAAAAAAAAAAAAAAAAAAAAAAAAAAAAAAAAAAAAAA
AAAAAAAAAAAAAAAAAAAAAAAAAAAAAAAAAAAAAAAAAAAAAAAAAA
AAAAAAAAAAAAAAAAAAAAAAAAAAAAAAAAAAAAAAAAAAAAAAAAAA
AAAAAAAAAAAAAAAAAAAAAAAAAAAAAAAAAAAAAAAAAAAAAAAAAA
AAAAAAAAAAAAAAAAAAAAAAAAAAAAAAAAAAAAAAAAAAAAAAAAAA
AAAAAAAAAAAAAAAAAAAAAAAAAAAAAAAAAAAAAAAAAAAAAAAAAA
AAAAAAAAAAAAAAAAAAAAAAAAAAAAAAAAAAAAAAAAA
