# Supplementary material for: Molecular evidence for cross boundary spread of Salmonella spp. in meat sold at retail markets in the middle Mekong basin area
Source: PeerJ. 2021 May 3;9:e11255. doi: 10.7717/peerj.11255 (PMC8101457; doi:10.7717/peerj.11255)
Supplement: File S1 [file peerj-09-11255-s001.zip › Animal produt sequance for journal/TB20_sucA_C327.txt]

>H200310-058_O09_1E0DSAC003_H05_premix.ab1	1305
AGAGTACATGCAAGCGCTACATATGCACATCACCAGCACCGAAGAGAAAC
GCTGGATCCAACAGCGCATCGAATCCGGTCGTGCGGCCTTTAGCGCTGAC
GAGAAAAAACGCTTCCTGAACGAACTGACCGCCGCTGAAGGGCTGGAACG
TTATCTGGGCGCCAAATTCCCGGGTGCGAAACGTTTCTCGCTCGAGGGGG
GAGATGCGCTGATACCCATGCTGAAAGAGATGGTTCGCCATGCGGGTAAC
AGCGGCACTCGCGAAGTGGTGCTGGGGATGGCGCACCGTGTTCGCCTGAA
CGTGCTGATCAACGTACTGGTTAATAAACCGCAGGATCTGTTCGACGAAT
TTGCCGGTAAGCATAAAGAACATCTGGGTACCGGCGACGTGAAGTATCAC
ATGGGCTTCTCGTCAGATATCGAAACCGAAGGCGGTCTGGTTCACCTGGC
GCTGGCGTTTAACCCATCGCATCTGGAAATTGTGAGCCCGGTGGTGATGG
GCTCCGTGCGCGCCCGTCTGGACAGACTGGACGAACCGAGCAGCAACAAA
GTGTTGCCGATCACTATTCACGGCGACGCCGCGGTGACCGGCCAGGGCGT
GGTTCAGGAAACCCTGAACATGTCGAAAGCGCGCGGTTACGAAGTGGGCG
GTACGGTACGTATCGTTATCAACAACCAGGTGGGTTTCACCACCTCTAAC
CCACTGGATGCGCGTTCAACGCCTTACTGCACCGATATCGGTAAAATGGT
CCAGGCGCGATTTTCCCCCGCAAAAGGGTTTTTTGAACGCGGGGCTCTTT
TGAAAGGGAGTGCTGTGTGGTTCCTGTTTGTATGTGTAAGGGGCGTTATA
TGGTGTGAAGGGGGTGGGGTGGGTTGGATGTGGGGTTTGGGGTAGTTGTG
TTTTTGATGGTGGTTAGAGGGTGGGGCGACCGGTTTGCGGGGAGTGTTTT
TTGGGCGGAGTGTAAGGTTTGTTACGTGTGGGTGATGGATGTCGAGGTGG
GGATTGTGGGAGGTGTGGGTGGTAGCGGGTAAGGGTTGAGTGGGGAGGTG
ATCTCGGTGCGTTTTGGTTTGTGTGAGCTTATGTTTGGGTGGGAGAGGGT
GGGGGTGGTGGTGGGTAGATTGGAATGTGGGTTAGAGGTGTAGAGGTGGC
GGTGTGGGGGGGGGTGTGGGGTTTGATGGGTTGTGTTTTGGGGGTGTGTG
TGTGGTTTAAGGCTGGTGCGGTGTGGCTATGAGGATGTGGGGTTGCATTG
TGTCATGTTGTGGAGTGTATTTGTTGCGGTGGTGTGGGTATTATGAGGGT
GGATA
