# Supplementary material for: Molecular evidence for cross boundary spread of Salmonella spp. in meat sold at retail markets in the middle Mekong basin area
Source: PeerJ. 2021 May 3;9:e11255. doi: 10.7717/peerj.11255 (PMC8101457; doi:10.7717/peerj.11255)
Supplement: File S1 [file peerj-09-11255-s001.zip › Animal produt sequance for journal/TB20_thrA_C970.txt]

>H200310-058_A21_1E0DSAC003_A11_premix.ab1	847
TGGAGCCGATGGGAGTGAAATTCGCTGAGTGCGCGTAGCGGCGTATACCG
TCGCCGACAACAGAGATAATCGCCAACCGCTCCGTAACCGCCAGCGTTCC
AGCAGCCCTCTTTCAGCTCCAGATAGAACTCATCCTGCATCGCCGGGGGA
CCGCGATGCCACTCTGGGGCCCACAGAAATTGAGGCTGTCTTCAGAGGGG
GATGGGGGAAGTGAGACCCCCCGGAGATCCCGGCGGGGAGAAAGGCGGGG
AAAAACCCGGCCCCGCCTTCCAAATCATCCTTTTTATTTCCGGGGCCGGA
GAACGCTAACCATGGCCTTGTTTTTAAGGGTAAGAAAACCCTTTTCCCCG
GCGGATTTTCATCGCCCTTGGGACGCCCCCAAAAAGGGTCCCTTGGGGCT
TGGGAATTCCGGGATTTTTTTACCCAAACGGGGATTTGGAACTGGGCCAA
AGGCGTTTTTGGGGGGGGGGGAAAGGATTTTGCCCCCAAAGAAAAAAAGT
CCCTTCGTTCCCGGGAAGGACATCGATTTCAGCGGCCGGGCGCCGGGCCC
CTAGAGGGGGTCCCAGGTTTCCCCCCCATCAAGGCCGCCCAAATTTCACA
GCAGTCGGCCGCGTAAACGGGCGGCCAGCAGGGCGGGGGAATAGCCGAGA
ACCTTTACGGCCCCACCCCCACCAGTTCCCCCTTTTCATTACCGCCGGTA
AAGCCCCGCCATCCGGACTAATGTGATCGGCCGGGAATCTGGCTGGGCGG
CGATACGGCTGAGTCGATTTCCGCGATATCGACGGTAGATTCAAGGTAAT
GGCCCACCGCCAGCAATTTTTCTACGGATCGAAACGGGAAAAGGATC
