# Supplementary material for: Molecular evidence for cross boundary spread of Salmonella spp. in meat sold at retail markets in the middle Mekong basin area
Source: PeerJ. 2021 May 3;9:e11255. doi: 10.7717/peerj.11255 (PMC8101457; doi:10.7717/peerj.11255)
Supplement: File S1 [file peerj-09-11255-s001.zip › Animal produt sequance for journal/TB21_aroC_197.txt]

>H200310-058_K21_1E0DSAC003_F11_premix.ab1	1153
AGGGCTGGGACGGATCAGGTAAATTCTCTCCGGCGTGTTTGATGGCGTGA
CGACCGGCACCAGCATTGGCCTGCTGATTGAAAACACCGATCAGCGCTCG
CAGGACTACAGCGCGATTAAAGATGTTTTTCGTCCGGGACACGCGGATTA
CACCTATGAGCAGAAATACGGCCTGCGCGATTACCGTGGCGGTGGACGTT
CTTCCGCGCGTGAAACCGCGATGCGCGTAGCGGCAGGGGCGATTGCCAAG
AAATACCTGGCGGAAAAGTTCGGCATCGAAATCCGCGGCTGCCTGACCCA
GATGGGCGATATTCCGCTGGAGATTAAAGACTGGCGTCAGGTTGAGCTTA
ATCCGTTTTTTTGTCCCGATGCGGACAAACTTGACGCGCTGGACGAACTG
ATGCGCGCGCTGAAAAAAGAGGGTGACTCCATCGGCGCGAAAGTGACGGT
GATGGCGAGCGGCGTGCCGGCAGGGCTTGGCGAACCGGTATTTGACCGAC
TGGATGCGGACATCGCCCATGCGCTGATGAGCATCAATGCGGTGAAAGGC
GTGGAGATCGGCGAAGGATTTAACGTGGTGGCGCTGCGTGGCAGCCAGAA
TCGCGATGAAATCACGGCGCAGGGTTTTCAGAGCAACCACGCTGGCGGCA
TCCTCGGTGGTATCAGTAGCGGGCAACACATTGTGGCGCATATGGCGCTG
AAACCTACCTCCAGCATTACCGTGCCGGGACGTACGATCAACCGGATGGG
TGAAGAAGTCGAAATGATCACCAAAGGGCGCACACTCCGGGGGGGTGGGG
AAAATGCGCCCCCGGGGCCGCGGGTGGCGCTGTCTCGGTGGCTTTCCTCC
GTTTTTTGTTTTTTGTTTGTGGTGCGGCGTGCCGCTCCCGTTTTTGTCCT
TGTTTGGGCCGTGGGCCGTGTGGTCTGGGTGTGGGTGGCTCTGGTGTCGG
CTTTGTGGGGCGCGGCTGGGTGGTTGTCCGGGTTTTGCTGGTGTGGGTGT
TTGTGTGTTGGGGTTGTGCCGGGGGTTGGTCTGGGCCGGGTGGGTGTCGG
GGGGTGTGGGGGGTGGGGTGGGTTTGTTGCCTTTGTGGTTTGGGGTGGGG
TCGGTGTTGGTGGGTGTTTGTTTCCGCGGGGTTTTTGCGGGGGGTTTGTT
TTT
