# Supplementary material for: Molecular evidence for cross boundary spread of Salmonella spp. in meat sold at retail markets in the middle Mekong basin area
Source: PeerJ. 2021 May 3;9:e11255. doi: 10.7717/peerj.11255 (PMC8101457; doi:10.7717/peerj.11255)
Supplement: File S1 [file peerj-09-11255-s001.zip › Animal produt sequance for journal/TB21_dnaN_C187.txt]

>H200310-058_O24_1E0DSAC004_H12_premix.ab1	1169
TCCGTATAACGCCTGCTGAGGAATCGCAGCCGCTTCCAGATGTTTATCCG
GATTCTTCGGCAATACGCGACGGCTAAACCGGGAAACGACCATCCACCAG
CTTCGAGGTAAAGATAAAGTCGCCGACGTGCGCGCGGATATTATTACTGC
CGATCTGCACGCGCAGGGGGTTTTCACCGCCGTCGAGCATACGCATCAGT
TCAATCACGCCTTTACGCGGCACAATCACCGAGTGGCTGGGTAAAGACGC
TTCCAGCGGCATTGAACACACCGCCAGACGGTGGCCGTCGGTCGCGACAG
TACGCAGTTCGCTACCTTCCGTTTCAAACAGCATACCGTTTAAGTAGTAG
CGCACATCCTGATGGGCCATCGAAAACTGGGTCGCTTCAATCAGGCGCTT
CATCGTGGCCTGCGGCAGCGTAAATTCAACTTCGCTTTGCCAGTCGTCAA
GATTCGGGAAATCGGCGGCAGGCAGCGTAGACAGCGAGAAGCGGCTACGG
CCAGAACGCACCAGCATCCGATCGCCTTCCAACTGAACGGCAATCTCCGC
GCCCTCCGGCAGGCCGCGGCAGATATCAAAGAATTTCCGCGCCGGCACGG
TAGTGGCGCCCGGCTCATGCGGCTGAGAAAGCGTAACGCGCGCGACCATC
TCCATTTCAAGATCGGTGCCGGTCAGAGAAAGCGTACCGTCCGCTACCTG
GAGGAGCAGGTTACCGAGAATCGGCAGCGTAGGACGACCGCCCAGCGGGC
CGCTGACCTGCTGAAGCGGTTGTAATAAATGTCACGTAGCCGAGATTTTA
TATAAAAAAAAAAAAAAATATGTGGGGGGGGGGGGGGGGGGGGAGGGGAG
GGGATAAGGGTGTCTGTCTAGTGGGAGGGGGAGGGAGCGCGGGATGAGGG
GAAGGTGTGAGCAAGATTATTATGGGGGTTGATATACCGTTAGGGAATCT
GAGGGGGGGGGGCAGGGGAGACGGGGAGGGCGCGGTTGCGGTATATCGTA
TGGATTTGTGTGAAAGGGGCCGGGGGGTTTTGATAGATGGGTTGTTTGTG
GGGCGTGGGGGAGCGGTGGGCGGGTGTTTAATTTGGGGGCGGGAAAGAGA
AAGGGGGAAGATAGGCGGGTAAAGATTTTTATTTGTTTGTTTTGGCGGGA
CGGGCGGGCCCCGTGTACG
