# Supplementary material for: Molecular evidence for cross boundary spread of Salmonella spp. in meat sold at retail markets in the middle Mekong basin area
Source: PeerJ. 2021 May 3;9:e11255. doi: 10.7717/peerj.11255 (PMC8101457; doi:10.7717/peerj.11255)
Supplement: File S1 [file peerj-09-11255-s001.zip › Animal produt sequance for journal/TB21_hemD_C10.txt]

>H200310-058_M23_1E0DSAC003_G12_premix.ab1	1330
GTGCAATCGGGGCGAGTCGAAGACGCTCACTGACGACCAATAGCCGACAG
CGTTAGTAACCAGTGCTCACGATACCACTGGGGAGTCAGCGACCAGAGCC
GTTGCAACATCTCGCCGCTGGTAACAACAAGCGTTGTTACGCCGCGAGTA
TGCCAGCGCATCGCTTCTTCCGCGCCATCGTAATGTTTCGCACATCGTTG
ATAACATTCACAAAAACTGACTTCGGCTCCGCGCGCTGTCAGGGTTTCGC
CCAGCAGTTCGCGGCCGCCATTGCCACGCATAATCAGCGCGCGTTTGCCC
GCAATATTTTGTAATTCAGGTAATTGTAGCAAGGCTTCGCTGATTTCCCG
ATCCAATGGATAACGAATATCGAACCCGCTAACGGTATGAAGGGCGAGCG
CCGTGGTGCGGCCAATCGCGAAATAGCGCGGCGACGCAGGCCAGTTTCGG
CCATCCCGCTGGAGCTGGGCGTGAGCAAAGGCGACGGCGTGCTGTGAAAG
GGCAAAAACCAGATCGTTTTCCGTCAGCGTCGCCAGGCGGTCGGCCAGGG
TGGGTAGCTCCCGGCCGGCGACAAATTCAATCAGTGGAAAACTCCAGGCC
ACCTGCCCCAGTGCGCGCAGACGCTATTTTAACGCCTTTAAAAAAAAGAA
ATTTTATGACGGTTTAAAAAAAAAATTAAAAATGTTTATTTAAAATAATT
AATTTTAAAAATTACAATATAATTATATTAAGTAACATTTCCTTCCAATT
CTACCATATTTTCTTCACAAGTCAAATTTTTTCCTCAAATGTTCCCCCGC
TCCCCTTTTTTATTTCCAAATTTTTTCTTTTTACCTTTACTATTATCAGC
ACATCTTTATTTATTTTTTCAACCTACTTTTATTTATTTATTTTTTATAC
TTTCCTCTCAACCTACACCCACTATTTCCTTTCCCTAATTTTTTTTTCTA
CTTCATCTTTATTCTTTCACTTTTTTTTCTTTTATAATTAATAAAAAACA
TACTTTTAAATTTTTCTCTTTTACACATTTTTTTTAATACACCTTTTTAT
TTACTCTTAATTTTCATTTTTTTCTTCATCTTTTTTTTTATTTTATTTTC
CATACAAAATCTCAGACAACAATCTATCTCAATTCACTTTAATTTTTTAT
ATCCAACAACTTCTACCTCTCCTTTATAATTTTATTCTATTTTATTTCAT
TTTTTTTTTTTCATCTTCCTCTGCTTCTTACATTTTCATTAATTTTTTTT
TTTTTTAATTAATATTTTTTTAATTTCTACATGCTATACATATTTTTACC
GTCGTGTCTGCTTTATTGTGAGCTGGTAGA
