# Supplementary material for: Molecular evidence for cross boundary spread of Salmonella spp. in meat sold at retail markets in the middle Mekong basin area
Source: PeerJ. 2021 May 3;9:e11255. doi: 10.7717/peerj.11255 (PMC8101457; doi:10.7717/peerj.11255)
Supplement: File S1 [file peerj-09-11255-s001.zip › Animal produt sequance for journal/TB21_hisD_C439.txt]

>H200310-058_A12_1E0DSAC004_A06_premix.ab1	868
TGTCTAACCAGGCTGGACAGGTAGCAGTATAGCCATAGGTCGGTAAGACA
TGGTTGGTTCCGGAAGCGTAATCACCGGCGGATTCCGGCGACCAGTCGCC
GAGAAATACCGAGCCTGCGCTGGTAATCGCATCCACCAAATCGCGCGCAT
TGCGCGTCTGGATAATTAAGTGTTCCGGCCCATACTGATTAGAGATGGCG
ACGCACTGCGCTAAATCTTTGGTCACAATCAGACGACTGGCGCTCAGGGC
CTGCCGGGCGGTGTCCGCGCGCGGCAGTTCCGCCAGTTGACGTTCTACCG
CCTCCGCCACCTTGCGGACAATGTCAGCATCAGGCGCCAGCAGGATCACC
TGCGAATCCGGACCGTGTTCTGCCTGGAAAGCCTGCCAGAAGCGACTGAA
ATCCTGTGTTGCGCCGCTGTCGGCGATAACCAGTACTTCAGACGCTTCTG
ACAGGCATATCGATGGCAGAAGCCGGCGAGGATTCGCATGACATCCTGCT
TGACCTCCGGATACAAACATTGCGCCGAGGCAAAAAATTTTATCAACTTT
CGAAATGGAGTAGCTGCCGAACGCGAAAGCGCCAGCGCGTGCCTGACGCA
ATATAAAGATTTTCCACCACGCATTAGCGTAGCGCGTAGACGATCATTAA
TCAGATGGGGGCGGAACGACTAAATCATAACGACGCGCTATCCTCGCGAT
ATGGGGGGATGGCATCACAGCACAGCTCGTTTTATATCAGCGACTGCGCC
GCCGAAATCATCTGAAGATACGCTTACGGGACCGAACATGTCTTTCCGGA
CCTATGGCTATCTGCTACTTGTTCAAGCCTGGGGGTAGCGGATTTCCAGA
AACGTACAACCCTTTCAG
