# Supplementary material for: Molecular evidence for cross boundary spread of Salmonella spp. in meat sold at retail markets in the middle Mekong basin area
Source: PeerJ. 2021 May 3;9:e11255. doi: 10.7717/peerj.11255 (PMC8101457; doi:10.7717/peerj.11255)
Supplement: Table S1 [file peerj-09-11255-s002.xlsx]

## Sheet: Sheet1
No.	Serotypes	Code	Genes	accession numbers
1	S. London	LB03	aroC	MW198823
2	S. London	LB03	dnaN	MW198824
3	S. London	LB03	hemD	MW198825
4	S. London	LB03	purE	MW198826
5	S. London	LB03	sucA	MW198827
6	S. London	LB03	thrA	MW198828
7	S. Typhimurium	LB11	aroC	MW198829
8	S. Typhimurium	LB11	dnaN	MW198830
9	S. Typhimurium	LB11	hemD	MW198831
10	S. Typhimurium	LB11	purE	MW198832
11	S. Typhimurium	LB11	sucA	MW198833
12	S. Typhimurium	LB11	thrA	MW198834
13	S. London	LB13	aroC	MW198835
14	S. London	LB13	dnaN	MW198836
15	S. London	LB13	hemD	MW198837
16	S. London	LB13	purE	MW198838
17	S. London	LB13	sucA	MW198839
18	S. London	LB13	thrA	MW198840
19	S. Weltevreden	LB26	aroC	MW198841
20	S. Weltevreden	LB26	dnaN	MW198842
21	S. Weltevreden	LB26	hemD	MW198843
22	S. Weltevreden	LB26	purE	MW198844
23	S. Weltevreden	LB26	sucA	MW198845
24	S. Weltevreden	LB26	thrA	MW198846
25	S. Rissen	LB29	aroC	MW198847
26	S. Rissen	LB29	dnaN	MW198848
27	S. Rissen	LB29	hemD	MW198849
28	S. Rissen	LB29	purE	MW198850
29	S. Rissen	LB29	sucA	MW198851
30	S. Rissen	LB29	thrA	MW198852
31	S. London	LB30	aroC	MW198853
32	S. London	LB30	dnaN	MW198854
33	S. London	LB30	hemD	MW198855
34	S. London	LB30	purE	MW198856
35	S. London	LB30	sucA	MW198857
36	S. London	LB30	thrA	MW198858
37	S. Weltevreden	LB31	aroC	MW198859
38	S. Weltevreden	LB31	dnaN	MW198860
39	S. Weltevreden	LB31	hemD	MW198861
40	S. Weltevreden	LB31	purE	MW198862
41	S. Weltevreden	LB31	sucA	MW198863
42	S. Weltevreden	LB31	thrA	MW198864
43	S. Hvittingfoss	LB46	aroC	MW198865
44	S. Hvittingfoss	LB46	dnaN	MW198866
45	S. Hvittingfoss	LB46	hemD	MW198867
46	S. Hvittingfoss	LB46	purE	MW198868
47	S. Hvittingfoss	LB46	sucA	MW198869
48	S. Hvittingfoss	LB46	thrA	MW198870
49	S. London	LB49	aroC	MW198871
50	S. London	LB49	dnaN	MW198872
51	S. London	LB49	hemD	MW198873
52	S. London	LB49	purE	MW198874
53	S. London	LB49	sucA	MW198875
54	S. London	LB49	thrA	MW198876
55	S. Weltevreden	LB58	aroC	MW198877
56	S. Weltevreden	LB58	dnaN	MW198878
57	S. Weltevreden	LB58	hemD	MW198879
58	S. Weltevreden	LB58	purE	MW198880
59	S. Weltevreden	LB58	sucA	MW198881
60	S. Weltevreden	LB58	thrA	MW198882
61	S. London	LB60	aroC	MW198883
62	S. London	LB60	dnaN	MW198884
63	S. London	LB60	hemD	MW198885
64	S. London	LB60	purE	MW198886
65	S. London	LB60	sucA	MW198887
66	S. London	LB60	thrA	MW198888
67	S. Weltevreden	LB68	aroC	MW198889
68	S. Weltevreden	LB68	dnaN	MW198890
69	S. Weltevreden	LB68	hemD	MW198891
70	S. Weltevreden	LB68	purE	MW198892
71	S. Weltevreden	LB68	sucA	MW198893
72	S. Weltevreden	LB68	thrA	MW198894
73	S. London	LCH18	aroC	MW198895
74	S. London	LCH18	dnaN	MW198896
75	S. London	LCH18	hemD	MW198897
76	S. London	LCH18	purE	MW198898
77	S. London	LCH18	sucA	MW198899
78	S. London	LCH18	thrA	MW198900
79	S. Weltevreden	LCH23	aroC	MW198901
80	S. Weltevreden	LCH23	dnaN	MW198902
81	S. Weltevreden	LCH23	hemD	MW198903
82	S. Weltevreden	LCH23	purE	MW198904
83	S. Weltevreden	LCH23	sucA	MW198905
84	S. Weltevreden	LCH23	thrA	MW198906
85	S. Typhimurium	LCH26	aroC	MW198907
86	S. Typhimurium	LCH26	dnaN	MW198908
87	S. Typhimurium	LCH26	hemD	MW198909
88	S. Typhimurium	LCH26	purE	MW198910
89	S. Typhimurium	LCH26	sucA	MW198911
90	S. Typhimurium	LCH26	thrA	MW198912
91	S. Corvallis	LCH45	aroC	MW198913
92	S. Corvallis	LCH45	dnaN	MW198914
93	S. Corvallis	LCH45	hemD	MW198915
94	S. Corvallis	LCH45	purE	MW198916
95	S. Corvallis	LCH45	sucA	MW198917
96	S. Corvallis	LCH45	thrA	MW198918
97	S. Rissen	LCH50	aroC	MW198919
98	S. Rissen	LCH50	dnaN	MW198920
99	S. Rissen	LCH50	hemD	MW198921
100	S. Rissen	LCH50	hisD	MW198922
101	S. Rissen	LCH50	purE	MW198923
102	S. Rissen	LCH50	sucA	MW198924
103	S. Rissen	LCH50	thrA	MW198925
104	S. Rissen	LPO01	aroC	MW198926
105	S. Rissen	LPO01	dnaN	MW198927
106	S. Rissen	LPO01	hemD	MW198928
107	S. Rissen	LPO01	purE	MW198929
108	S. Rissen	LPO01	sucA	MW198930
109	S. Rissen	LPO01	thrA	MW198931
110	S. London	LPO12	aroC	MW198932
111	S. London	LPO12	dnaN	MW198933
112	S. London	LPO12	hemD	MW198934
113	S. London	LPO12	purE	MW198935
114	S. London	LPO12	sucA	MW198936
115	S. London	LPO12	thrA	MW198937
116	S. London	LPO42	aroC	MW198938
117	S. London	LPO42	dnaN	MW198939
118	S. London	LPO42	hemD	MW198940
119	S. London	LPO42	purE	MW198941
120	S. London	LPO42	sucA	MW198942
121	S. London	LPO42	thrA	MW198943
122	S. Typhimurium	LPO58	aroC	MW198944
123	S. Typhimurium	LPO58	dnaN	MW198945
124	S. Typhimurium	LPO58	hemD	MW198946
125	S. Typhimurium	LPO58	purE	MW198947
126	S. Typhimurium	LPO58	sucA	MW198948
127	S. Typhimurium	LPO58	thrA	MW198949
128	S. London	LPO71	aroC	MW198950
129	S. London	LPO71	dnaN	MW198951
130	S. London	LPO71	hemD	MW198952
131	S. London	LPO71	purE	MW198953
132	S. London	LPO71	sucA	MW198954
133	S. London	LPO71	thrA	MW198955
134	S. Typhimurium	LPO76	aroC	MW198956
135	S. Typhimurium	LPO76	dnaN	MW198957
136	S. Typhimurium	LPO76	hemD	MW198958
137	S. Typhimurium	LPO76	purE	MW198959
138	S. Typhimurium	LPO76	sucA	MW198960
139	S. Typhimurium	LPO76	thrA	MW198961
140	S. Corvallis	LPO86	aroC	MW198962
141	S. Corvallis	LPO86	dnaN	MW198963
142	S. Corvallis	LPO86	hemD	MW198964
143	S. Corvallis	LPO86	purE	MW198965
144	S. Corvallis	LPO86	sucA	MW198966
145	S. Corvallis	LPO86	thrA	MW198967
146	S. Anatum	LPO88	aroC	MW198968
147	S. Anatum	LPO88	dnaN	MW198969
148	S. Anatum	LPO88	hemD	MW198970
149	S. Anatum	LPO88	purE	MW198971
150	S. Anatum	LPO88	sucA	MW198972
151	S. Anatum	LPO88	thrA	MW198973
152	S. Typhimurium	TB04	aroC	MW198974
153	S. Typhimurium	TB04	dnaN	MW198975
154	S. Typhimurium	TB04	hemD	MW198976
155	S. Typhimurium	TB04	purE	MW198977
156	S. Typhimurium	TB04	sucA	MW198978
157	S. Typhimurium	TB04	thrA	MW198979
158	S. Weltevreden	TB12	aroC	MW198980
159	S. Weltevreden	TB12	dnaN	MW198981
160	S. Weltevreden	TB12	hemD	MW198982
161	S. Weltevreden	TB12	hisD	MW198983
162	S. Weltevreden	TB12	purE	MW198984
163	S. Weltevreden	TB12	sucA	MW198985
164	S. Weltevreden	TB12	thrA	MW198986
165	S. Weltevreden	TB20	aroC	MW198987
166	S. Weltevreden	TB20	dnaN	MW198988
167	S. Weltevreden	TB20	hemD	MW198989
168	S. Weltevreden	TB20	purE	MW198990
169	S. Weltevreden	TB20	sucA	MW198991
170	S. Weltevreden	TB20	thrA	MW198992
171	S. Corvallis	TB21	aroC	MW198993
172	S. Corvallis	TB21	dnaN	MW198994
173	S. Corvallis	TB21	hemD	MW198995
174	S. Corvallis	TB21	purE	MW198996
175	S. Corvallis	TB21	sucA	MW198997
176	S. Corvallis	TB21	thrA	MW198998
177	S. Corvallis	TCH02	aroC	MW198999
178	S. Corvallis	TCH02	dnaN	MW199000
179	S. Corvallis	TCH02	hemD	MW199001
180	S. Corvallis	TCH02	purE	MW199002
181	S. Corvallis	TCH02	sucA	MW199003
182	S. Corvallis	TCH02	thrA	MW199004
183	S. Corvallis	TCH11	aroC	MW199005
184	S. Corvallis	TCH11	dnaN	MW199006
185	S. Corvallis	TCH11	hemD	MW199007
186	S. Corvallis	TCH11	purE	MW199008
187	S. Corvallis	TCH11	sucA	MW199009
188	S. Corvallis	TCH11	thrA	MW199010
189	S. Anatum	TPO04	aroC	MW199011
190	S. Anatum	TPO04	dnaN	MW199012
191	S. Anatum	TPO04	hemD	MW199013
192	S. Anatum	TPO04	purE	MW199014
193	S. Anatum	TPO04	sucA	MW199015
194	S. Anatum	TPO04	thrA	MW199016
195	S. Rissen	TPO07	aroC	MW199017
196	S. Rissen	TPO07	dnaN	MW199018
197	S. Rissen	TPO07	hemD	MW199019
198	S. Rissen	TPO07	hisD	MW199020
199	S. Rissen	TPO07	purE	MW199021
200	S. Rissen	TPO07	sucA	MW199022
201	S. Rissen	TPO07	thrA	MW199023
202	S. Give	TPO11	aroC	MW199024
203	S. Give	TPO11	dnaN	MW199025
204	S. Give	TPO11	hemD	MW199026
205	S. Give	TPO11	purE	MW199027
206	S. Give	TPO11	sucA	MW199028
207	S. Give	TPO11	thrA	MW199029
208	S. Typhimurium	TPO13	aroC	MW199030
209	S. Typhimurium	TPO13	dnaN	MW199031
210	S. Typhimurium	TPO13	hemD	MW199032
211	S. Typhimurium	TPO13	purE	MW199033
212	S. Typhimurium	TPO13	sucA	MW199034
213	S. Typhimurium	TPO13	thrA	MW199035
214	S. London	TPO17	aroC	MW199036
215	S. London	TPO17	dnaN	MW199037
216	S. London	TPO17	hemD	MW199038
217	S. London	TPO17	purE	MW199039
218	S. London	TPO17	sucA	MW199040
219	S. London	TPO17	thrA	MW199041
220	S. Rissen	TPO23	aroC	MW199042
221	S. Rissen	TPO23	dnaN	MW199043
222	S. Rissen	TPO23	hemD	MW199044
223	S. Rissen	TPO23	purE	MW199045
224	S. Rissen	TPO23	sucA	MW199046
225	S. Rissen	TPO23	thrA	MW199047
226	S. London	TPO24	aroC	MW199048
227	S. London	TPO24	dnaN	MW199049
228	S. London	TPO24	hemD	MW199050
229	S. London	TPO24	purE	MW199051
230	S. London	TPO24	sucA	MW199052
231	S. London	TPO24	thrA	MW199053
