# Supplementary material for: Molecular evidence for cross boundary spread of Salmonella spp. in meat sold at retail markets in the middle Mekong basin area
Source: PeerJ. 2021 May 3;9:e11255. doi: 10.7717/peerj.11255 (PMC8101457; doi:10.7717/peerj.11255)
Supplement: Table S2 [file peerj-09-11255-s003.xlsx]

## Sheet: Sheet1
ID	Date	Location	Market/District	meat type	X	Y	Positive	AMP	AMC	C	CIP	CTX	NA	NOR	S	SXT	TE	MDR	Group	O Antiserum	Phase 1	Phase 2	Serotyope	ABO Pattern
LPO-01	2019-02-05	VTE, Laos	Nonkhor	Pork	17.9675	102.661	1	0	0	1	0	0	0	0	1	1	1	4	C	6,7	f,g	-	S. Rissen	C/S/SXT/TE
LPO-02	2019-02-05	VTE, Laos	Nonkhor	Pork	17.9675	102.661	1	1	0	0	0	0	0	0	1	1	1	4	E	3,10	l,v	1,6	S. London	AMP/S/SXT/TE
LPO-03	2019-02-05	VTE, Laos	Nonkhor	Pork	17.9675	102.661	1	1	0	0	0	0	0	0	1	1	1	4	G	13,23	i	l,w	S. Kedougou	AMP/S/SXT/TE
LPO-04	2019-02-05	VTE, Laos	Nonkhor	Pork	17.9675	102.661	1	0	0	0	0	0	0	0	0	0	1	1	E	3,10	l,v	1,6	S. London	TE
LPO-05	2019-02-05	VTE, Laos	Nonkhor	Pork	17.9675	102.661	1	1	0	0	0	0	0	0	0	1	1	3	E	3,10,15	g,m,s	-	S. Amsterdam	AMP/SXT/TE
LPO-06	2019-02-05	VTE, Laos	Nonkhor	Pork	17.9675	102.661	1	1	0	0	0	0	0	0	1	1	1	4	G	13,23	i	l,w	S. Kedougou	AMP/S/SXT/TE
LPO-07	2019-02-05	VTE, Laos	Nonkhor	Pork	17.9675	102.661	1	1	0	1	0	0	0	0	0	1	1	4	E	3,10	l,v	1,6	S. London	AMP/C/SXT/TE
LPO-08	2019-02-05	VTE, Laos	Nonkhor	Pork	17.9675	102.661	1	1	0	1	0	0	0	0	1	1	1	5	G	13,23	i	l,w	S. Kedougou	AMP/C/S/SXT/TE
LPO-09	2019-02-05	VTE, Laos	Nonkhor	Pork	17.9675	102.661	1	0	0	0	0	0	0	0	0	0	1	1	E	3,10	l,v	1,6	S. London	TE
LPO-10	2019-02-05	VTE, Laos	Nonkhor	Pork	17.9675	102.661	1	1	1	0	0	0	0	0	1	1	1	5	G	13,23	f,g	-	S. Havana	AMP/AMC/S/SXT/TE
LPO-11	2019-02-05	VTE, Laos	Nonkhor	Pork	17.9675	102.661	1	1	0	0	0	0	0	0	1	1	1	4	G	13,23	i	l,w	S. Kedougou	AMP/S/SXT/TE
LPO-12	2019-02-05	VTE, Laos	Nonkhor	Pork	17.9675	102.661	1	0	0	0	0	0	0	0	0	0	0	0	E	3,10	l,v	1,6	S. London	0
LPO-13	2019-02-05	VTE, Laos	Nonkhor	Pork	17.9675	102.661	1	0	0	0	0	0	0	0	0	0	1	1	E	3,10	l,v	1,6	S. London	TE
LPO-14	2019-02-05	VTE, Laos	Nonkhor	Pork	17.9675	102.661	1	0	0	0	0	0	0	0	0	1	1	2	G	13,23	i	l,w	S. Kedougou	SXT/TE
LPO-15	2019-02-05	VTE, Laos	Nonkhor	Pork	17.9675	102.661	1	0	0	0	0	0	0	0	0	0	1	1	E	3,10	l,v	1,6	S. London	TE
LPO-16	2019-02-05	VTE, Laos	Nonkhor	Pork	17.9675	102.661	0
LPO-17	2019-02-05	VTE, Laos	Nonkhor	Pork	17.9675	102.661	1	0	0	0	0	0	0	0	0	0	1	1	C	8,20	Z4Z23	1,6	S. Planckendael	TE
LPO-18	2019-02-05	VTE, Laos	Nonkhor	Pork	17.9675	102.661	1	1	0	0	0	0	0	0	0	0	1	2	E	3,10	e,h	1,6	S. Anatum	AMP/TE
LPO-19	2019-02-05	VTE, Laos	Nonkhor	Pork	17.9675	102.661	1	1	0	0	0	0	0	0	1	1	1	4	G	13,23	i	l,w	S. Kedougou	AMP/S/SXT/TE
LPO-20	2019-02-05	VTE, Laos	Nonkhor	Pork	17.9675	102.661	1	1	0	0	0	0	0	0	1	1	1	4	G	13,23	i	l,w	S. Kedougou	AMP/S/SXT/TE
LPO-21	2019-03-05	VTE, Laos	Khuadin	Pork	17.9639	102.617	1	1	0	0	0	0	0	0	1	1	1	4	E	3,10	l,v	1,7	S. Give	AMP/S/SXT/TE
LPO-22	2019-03-05	VTE, Laos	Khuadin	Pork	17.9639	102.617	1	0	0	0	0	0	0	0	0	0	0	0	E	3,10	l,v	1,6	S. London	0
LPO-23	2019-03-05	VTE, Laos	Khuadin	Pork	17.9639	102.617	1	0	0	0	0	0	1	0	0	0	0	1	E	3,10	l,v	1,7	S. Give	NA
LPO-24	2019-03-05	VTE, Laos	Khuadin	Pork	17.9639	102.617	1	1	0	1	0	0	0	0	0	1	1	4	E	3,10	l,v	1,6	S. London	AMP/C/SXT/TE
LPO-25	2019-03-05	VTE, Laos	Khuadin	Pork	17.9639	102.617	1	0	0	0	0	0	1	0	0	0	0	1	E	3,10	l,v	1,7	S. Give	NA
LPO-26	2019-03-05	VTE, Laos	Khuadin	Pork	17.9639	102.617	1	0	0	0	0	0	0	0	0	0	1	1	E	3,10	l,v	1,6	S. London	TE
LPO-27	2019-03-05	VTE, Laos	Khuadin	Pork	17.9639	102.617	1	0	0	0	0	0	0	0	1	0	1	2	C	8,20	Z4Z23	-	S. Corvallis	S/TE
LPO-28	2019-03-05	VTE, Laos	Khuadin	Pork	17.9639	102.617	1	0	0	0	0	0	1	0	0	0	0	1	E	3,10	l,v	1,6	S. London	NA
LPO-29	2019-03-05	VTE, Laos	Khuadin	Pork	17.9639	102.617	1	0	0	0	0	0	0	0	0	0	1	1	E	3,10	l,v	1,6	S. London	TE
LPO-30	2019-03-05	VTE, Laos	Khuadin	Pork	17.9639	102.617	1	0	0	0	0	0	0	0	0	0	1	1	E	3,10	l,v	1,6	S. London	TE
LPO-31	2019-03-05	VTE, Laos	Khuadin	Pork	17.9639	102.617	1	0	0	1	0	0	0	0	0	1	1	3	E	3,10	e,h	l,w	S. Meleagridis	C/SXT/TE
LPO-32	2019-03-05	VTE, Laos	Khuadin	Pork	17.9639	102.617	0
LPO-33	2019-03-05	VTE, Laos	Khuadin	Pork	17.9639	102.617	0
LPO-34	2019-03-05	VTE, Laos	Khuadin	Pork	17.9639	102.617	0
LPO-35	2019-03-05	VTE, Laos	Khuadin	Pork	17.9639	102.617	1	0	0	0	0	0	0	0	0	0	0	0	E	3,10,15	g,m,s	-	S. Amsterdam	0
LPO-36	2019-03-05	VTE, Laos	Khuadin	Pork	17.9639	102.617	1	0	0	0	0	0	0	0	0	0	1	1	E	3,10,15	l,v	1,6	S. London	TE
LPO-37	2019-03-05	VTE, Laos	Khuadin	Pork	17.9639	102.617	1	0	0	0	0	0	0	0	0	0	0	0	G	13,23	f,g	-	S. Havana	0
LPO-38	2019-03-05	VTE, Laos	Khuadin	Pork	17.9639	102.617	1	0	0	0	0	0	0	0	0	1	0	1	E	3,10,15	l,v	1,6	S. London	SXT
LPO-39	2019-03-05	VTE, Laos	Khuadin	Pork	17.9639	102.617	1	0	0	0	0	0	0	0	0	0	0	0	E	3,10,15	l,v	1,6	S. London	0
LPO-40	2019-03-05	VTE, Laos	Khuadin	Pork	17.9639	102.617	1	1	0	0	0	0	0	0	1	1	1	4	E	3,10,15	l,v	1,6	S. London	AMP/S/SXT/TE
LPO-41	2019-04-08	VTE, Laos	Lao-Aussi	Pork	18.021	102.548	1	0	0	0	0	0	0	0	0	1	0	1	E	3,10,15	l,v	1,6	S. London	SXT
LPO-42	2019-04-08	VTE, Laos	Lao-Aussi	Pork	18.021	102.548	1	0	0	0	0	0	0	0	0	0	0	0	E	3,10,15	l,v	1,6	S. London	0
LPO-43	2019-04-08	VTE, Laos	Lao-Aussi	Pork	18.021	102.548	1	0	0	0	0	0	0	0	0	0	1	1	E	3,10,15	l,v	1,6	S. London	TE
LPO-44	2019-04-08	VTE, Laos	Lao-Aussi	Pork	18.021	102.548	1	0	0	0	0	0	0	0	0	0	1	1	E	3,10,15	l,v	1,6	S. London	TE
LPO-45	2019-04-08	VTE, Laos	Lao-Aussi	Pork	18.021	102.548	0
LPO-46	2019-04-08	VTE, Laos	Lao-Aussi	Pork	18.021	102.548	0
LPO-47	2019-04-08	VTE, Laos	Lao-Aussi	Pork	18.021	102.548	0
LPO-49	2019-04-08	VTE, Laos	Lao-Aussi	Pork	18.021	102.548	0
LPO-50	2019-04-08	VTE, Laos	Lao-Aussi	Pork	18.021	102.548	0
LPO-51	2019-04-08	VTE, Laos	Lao-Aussi	Pork	18.021	102.548	1	1	0	0	0	0	0	0	0	0	1	2	E	3,10,15	l,v	1,6	S. London	AMP/TE
LPO-52	2019-04-08	VTE, Laos	Lao-Aussi	Pork	18.021	102.548	1	0	0	0	0	0	0	0	0	0	1	1	E	3,10,15	l,v	1,6	S. London	TE
LPO-53	2019-04-08	VTE, Laos	Lao-Aussi	Pork	18.021	102.548	1	0	0	0	0	0	0	0	0	0	1	1	E	3,10,15	l,v	1,6	S. London	TE
LPO-54	2019-04-08	VTE, Laos	Lao-Aussi	Pork	18.021	102.548	1	0	0	0	0	0	0	0	0	0	0	0	E	3,10,15	l,v	1,6	S. London	0
LPO-55	2019-04-08	VTE, Laos	Lao-Aussi	Pork	18.021	102.548	1	0	0	0	0	0	0	0	0	0	1	1	E	3,10,15	l,v	1,6	S. London	TE
LPO-56	2019-04-08	VTE, Laos	Lao-Aussi	Pork	18.021	102.548	1	0	0	0	0	0	0	0	0	0	1	1	E	3,10,15	l,v	1,6	S. London	TE
LPO-57	2019-04-08	VTE, Laos	Lao-Aussi	Pork	18.021	102.548	1	1	1	1	0	0	0	0	0	0	1	4	E	3,10,15	l,v	1,6	S. London	AMP/AMC/C/TE
LPO-58	2019-04-08	VTE, Laos	Lao-Aussi	Pork	18.021	102.548	1	0	0	0	0	0	0	0	0	0	0	0	E	3,10,15	l,v	1,6	S. London	0
LPO-59	2019-04-08	VTE, Laos	Lao-Aussi	Pork	18.021	102.548	0
LPO-63	2019-05-06	VTE, Laos	Thongkhankham	Pork	17.9741	102.607	1	0	0	0	0	0	0	0	0	1	1	2	C	8,20	e,h	1,2	S. Newport	SXT/TE
LPO-65	2019-05-06	VTE, Laos	Thongkhankham	Pork	17.9741	102.607	1	0	0	0	0	0	0	0	0	0	0	0	B	4,5	d	1,2	S. Typhimurium	0
LPO-67	2019-05-06	VTE, Laos	Thongkhankham	Pork	17.9741	102.607	1	1	0	1	0	0	0	0	0	0	1	3	C	8,20	r	z6	S. Altona	AMP/C/TE
LPO-68	2019-05-06	VTE, Laos	Thongkhankham	Pork	17.9741	102.607	1	0	0	0	0	0	0	0	0	1	1	2	E	3,10	e,h	l,w	S. Meleagridis	SXT/TE
LPO-69	2019-05-06	VTE, Laos	Thongkhankham	Pork	17.9741	102.607	1	1	0	0	0	0	0	0	0	0	1	2	C	8.2	r	Z6	S. Altona	AMP/TE
LPO-70	2019-05-06	VTE, Laos	Thongkhankham	Pork	17.9741	102.607	1	0	0	0	0	0	0	0	0	0	0	0	E	3,10	l,v	1,6	S. London	0
LPO-71	2019-05-06	VTE, Laos	Thongkhankham	Pork	17.9741	102.607	1	0	0	0	0	0	0	0	0	0	0	0	C	8,20	Z4Z23	Z6	S. Goma	0
LPO-73	2019-05-06	VTE, Laos	Thongkhankham	Pork	17.9741	102.607	0
LPO-74	2019-05-06	VTE, Laos	Thongkhankham	Pork	17.9741	102.607	1	1	0	1	0	0	0	0	0	1	1	4	E	3,10	e,h	l,w	S. Meleagridis	AMP/C/SXT/TE
LPO-75	2019-05-06	VTE, Laos	Thongkhankham	Pork	17.9741	102.607	1	1	0	1	0	0	0	0	0	1	1	4	E	3,10	d	l,w	S. Brimingham	AMP/C/SXT/TE
LPO-77	2019-05-06	VTE, Laos	Thongkhankham	Pork	17.9741	102.607	0
LPO-78	2019-05-06	VTE, Laos	Thongkhankham	Pork	17.9741	102.607	1	1	0	1	0	0	0	0	0	0	1	3	E	3,10	l,v	1,6	S. London	AMP/C/TE
LPO-79	2019-05-06	VTE, Laos	Thongkhankham	Pork	17.9741	102.607	0
LPO-80	2019-05-06	VTE, Laos	Thongkhankham	Pork	17.9741	102.607	0
LPO-81	2019-05-06	VTE, Laos	Thongkhankham	Pork	17.9741	102.607	1	1	0	1	0	0	1	0	0	1	1	5	E	3,10	l,v	1,6	S. London	AMP/C/NA/SXT/TE
LPO-82	2019-05-20	VTE, Laos	Phonsavang	Pork	17.9999	102.626	0
LPO-83	2019-05-20	VTE, Laos	Phonsavang	Pork	17.9999	102.626	0
LPO-84	2019-05-20	VTE, Laos	Phonsavang	Pork	17.9999	102.626	1	0	0	0	0	0	0	0	0	0	0	0	B	4,5	i	1,2	S. Typhimurium	0
LPO-85	2019-05-20	VTE, Laos	Phonsavang	Pork	17.9999	102.626	0
LPO-86	2019-05-20	VTE, Laos	Phonsavang	Pork	17.9999	102.626	1	1	0	1	0	0	0	0	0	1	1	4	C	8,20	Z4Z23	-	S. Corvallis	AMP/C/SXT/TE
LPO-87	2019-05-20	VTE, Laos	Phonsavang	Pork	17.9999	102.626	1	1	0	1	0	0	0	0	0	1	1	4	I	16	b	e,n,x	S. Hvittingfoss	AMP/C/SXT/TE
LPO-88	2019-05-20	VTE, Laos	Phonsavang	Pork	17.9999	102.626	1	1	0	1	0	0	0	0	1	0	1	4	E	3,10	l,v	1,7	S. Give	AMP/C/S/TE
LPO-89	2019-05-20	VTE, Laos	Phonsavang	Pork	17.9999	102.626	0
LPO-90	2019-05-20	VTE, Laos	Phonsavang	Pork	17.9999	102.626	0
LPO-91	2019-05-20	VTE, Laos	Phonsavang	Pork	17.9999	102.626	1	1	0	1	0	1	0	0	1	0	1	5	C	6,7	f,g	-	S. Rissen	AMP/C/CTX/S/TE
LPO-92	2019-05-20	VTE, Laos	Phonsavang	Pork	17.9999	102.626	1	1	0	0	0	0	0	0	0	1	1	3	C	6,7	f,g	-	S. Rissen	AMP/SXT/TE
LPO-93	2019-05-20	VTE, Laos	Phonsavang	Pork	17.9999	102.626	1	1	0	0	0	0	0	0	0	1	1	3	I	16	b	e,n,x	S. Hvittingfoss	AMP/SXT/TE
LPO-94	2019-05-20	VTE, Laos	Phonsavang	Pork	17.9999	102.626	0
LPO-95	2019-05-20	VTE, Laos	Phonsavang	Pork	17.9999	102.626	0
LPO-96	2019-05-20	VTE, Laos	Phonsavang	Pork	17.9999	102.626	1	1	0	1	0	0	1	0	1	1	1	6	G	13,23	i	l,w	S. Kedougou	AMP/C/NA/S/SXT/TE
LPO-97	2019-05-20	VTE, Laos	Phonsavang	Pork	17.9999	102.626	0
LPO-98	2019-05-20	VTE, Laos	Phonsavang	Pork	17.9999	102.626	1	1	0	1	0	0	1	0	1	1	1	6	C	8,20	Z4Z23	-	S. Corvallis	AMP/C/NA/S/SXT/TE
LPO-99	2019-05-20	VTE, Laos	Phonsavang	Pork	17.9999	102.626	1	1	0	1	0	0	1	0	1	1	1	6	C	8,20	Z4Z23	-	S. Corvallis	AMP/C/NA/S/SXT/TE
LPO-100	2019-05-20	VTE, Laos	Phonsavang	Pork	17.9999	102.626	0
LPO-101	2019-05-20	VTE, Laos	Phonsavang	Pork	17.9999	102.626	1	0	0	0	0	0	0	0	0	1	1	2	E	3,10	e,h	1,6	S. Anatum	SXT/TE
LCH01	2019-02-11	VTE, Laos	Nonkhor	Chicken	17.9675	102.661	0
LCH02	2019-02-11	VTE, Laos	Nonkhor	Chicken	17.9675	102.661	1	0	0	0	0	0	0	0	0	0	0	0	C	8,20	z4z23	-	S. Corvallis	0
LCH03	2019-02-11	VTE, Laos	Nonkhor	Chicken	17.9675	102.661	1	0	0	0	0	0	0	0	0	0	0	0	C	8,20	z4z23	-	S. Corvallis	0
LCH04	2019-02-11	VTE, Laos	Nonkhor	Chicken	17.9675	102.661	1	0	0	0	0	0	0	0	0	0	0	0	C	8,20	z4z23	-	S. Corvallis	0
LCH05	2019-03-05	VTE, Laos	Nonkhor	Chicken	17.9675	102.661	0
LCH06	2019-03-05	VTE, Laos	Nonkhor	Chicken	17.9675	102.661	1	0	0	0	0	0	0	0	0	1	1	2	OMC	35	m,t	-	S. Monschui	SXT/TE
LCH07	2019-03-05	VTE, Laos	Nonkhor	Chicken	17.9675	102.661	0
LCH08	2019-03-05	VTE, Laos	Nonkhor	Chicken	17.9675	102.661	1	0	0	0	0	0	1	0	0	0	0	1	C	8,20	z4z23	-	S. Corvallis	NA
LCH09	2019-03-05	VTE, Laos	Nonkhor	Chicken	17.9675	102.661	0
LCH10	2019-03-05	VTE, Laos	Nonkhor	Chicken	17.9675	102.661	1	0	0	0	0	0	0	0	0	0	0	0	C	6,7	d	l,w	S. Livingstone	0
LCH11	2019-03-05	VTE, Laos	Nonkhor	Chicken	17.9675	102.661	0
LCH12	2019-03-05	VTE, Laos	Nonkhor	Chicken	17.9675	102.661	1	0	0	0	0	0	0	0	1	0	1	2	C	8,20	z4z23	-	S. Corvallis	S/TE
LCH13	2019-03-05	VTE, Laos	Nonkhor	Chicken	17.9675	102.661	0
LCH14	2019-03-05	VTE, Laos	Nonkhor	Chicken	17.9675	102.661	1	0	0	0	0	0	0	0	0	0	0	0	D	9,12	l,z13	1,5	S. Itami	0
LCH15	2019-03-05	VTE, Laos	Nonkhor	Chicken	17.9675	102.661	0
LCH16	2019-03-05	VTE, Laos	Nonkhor	Chicken	17.9675	102.661	1	0	0	0	0	0	0	0	0	0	0	0	D	9,12	l,z13	1,5	S. Itami	0
LCH17	2019-03-05	VTE, Laos	Nonkhor	Chicken	17.9675	102.661	1	0	0	0	0	0	0	0	0	0	0	0	B	4,5	i	1,2	S. Typhimurium	0
LCH18	2019-03-05	VTE, Laos	Nonkhor	Chicken	17.9675	102.661	0
LCH19	2019-03-05	VTE, Laos	Nonkhor	Chicken	17.9675	102.661	0
LCH20	2019-03-05	VTE, Laos	Nonkhor	Chicken	17.9675	102.661	1	1	1	0	0	1	0	0	0	0	1	4	C	8,20	z4z23	-	S. Corvallis	AMP/AMC/CTX/TE
LCH21	2019-03-16	VTE, Laos	Lao-Aussi	Chicken	18.021	102.548	1	1	0	0	0	0	0	0	1	1	1	4	B	4	f,g,s	1,5 (-)	S. Agona	AMP/S/SXT/TE
LCH22	2019-03-16	VTE, Laos	Lao-Aussi	Chicken	18.021	102.548	0
LCH23	2019-03-16	VTE, Laos	Lao-Aussi	Chicken	18.021	102.548	0
LCH24	2019-03-16	VTE, Laos	Lao-Aussi	Chicken	18.021	102.548	0
LCH25	2019-03-16	VTE, Laos	Lao-Aussi	Chicken	18.021	102.548	1	1	0	0	0	0	0	0	1	1	1	4	B	4	f,g,s	1,5 (-)	S. Agona	AMP/S/SXT/TE
LCH26	2019-03-16	VTE, Laos	Lao-Aussi	Chicken	18.021	102.548	1	0	0	0	0	0	0	0	0	0	1	1	E	3,10,15	l,v	1,6	S. London	TE
LCH27	2019-03-16	VTE, Laos	Lao-Aussi	Chicken	18.021	102.548	0
LCH29	2019-03-16	VTE, Laos	Phonsavang	Chicken	17.9999	102.626	0
LCH31	2019-03-16	VTE, Laos	Phonsavang	Chicken	17.9999	102.626	0
LCH32	2019-03-16	VTE, Laos	Phonsavang	Chicken	17.9999	102.626	1	0	0	0	0	0	0	0	0	0	0	0	C	8,20	y	1,5	S. Brunei	0
LCH33	2019-03-16	VTE, Laos	Phonsavang	Chicken	17.9999	102.626	1	0	0	0	0	0	0	0	0	0	0	0	B	4,5	i	1,2	S. Weltevreden	0
LCH34	2019-03-16	VTE, Laos	Phonsavang	Chicken	17.9999	102.626	1	1	0	0	0	0	0	0	0	1	1	3	E	3,10	f,g	1,6	S. Regent	AMP/SXT/TE
LCH35	2019-03-16	VTE, Laos	Phonsavang	Chicken	17.9999	102.626	1	0	0	0	0	0	0	0	0	0	0	0	C	8,20	z4z23	-	S. Corvallis	0
LCH36	2019-04-08	VTE, Laos	Lao-Aussi	Chicken	18.021	102.548	0
LCH37	2019-04-08	VTE, Laos	Lao-Aussi	Chicken	18.021	102.548	1	1	0	0	0	0	0	0	0	0	0	1	B	4,5	d	1,2	S. Typhimurium	AMP
LCH38	2019-04-08	VTE, Laos	Lao-Aussi	Chicken	18.021	102.548	1	0	0	0	0	0	0	0	0	0	0	0	C	8,20	z4z23	-	S. Corvallis	0
LCH39	2019-04-08	VTE, Laos	Lao-Aussi	Chicken	18.021	102.548	0
LCH40	2019-05-06	VTE, Laos	Thongkhankham	Chicken	17.9741	102.607	0
LCH41	2019-05-06	VTE, Laos	Thongkhankham	Chicken	17.9741	102.607	1	0	0	0	0	0	1	0	0	0	0	1	C	6,7	e,h	1,5	S. Lomita	NA
LCH42	2019-05-06	VTE, Laos	Thongkhankham	Chicken	17.9741	102.607	1	0	0	0	0	0	0	0	0	0	0	0	C	8,20	z4z23	-	S. Corvallis	0
LCH43	2019-05-06	VTE, Laos	Thongkhankham	Chicken	17.9741	102.607	1	0	0	0	0	0	0	0	0	0	0	0	C	8,20	z4z23	-	S. Corvallis	0
LCH44	2019-05-06	VTE, Laos	Thongkhankham	Chicken	17.9741	102.607	1	1	0	0	0	0	0	0	1	0	0	2	C	8,20	z4z23	-	S. Corvallis	AMP/S
LCH45	2019-05-06	VTE, Laos	Thongkhankham	Chicken	17.9741	102.607	0
LCH46	2019-05-06	VTE, Laos	Thongkhankham	Chicken	17.9741	102.607	1	0	0	0	0	0	0	0	0	0	0	0	C	8,20	z4z23	-	S. Corvallis	0
LCH47	2019-05-06	VTE, Laos	Thongkhankham	Chicken	17.9741	102.607	1	0	0	0	0	0	0	0	0	0	0	0	C	8,20	z4z23	-	S. Corvallis	0
LCH48	2019-05-06	VTE, Laos	Thongkhankham	Chicken	17.9741	102.607	1	0	0	0	0	0	0	0	0	0	0	0	C	8,20	z4z23	-	S. Corvallis	0
LCH49	2019-05-06	VTE, Laos	Thongkhankham	Chicken	17.9741	102.607	0
LCH50	2019-05-06	VTE, Laos	Thongkhankham	Chicken	17.9741	102.607	1	0	0	1	0	0	0	0	0	1	1	3	C	6,7	I,w	1,2	S. Gabon	C/SXT/TE
LCH51	2019-05-06	VTE, Laos	Thongkhankham	Chicken	17.9741	102.607	1	0	0	0	0	0	0	0	0	0	0	0	C	8,20	z4z23	-	S. Corvallis	0
LCH52	2019-05-06	VTE, Laos	Thongkhankham	Chicken	17.9741	102.607	0
LCH53	2019-05-06	VTE, Laos	Thongkhankham	Chicken	17.9741	102.607	1	0	0	0	0	0	0	0	0	0	0	0	C	6,7	f,g	-	S. Rissen	0
LCH54	2019-05-06	VTE, Laos	Thongkhankham	Chicken	17.9741	102.607	0
LCH55	2019-05-06	VTE, Laos	Thongkhankham	Chicken	17.9741	102.607	1	0	0	0	0	0	0	0	0	0	0	0	C	7,8,20	z4z23	-	S. Corvallis	0
LCH56	2019-05-20	VTE, Laos	Phonsavang	Chicken	17.9999	102.626	1	1	0	1	0	0	1	0	0	1	1	5	D	9	l,w	1,7	S. Kapemba	AMP/C/NA/SXT/TE
LCH58	2019-05-20	VTE, Laos	Phonsavang	Chicken	17.9999	102.626	1	1	0	0	0	0	0	0	0	0	1	2	G	13,23	i	l,w	S. Kedougou	AMP/TE
LCH59	2019-05-20	VTE, Laos	Phonsavang	Chicken	17.9999	102.626	1	0	0	0	0	0	0	0	0	0	0	0	C	8,20	z4z23	Z6	S. Corvallis	0
LCH60	2019-05-20	VTE, Laos	Phonsavang	Chicken	17.9999	102.626	0
LCH61	2019-05-20	VTE, Laos	Phonsavang	Chicken	17.9999	102.626	1	0	0	0	0	0	0	0	0	0	0	0	C	8,20	z4z23	-	S. Corvallis	0
LCH62	2019-05-20	VTE, Laos	Phonsavang	Chicken	17.9999	102.626	0
LCH63	2019-05-20	VTE, Laos	Phonsavang	Chicken	17.9999	102.626	1	0	0	0	0	0	0	0	0	0	0	0	B	4,5	i	1,2	S. Typhimurium	0
LCH64	2019-05-20	VTE, Laos	Phonsavang	Chicken	17.9999	102.626	1	0	0	0	0	0	0	0	0	0	0	0	B	4,5	i	e,n,x	S. Farsta	0
LCH65	2019-05-20	VTE, Laos	Phonsavang	Chicken	17.9999	102.626	1	0	0	0	0	0	0	0	0	0	0	0	OMC	35	m,t	-	S. Monschui	0
LCH66	2019-05-20	VTE, Laos	Phonsavang	Chicken	17.9999	102.626	1	0	0	0	0	0	0	0	0	0	0	0	OMC	35	m,t	-	S. Monschui	0
LCH67	2019-05-20	VTE, Laos	Phonsavang	Chicken	17.9999	102.626	1	1	1	0	0	0	0	0	0	1	1	4	C	6,7	f,g	-	S. Rissen	AMP/AMC/SXT/TE
LCH68	2019-05-20	VTE, Laos	Phonsavang	Chicken	17.9999	102.626	1	0	0	0	0	0	0	0	0	0	0	0	C	6,7	z10	e,n,z15	S. Mbandaka	0
LCH69	2019-05-20	VTE, Laos	Phonsavang	Chicken	17.9999	102.626	1	0	0	0	0	0	0	0	0	0	0	0	C	8,20	z4z23	-	S. Corvallis	0
LCH72	2019-05-28	VTE, Laos	Khuadin	Chicken	17.9639	102.617	1	0	0	0	0	0	0	0	0	0	0	0	C	6,7	f,g	-	S. Rissen	0
LB 01	2019-02-11	VTE, Laos	Nonkhor	Beef	17.9675	102.661	1	1	0	1	0	0	0	0	0	1	1	4	E	3,10	l,v	1,6	S. London	AMP/C/SXT/TE
LB 02	2019-02-11	VTE, Laos	Nonkhor	Beef	17.9675	102.661	1	1	0	1	0	0	0	0	0	1	1	4	E	3,10,15	l,v	1,6	S. London	AMP/C/SXT/TE
LB 03	2019-02-11	VTE, Laos	Nonkhor	Beef	17.9675	102.661	1	1	0	1	0	0	0	0	0	1	1	4	E	3,10	l,v	1,6	S. London	AMP/C/SXT/TE
LB 04	2019-02-11	VTE, Laos	Nonkhor	Beef	17.9675	102.661	0
LB 05	2019-02-11	VTE, Laos	Nonkhor	Beef	17.9675	102.661	1	0	0	1	0	0	0	0	0	1	1	3	E	3,10	l,v	1,6	S. London	C/SXT/TE
LB 06	2019-02-11	VTE, Laos	Nonkhor	Beef	17.9675	102.661	1	1	0	1	0	0	0	0	0	1	1	4	C	6,7	g,m	1,2,7	S. Montevideo	AMP/C/SXT/TE
LB 07	2019-02-11	VTE, Laos	Nonkhor	Beef	17.9675	102.661	1	0	0	0	0	0	0	0	0	0	1	1	E	3,10,15	l,v	1,6	S. London	TE
LB 08	2019-02-11	VTE, Laos	Nonkhor	Beef	17.9675	102.661	1	1	0	0	0	0	0	0	0	1	1	3	E	3,10,15	l,v	1,6	S. London	AMP/SXT/TE
LB 09	2019-02-11	VTE, Laos	Nonkhor	Beef	17.9675	102.661	1	1	0	1	0	0	0	0	0	0	1	3	E	3,10	l,v	1,6	S. London	AMP/C/TE
LB 10	2019-02-11	VTE, Laos	Nonkhor	Beef	17.9675	102.661	0
LB 11	2019-02-11	VTE, Laos	Nonkhor	Beef	17.9675	102.661	1	0	0	0	0	0	0	0	0	0	0	0	C	8,20	y	1,5	S. Brunei	0
LB 12	2019-02-11	VTE, Laos	Nonkhor	Beef	17.9675	102.661	0
LB 13	2019-03-05	VTE, Laos	Khuadin	Beef	17.9639	102.617	1	1	0	0	0	0	0	0	0	0	1	2	B	4,5	d	1,2	S. Typhimurium	AMP/TE
LB 14	2019-03-05	VTE, Laos	Khuadin	Beef	17.9639	102.617	1	0	0	0	0	0	0	0	0	0	1	1	E	3,10,15	l,v	1,6	S. London	TE
LB 15	2019-03-05	VTE, Laos	Khuadin	Beef	17.9639	102.617	1	0	0	0	0	0	0	0	0	0	1	1	E	3,10,15	l,v	1,6	S. London	TE
LB 16	2019-03-05	VTE, Laos	Khuadin	Beef	17.9639	102.617	1	0	0	0	0	0	0	0	0	0	1	1	E	3,10,15	l,v	1,6	S. London	TE
LB 17	2019-03-05	VTE, Laos	Khuadin	Beef	17.9639	102.617	1	0	0	0	0	0	0	0	0	0	0	0	C	8,20	y	1,5	S. Brunei	0
LB 18	2019-03-05	VTE, Laos	Khuadin	Beef	17.9639	102.617	0
LB 19	2019-03-05	VTE, Laos	Khuadin	Beef	17.9639	102.617	0
LB 20	2019-03-05	VTE, Laos	Khuadin	Beef	17.9639	102.617	0
LB 21	2019-03-05	VTE, Laos	Khuadin	Beef	17.9639	102.617	1	0	1	0	1	0	0	0	0	1	1	4	E	3,10	l,v	1,6	S. London	AMC/CIP/SXT/TE
LB 22	2019-03-05	VTE, Laos	Khuadin	Beef	17.9639	102.617	1	1	0	1	0	0	0	0	1	0	1	4	E	3,10,15	l,v	1,6	S. London	AMP/C/S/TE
LB 23	2019-03-05	VTE, Laos	Khuadin	Beef	17.9639	102.617	0
LB 24	2019-03-16	VTE, Laos	Lao-Aussi	Beef	18.021	102.548	1	0	0	0	0	0	0	0	0	0	1	1	E	3,10,15	l,v	1,6	S. London	TE
LB 25	2019-03-16	VTE, Laos	Lao-Aussi	Beef	18.021	102.548	0
LB 26	2019-03-16	VTE, Laos	Lao-Aussi	Beef	18.021	102.548	0
LB 27	2019-03-16	VTE, Laos	Lao-Aussi	Beef	18.021	102.548	0
LB 28	2019-03-16	VTE, Laos	Lao-Aussi	Beef	18.021	102.548	1	1	0	1	0	0	0	0	1	1	1	5	C	6,7	f,g,t	-	S. Rissen	AMP/AMC/S/SXT/TE
LB 29	2019-03-16	VTE, Laos	Lao-Aussi	Beef	18.021	102.548	1	0	0	0	0	0	0	0	0	0	0	0	E	3,10,15	l,v	1,6	S. London	0
LB 30	2019-03-16	VTE, Laos	Lao-Aussi	Beef	18.021	102.548	1	0	0	0	0	0	0	0	0	0	0	0	E	3,10	r	z6	S. Weltevreden	0
LB 31	2019-03-16	VTE, Laos	Lao-Aussi	Beef	18.021	102.548	0
LB 33	2019-03-16	VTE, Laos	Phonsavang	Beef	17.9999	102.626	0
LB 34	2019-03-16	VTE, Laos	Phonsavang	Beef	17.9999	102.626	1	0	0	0	0	0	0	0	0	0	0	0	E	3,10,15	r	z6	S. Weltevreden	0
LB 35	2019-03-16	VTE, Laos	Phonsavang	Beef	17.9999	102.626	1	1	0	0	0	0	0	0	0	1	1	3	C	6,7	f,g	-	S. Rissen	AMP/SXT/TE
LB 36	2019-03-16	VTE, Laos	Phonsavang	Beef	17.9999	102.626	1	0	0	0	0	0	0	0	0	0	1	1	E	3,10,15	l,v	1,6	S. London	TE
LB 37	2019-03-16	VTE, Laos	Phonsavang	Beef	17.9999	102.626	1	0	0	0	0	0	0	0	0	0	0	0	E	3,10	r	z6	S. Weltevreden	0
LB 38	2019-03-16	VTE, Laos	Phonsavang	Beef	17.9999	102.626	1	0	0	0	0	0	0	0	0	0	1	1	E	3,10,15	l,v	1,6	S. London	TE
LB 39	2019-03-16	VTE, Laos	Phonsavang	Beef	17.9999	102.626	1	0	0	0	0	0	0	0	0	0	1	1	E	3,10,15	l,v	1,6	S. London	TE
LB 40	2019-03-16	VTE, Laos	Phonsavang	Beef	17.9999	102.626	1	1	0	1	0	1	0	0	1	0	1	5	E	3,10,15	g,m,s	-	S. Amsterdam	AMP/C/CTX/S/TE
LB 41	2019-04-08	VTE, Laos	Lao-Aussi	Beef	18.021	102.548	0
LB 42	2019-04-08	VTE, Laos	Lao-Aussi	Beef	18.021	102.548	1	0	0	0	0	0	0	0	0	0	0	0	C	8,20	y	1,5	S. Brunei	0
LB 43	2019-04-08	VTE, Laos	Lao-Aussi	Beef	18.021	102.548	0
LB 44	2019-04-08	VTE, Laos	Lao-Aussi	Beef	18.021	102.548	1	0	0	0	0	0	0	0	0	0	1	1	E	3,10,15	l,v	1,6	S. London	TE
LB 45	2019-04-08	VTE, Laos	Lao-Aussi	Beef	18.021	102.548	1	0	0	0	0	0	0	0	0	0	0	0	E	3,10,15	l,v	1,6	S. London	0
LB 46	2019-04-08	VTE, Laos	Lao-Aussi	Beef	18.021	102.548	1	1	0	0	0	0	0	0	0	1	1	3	C	6,7	f,g	-	S. Rissen	AMP/SXT/TE
LB 47	2019-04-08	VTE, Laos	Lao-Aussi	Beef	18.021	102.548	1	0	0	0	0	0	0	0	0	0	1	1	E	3,10,15	l,v	1,6	S. London	TE
LB 48	2019-04-08	VTE, Laos	Lao-Aussi	Beef	18.021	102.548	0
LB 49	2019-04-08	VTE, Laos	Lao-Aussi	Beef	18.021	102.548	0
LB 50	2019-05-06	VTE, Laos	Thongkhankham	Beef	17.9741	102.607	0
LB 51	2019-05-06	VTE, Laos	Thongkhankham	Beef	17.9741	102.607	1	1	0	1	0	0	0	0	1	1	1	5	E	3,10	r	1,7	S. Elisabethville	AMP/C/S/SXT/TE
LB 52	2019-05-06	VTE, Laos	Thongkhankham	Beef	17.9741	102.607	1	0	0	0	0	0	0	0	0	0	0	0	I	16	b	e,n,z15	S. Sangera	0
LB 53	2019-05-06	VTE, Laos	Thongkhankham	Beef	17.9741	102.607	1	0	0	0	0	0	0	0	0	0	0	0	I	16	b	e,n,x	S. Hvittingfoss	0
LB 54	2019-05-06	VTE, Laos	Thongkhankham	Beef	17.9741	102.607	1	0	0	1	0	0	0	0	0	1	1	3	E	3,10	l,v	1,6	S. London	C/SXT/TE
LB 55	2019-05-06	VTE, Laos	Thongkhankham	Beef	17.9741	102.607	1	0	0	1	0	0	0	0	0	1	1	3	E	3,10	l,v	1,6	S. London	C/SXT/TE
LB 56	2019-05-06	VTE, Laos	Thongkhankham	Beef	17.9741	102.607	1	1	0	1	0	0	0	0	1	1	1	5	E	3,10	l,v	1,6	S. London	AMP/C/S/SXT/TE
LB 57	2019-05-06	VTE, Laos	Thongkhankham	Beef	17.9741	102.607	1	0	0	0	0	0	0	0	0	0	0	0	E	3,10	r	z6	S. Weltevreden	0
LB 58	2019-05-06	VTE, Laos	Thongkhankham	Beef	17.9741	102.607	1	1	0	0	0	0	0	0	1	0	1	3	E	3,19	l,w	1,5	S. Fulda	AMP/S/TE
LB 61	2019-05-20	VTE, Laos	Phonsavang	Beef	17.9999	102.626	1	0	0	0	0	0	0	0	0	0	0	0	I	16	y	e,n,x	S. Kikoma	0
LB 62	2019-05-20	VTE, Laos	Phonsavang	Beef	17.9999	102.626	1	0	0	0	0	0	0	0	0	0	0	0	B	4,5	e,n,z15	b	S. Wagenia	0
LB 63	2019-05-20	VTE, Laos	Phonsavang	Beef	17.9999	102.626	1	1	0	1	0	0	1	0	0	1	1	5	I	16	b	e,n,z15	S. Sangera	AMP/C/NA/SXT/TE
LB 64	2019-05-20	VTE, Laos	Phonsavang	Beef	17.9999	102.626	0
LB 65	2019-05-20	VTE, Laos	Phonsavang	Beef	17.9999	102.626	1	0	0	0	0	0	0	0	0	0	0	0	E	3,10	r	z6	S. Weltevreden	0
LB 66	2019-05-28	VTE, Laos	Thongkhankham	Beef	17.9741	102.607	0
LB 67	2019-05-28	VTE, Laos	Thongkhankham	Beef	17.9741	102.607	1	1	0	0	0	0	0	0	0	0	1	2	E	3,10	l,v	1,6	S. London	AMP/TE
LB 68	2019-05-28	VTE, Laos	Thongkhankham	Beef	17.9741	102.607	1	0	0	0	0	0	0	0	0	0	0	0	E	3,10	l,v	1,6	S. London	0
LB 69	2019-05-28	VTE, Laos	Thongkhankham	Beef	17.9741	102.607	0
LB 70	2019-05-28	VTE, Laos	Thongkhankham	Beef	17.9741	102.607	1	0	0	0	0	0	0	0	0	0	0	0	B	4,5	i	1,2	S. Typhimurium	0
LB 71	2019-05-28	VTE, Laos	Thongkhankham	Beef	17.9741	102.607	0
LB 72	2019-05-28	VTE, Laos	Nonkhor	Beef	17.9675	102.661	1	0	0	0	0	0	0	0	0	0	0	0	C	6,7	f,g	-	S. Rissen	0
LB 73	2019-05-28	VTE, Laos	Nonkhor	Beef	17.9675	102.661	1	0	0	0	0	0	0	0	0	0	0	0	E	3,15	r	z6	S. Weltevreden	0
LB 74	2019-05-28	VTE, Laos	Nonkhor	Beef	17.9675	102.661	0
LB 75	2019-05-28	VTE, Laos	Khuadin	Beef	17.9639	102.617	1	0	0	0	0	0	0	0	0	0	0	0	E	3,10	e,h	1,5	S. Moenster	0
LB 76	2019-05-28	VTE, Laos	Khuadin	Beef	17.9639	102.617	1	0	0	0	0	0	0	0	0	0	0	0	E	3,10	l,v	1,6	S. London	0
LB 77	2019-05-28	VTE, Laos	Khuadin	Beef	17.9639	102.617	1	0	0	0	0	0	0	0	0	0	0	0	E	3,10	r	z6	S. Weltevreden	0
LB 78	2019-05-28	VTE, Laos	Khuadin	Beef	17.9639	102.617	0
TPO-01	2019-01-19	NK, Thailand	Makro	Pork	17.8356	102.756	1	1	0	0	0	0	0	0	1	0	1	3	B	4,5	i	1,2	S. Typhimurium	AMP/S/TE
TPO-02	2019-01-19	NK, Thailand	Lotus	Pork	17.8718	102.742	0
TPO-03	2019-01-19	NK, Thailand	Chengsavang	Pork	17.8381	102.738	0
TPO-04	2019-01-19	NK, Thailand	Chengsavang	Pork	17.8381	102.738	1	1	0	0	0	0	0	0	0	0	1	2	E	3,10	e,h	1,6	S. Anatum	AMP/TE
TPO-05	2019-01-19	NK, Thailand	Chengsavang	Pork	17.8381	102.738	1	1	0	0	0	0	0	0	1	0	0	2	C	6,7	f,g	-	S. Rissen	AMP/S
TPO-06	2019-01-19	NK, Thailand	Chengsavang	Pork	17.8381	102.738	1	1	1	0	0	0	0	0	1	0	0	3	C	6,7	f,g	-	S. Rissen	AMP/AMC/S
TPO-07	2019-01-19	NK, Thailand	Chengsavang	Pork	17.8381	102.738	1	1	0	0	0	0	0	0	1	0	0	2	C	6,7	f,g	-	S. Rissen	AMP/S
TPO-08	2019-01-19	NK, Thailand	Chengsavang	Pork	17.8381	102.738	1	1	0	0	0	0	0	0	1	0	1	3	E	3	e,h	1,6	S. Anatum	AMP/S/TE
TPO-09	2019-01-19	NK, Thailand	Chengsavang	Pork	17.8381	102.738	1	1	0	0	0	0	0	0	1	0	0	2	B	4,5	i	1,2	S. Typhimurium	AMP/S
TPO-10	2019-01-19	NK, Thailand	Chengsavang	Pork	17.8381	102.738	1	1	0	0	0	0	0	0	0	0	1	2	E	3,10,15	e,h	1,5	S. Muenster	AMP/TE
TPO-11	2019-01-31	NK, Thailand	Makro	Pork	17.8356	102.756	0
TPO-12	2019-01-31	NK, Thailand	Lotus	Pork	17.8718	102.742	1	0	0	0	0	0	0	0	0	0	0	0	C	6,7	e,n,z15	y	S. Mikamasima	0
TPO-13	2019-01-31	NK, Thailand	Chengsavang	Pork	17.8381	102.738	0
TPO-14	2019-01-31	NK, Thailand	Chengsavang	Pork	17.8381	102.738	1	0	0	0	0	0	1	0	0	0	0	1	E	3,10,15	l,v	1,7	S. Give	NA
TPO-15	2019-01-31	NK, Thailand	Chengsavang	Pork	17.8381	102.738	1	1	0	0	0	0	0	0	0	1	1	3	C	6,7	f,g	-	S. Rissen	AMP/SXT/TE
TPO-16	2019-01-31	NK, Thailand	Chengsavang	Pork	17.8381	102.738	1	0	0	0	0	0	0	0	0	0	0	0	B	4,5	d	1,2	S. Typhimurium	0
TPO-17	2019-01-31	NK, Thailand	Chengsavang	Pork	17.8381	102.738	0
TPO-18	2019-01-31	NK, Thailand	Chengsavang	Pork	17.8381	102.738	0
TPO-19	2019-01-31	NK, Thailand	Banthat	Pork	17.8991	102.771	1	0	0	0	0	0	0	0	0	1	1	2	E	3,10	e,h	1,6	S. Anatum	SXT/TE
TPO-22	2019-01-31	NK, Thailand	Banthat	Pork	17.8991	102.771	1	1	0	0	0	0	0	0	0	0	1	2	E	3,10	l,v	1,6	S. London	AMP/TE
TPO-23	2019-02-26	NK, Thailand	Makro	Pork	17.8356	102.756	0
TPO-24	2019-02-26	NK, Thailand	Phoxay	Pork	17.8849	102.756	0
TPO-25	2019-02-26	NK, Thailand	Phoxay	Pork	17.8849	102.756	1	1	0	0	0	0	0	0	0	1	1	3	B	4,5	d	1,2	S. Stanley	AMP/SXT/TE
TPO-27	2019-02-26	NK, Thailand	Lotus	Pork	17.8718	102.742	0
TPO-28	2019-03-28	NK, Thailand	Phoxay	Pork	17.8849	102.756	1	1	0	1	0	0	0	0	0	0	1	3	C	6,7	z10	l,w	S. Jerusalem	AMP/C/TE
TPO-29	2019-03-28	NK, Thailand	Phoxay	Pork	17.8849	102.756	0
TPO-30	2019-03-28	NK, Thailand	Phoxay	Pork	17.8849	102.756	1	1	0	0	0	0	0	0	1	1	1	4	C	6,7	f,g	-	S. Rissen	AMP/S/SXT/TE
TPO-31	2019-03-28	NK, Thailand	Big-C	Pork	17.873	102.746	1	1	0	0	0	0	1	0	1	1	1	5	E	3,10	l,v	1,6	S. London	AMP/NA/S/SXT/TE
TCH01	2019-01-19	NK, Thailand	Makro	Chicken	17.8356	102.756	0
TCH02	2019-01-19	NK, Thailand	Lotus	Chicken	17.8718	102.742	0
TCH03	2019-01-19	NK, Thailand	Chengsavang	Chicken	17.8381	102.738	0
TCH04	2019-01-19	NK, Thailand	Chengsavang	Chicken	17.8381	102.738	1	0	0	0	0	0	0	0	0	0	0	0	C	8,20	Z4Z23	-	S. Corvallis	0
TCH05	2019-01-19	NK, Thailand	Chengsavang	Chicken	17.8381	102.738	1	0	0	0	0	0	0	0	0	0	0	0	C	6,7	y	1,5	S. Bareilly	0
TCH06	2019-01-19	NK, Thailand	Chengsavang	Chicken	17.8381	102.738	0
TCH07	2019-01-19	NK, Thailand	Chengsavang	Chicken	17.8381	102.738	0
TCH08	2019-01-31	NK, Thailand	Makro	Chicken	17.8356	102.756	0
TCH09	2019-01-31	NK, Thailand	Lotus	Chicken	17.8718	102.742	0
TCH10	2019-01-31	NK, Thailand	Chengsavang	Chicken	17.8381	102.738	1	0	0	0	0	0	0	0	0	0	0	0	C	8,20	e,h	1,2	S. Newport	0
TCH11	2019-01-31	NK, Thailand	Chengsavang	Chicken	17.8381	102.738	0
TCH12	2019-01-31	NK, Thailand	Chengsavang	Chicken	17.8381	102.738	0
TCH13	2019-01-31	NK, Thailand	Banthat	Chicken	17.8991	102.771	0
TCH14	2019-01-31	NK, Thailand	Banthat	Chicken	17.8991	102.771	0
TCH15	2019-02-26	NK, Thailand	Chengsavang	Chicken	17.8381	102.738	0
TCH16	2019-02-26	NK, Thailand	Chengsavang	Chicken	17.8381	102.738	0
TCH17	2019-02-26	NK, Thailand	Chengsavang	Chicken	17.8381	102.738	0
TCH18	2019-02-26	NK, Thailand	Chengsavang	Chicken	17.8381	102.738	1	0	0	0	0	0	0	0	0	0	0	0	C	6,7	y	1,5	S. Bareilly	0
TCH19	2019-02-26	NK, Thailand	Chengsavang	Chicken	17.8381	102.738	0
TCH20	2019-02-26	NK, Thailand	Chengsavang	Chicken	17.8381	102.738	1	0	0	0	0	0	0	0	0	0	0	0	G	1,13	y	l,w	S. Ordonez	0
TCH21	2019-02-26	NK, Thailand	Phoxay	Chicken	17.8849	102.756	0
TCH22	2019-02-26	NK, Thailand	Phoxay	Chicken	17.8849	102.756	1	0	0	0	0	0	0	0	0	0	0	0	C	8,20	Z4Z23	-	S. Corvallis	0
TCH24	2019-02-26	NK, Thailand	Phoxay	Chicken	17.8849	102.756	1	0	1	0	0	0	0	0	0	0	0	1	C	8,20	Z4Z23	-	S. Corvallis	AMC
TCH25	2019-02-26	NK, Thailand	Phoxay	Chicken	17.8849	102.756	1	0	0	0	0	0	0	0	0	0	0	0	C	8,20	Z4Z23	-	S. Corvallis	0
TCH26	2019-02-26	NK, Thailand	Phoxay	Chicken	17.8849	102.756	1	0	0	0	0	0	0	0	0	0	0	0	C	8,20	Z4Z23	-	S. Corvallis	0
TCH27	2019-02-26	NK, Thailand	Phoxay	Chicken	17.8849	102.756	0
TCH28	2019-02-26	NK, Thailand	Phoxay	Chicken	17.8849	102.756	0
TCH29	2019-02-26	NK, Thailand	Makro	Chicken	17.8356	102.756	1	1	1	0	0	0	1	0	0	0	1	4	C	8,20	l,v	1,7	S. Kortrijk	AMP/AMC/NA/TE
TCH30	2019-02-26	NK, Thailand	Lotus	Chicken	17.8718	102.742	0
TCH31	2019-02-26	NK, Thailand	Big-C	Chicken	17.873	102.746	0
TCH32	2019-03-28	NK, Thailand	Phoxay	Chicken	17.8849	102.756	1	1	1	1	1	0	1	1	1	1	1	9	C	6,7	y	1,5	S. Bareilly	AMP/AMC/C/CIP/NA/NOR/S/SXT/TE
TCH33	2019-03-28	NK, Thailand	Phoxay	Chicken	17.8849	102.756	0
TCH34	2019-03-28	NK, Thailand	Phoxay	Chicken	17.8849	102.756	0
TCH35	2019-03-28	NK, Thailand	Phoxay	Chicken	17.8849	102.756	1	1	0	1	0	0	0	0	0	1	1	4	I	16	b	e,n,x	S. Hvittingfoss	AMP/C/SXT/TE
TCH36	2019-03-28	NK, Thailand	Phoxay	Chicken	17.8849	102.756	1	0	0	0	0	0	0	0	0	0	0	0	C	8,20	y	1,5	S. Brunei	0
TCH37	2019-03-28	NK, Thailand	Phoxay	Chicken	17.8849	102.756	0
TCH38	2019-03-28	NK, Thailand	Lotus	Chicken	17.8718	102.742	0
TCH40	2019-03-28	NK, Thailand	Makro	Chicken	17.8356	102.756	0
TCH41	2019-03-28	NK, Thailand	Phoxay	Chicken	17.8849	102.756	1	0	0	0	0	0	0	0	0	0	0	0	I	16	b	e,n,x	S. Hvittingfoss	0
TCH42	2019-03-28	NK, Thailand	Banthat	Chicken	17.8991	102.771	1	1	1	0	1	0	1	1	0	1	0	6	B	4,5	e,h	1,2	S. Saintpaul	AMP/AMC/CIP/NA/NOR/SXT
TCH43	2019-03-28	NK, Thailand	Banthat	Chicken	17.8991	102.771	1	0	0	0	0	0	0	0	1	0	1	2	C	8,20	Z4Z23	-	S. Corvallis	S/TE
TCH44	2019-03-28	NK, Thailand	Banthat	Chicken	17.8991	102.771	1	1	1	1	1	0	1	1	0	1	1	8	B	4,5	e,h	1,2	S. Saintpaul	AMP/AMC/C/CIP/NA/NOR/SXT/TE
TCH45	2019-03-28	NK, Thailand	Banthat	Chicken	17.8991	102.771	0
TCH46	2019-03-28	NK, Thailand	Banthat	Chicken	17.8991	102.771	1	0	0	0	0	0	1	0	0	0	0	1	C	8,20	Z4Z23	-	S. Corvallis	NA
TCH47	2019-03-28	NK, Thailand	Banthat	Chicken	17.8991	102.771	1	0	0	0	0	0	0	0	0	0	0	0	C	6,7	Z10	e,n,z15	S. Mbandaka	0
TCH48	2019-03-28	NK, Thailand	Chengsavang	Chicken	17.8381	102.738	1	0	0	0	0	0	0	0	0	0	0	0	B	4,5	d	1,2	S. Stanley	0
TCH49	2019-03-28	NK, Thailand	Chengsavang	Chicken	17.8381	102.738	0
TCH50	2019-03-28	NK, Thailand	Chengsavang	Chicken	17.8381	102.738	1	0	0	0	0	0	0	0	0	0	0	0	G	1,13	y	l,w	S. Ordonez	0
TCH51	2019-03-28	NK, Thailand	Chengsavang	Chicken	17.8381	102.738	1	0	0	0	0	0	0	0	0	0	0	0	C	6,7	Z10	e,n,z15	S. Mbandaka	0
TCH53	2019-03-28	NK, Thailand	Chengsavang	Chicken	17.8381	102.738	0
TCH54	2019-03-28	NK, Thailand	Chengsavang	Chicken	17.8381	102.738	1	0	0	0	0	0	0	0	0	0	0	0	G	1,13	y	l,w	S. Ordonez	0
TCH55	2019-05-02	NK, Thailand	Chengsavang	Chicken	17.8381	102.738	0
TCH56	2019-05-02	NK, Thailand	Chengsavang	Chicken	17.8381	102.738	1	0	0	0	0	0	1	0	1	0	1	3	C	8,20	e,h	1,2	S. Newport	NA/S/TE
TCH57	2019-05-02	NK, Thailand	Chengsavang	Chicken	17.8381	102.738	0
TCH58	2019-05-02	NK, Thailand	Chengsavang	Chicken	17.8381	102.738	0
TCH59	2019-05-02	NK, Thailand	Chengsavang	Chicken	17.8381	102.738	1	1	1	0	0	0	1	0	0	0	0	3	C	8,20	Z4Z24	-	S. Albany	AMP/AMC/NA
TCH61	2019-05-02	NK, Thailand	Big-C	Chicken	17.873	102.746	0
TCH62	2019-05-02	NK, Thailand	Makro	Chicken	17.8356	102.756	0
TCH63	2019-05-02	NK, Thailand	Lotus	Chicken	17.8718	102.742	1	1	1	0	0	0	1	0	0	0	0	3	D	9,12	g,m	-	S. Enteritidis	AMP/AMC/NA
TCH64	2019-05-02	NK, Thailand	Banthat	Chicken	17.8991	102.771	0
TCH65	2019-05-02	NK, Thailand	Banthat	Chicken	17.8991	102.771	0
TCH66	2019-05-02	NK, Thailand	Banthat	Chicken	17.8991	102.771	1	0	0	0	0	0	0	0	0	0	0	0	E	3,10	l,z13	1,5	S. Uganda	0
TCH68	2019-05-02	NK, Thailand	Phoxay	Chicken	17.8849	102.756	1	0	0	0	0	0	0	0	0	0	0	0	G	1,13	y	l,w	S. Ordonez	0
TCH69	2019-05-02	NK, Thailand	Phoxay	Chicken	17.8849	102.756	1	1	1	0	1	0	1	1	0	1	1	7	B	4,5	Z4Z24	1,2	S. Stanleyville	AMP/AMC/CIP/NA/NOR/SXT/TE
TCH70	2019-05-02	NK, Thailand	Phoxay	Chicken	17.8849	102.756	1	0	0	0	0	0	1	0	0	1	0	2	C	6,8,20	Z4Z24	-	S. Duesseldorf	NA/SXT
TCH71	2019-05-02	NK, Thailand	Phoxay	Chicken	17.8849	102.756	1	1	0	0	1	0	1	1	0	0	1	5	C	8,20	Z4Z23	-	S. Corvallis	AMP/CIP/NA/NOR/TE
TB 01	2019-01-19	NK, Thailand	Chengsavang	Beef	17.8381	102.738	1	1	0	1	0	0	0	0	1	1	0	4	E	3,10	l,v	Z6	S. Ruzizi	AMP/C/S/SXT
TB 02	2019-01-19	NK, Thailand	Chengsavang	Beef	17.8381	102.738	0
TB 03	2019-01-19	NK, Thailand	Chengsavang	Beef	17.8381	102.738	1	0	0	0	0	0	0	0	0	0	0	0	E	3,10	r	Z6	S. Weltevreden	0
TB 04	2019-01-19	NK, Thailand	Chengsavang	Beef	17.8381	102.738	0
TB 05	2019-01-19	NK, Thailand	Chengsavang	Beef	17.8381	102.738	0
TB 06	2019-01-19	NK, Thailand	Chengsavang	Beef	17.8381	102.738	0
TB 07	2019-01-19	NK, Thailand	Chengsavang	Beef	17.8381	102.738	1	0	0	0	0	0	0	0	0	1	0	1	E	3,10	r	Z6	S. Weltevreden	SXT
TB 08	2019-01-31	NK, Thailand	Makro	Beef	17.8356	102.756	0
TB 09	2019-01-31	NK, Thailand	Chengsavang	Beef	17.8381	102.738	1	0	0	0	0	0	0	0	0	0	0	0	B	4,5	d	1,2	S. Typhimurium	0
TB 10	2019-01-31	NK, Thailand	Chengsavang	Beef	17.8381	102.738	0
TB 11	2019-01-31	NK, Thailand	Chengsavang	Beef	17.8381	102.738	1	0	0	0	0	0	0	0	0	0	0	0	E	3,10	Z10	1,5	S. Lexington	0
TB 12	2019-01-31	NK, Thailand	Chengsavang	Beef	17.8381	102.738	1	0	0	0	0	0	0	0	0	0	0	0	D	9,12	e,h	1,5	S. Eastbournc	0
TB 13	2019-01-31	NK, Thailand	Chengsavang	Beef	17.8381	102.738	1	0	0	0	0	0	0	0	0	0	0	0	D	9,12	e,h	1,5	S. Eastbournc	0
TB 14	2019-01-31	NK, Thailand	Chengsavang	Beef	17.8381	102.738	1	0	0	0	0	0	1	0	1	0	0	2	C	6,8	r	1,5	S. Bovismorbificans	NA/S
TB 15	2019-01-31	NK, Thailand	Banthat	Beef	17.8991	102.771	0
TB 17	2019-02-26	NK, Thailand	Chengsavang	Beef	17.8381	102.738	0
TB 18	2019-02-26	NK, Thailand	Chengsavang	Beef	17.8381	102.738	0
TB 19	2019-02-26	NK, Thailand	Chengsavang	Beef	17.8381	102.738	0
TB 20	2019-02-26	NK, Thailand	Chengsavang	Beef	17.8381	102.738	1	0	0	0	0	0	0	0	0	0	0	0	E	3,10	e,h	l,w	S. Meleagridis	0
TB 21	2019-02-26	NK, Thailand	Chengsavang	Beef	17.8381	102.738	1	0	0	0	0	0	0	0	0	0	0	0	E	3,10	r	Z6	S. Weltevreden	0
TB 22	2019-02-26	NK, Thailand	Phoxay	Beef	17.8849	102.756	1	0	0	0	0	0	0	0	0	0	0	0	E	3,10	r	Z6	S. Weltevreden	0
TB 23	2019-02-26	NK, Thailand	Banthat	Beef	17.8991	102.771	0
TB 24	2019-02-26	NK, Thailand	Makro	Beef	17.8356	102.756	0
TB 25	2019-02-26	NK, Thailand	Banthat	Beef	17.8991	102.771	0
TB 26	2019-03-28	NK, Thailand	Phoxay	Beef	17.8849	102.756	1	1	1	0	0	0	0	0	1	0	1	4	E	3,19	l.w	1,5	S. Fulda	AMP/AMC/S/TE
TB 27	2019-03-28	NK, Thailand	Phoxay	Beef	17.8849	102.756	0
TB 28	2019-03-28	NK, Thailand	Makro	Beef	17.8356	102.756	1	0	0	0	0	0	0	0	0	0	0	0	E	3,10	r	l,w	S. Farehan	0
TB 29	2019-03-28	NK, Thailand	Chengsavang	Beef	17.8381	102.738	0
TB 30	2019-03-28	NK, Thailand	Chengsavang	Beef	17.8381	102.738	0
TB 31	2019-03-28	NK, Thailand	Chengsavang	Beef	17.8381	102.738	1	0	0	0	0	0	0	0	0	0	0	0	E	3,10	r	Z6	S. Weltevreden	0
TB 32	2019-05-02	NK, Thailand	Chengsavang	Beef	17.8381	102.738	0
TB 33	2019-05-02	NK, Thailand	Chengsavang	Beef	17.8381	102.738	0
TB 34	2019-05-02	NK, Thailand	Chengsavang	Beef	17.8381	102.738	0
TB 35	2019-05-02	NK, Thailand	Chengsavang	Beef	17.8381	102.738	0
TB 36	2019-05-02	NK, Thailand	Chengsavang	Beef	17.8381	102.738	0
TB 37	2019-05-02	NK, Thailand	Chengsavang	Beef	17.8381	102.738	0
TB 38	2019-05-02	NK, Thailand	Banthat	Beef	17.8991	102.771	1	0	0	0	0	0	0	0	0	0	0	0	K	18	Z4Z23	1,5	S. Cerro	0
TB 39	2019-05-02	NK, Thailand	Banthat	Beef	17.8991	102.771	1	0	0	0	0	0	0	0	0	0	0	0	C	6,8	r	1,5	S. Bovismorbificans	0
TB 40	2019-05-02	NK, Thailand	Banthat	Beef	17.8991	102.771	1	0	0	0	0	0	0	0	0	0	0	0	E	3,10	r	Z6	S. Weltevreden	0
TB 41	2019-05-02	NK, Thailand	Phoxay	Beef	17.8849	102.756	0
TB 42	2019-05-02	NK, Thailand	Phoxay	Beef	17.8849	102.756	1	0	0	0	0	0	0	0	0	0	0	0	C	8,20	Z4Z23	-	S. Corvallis	0
